# Supplementary material for: A QTL Study for Regions Contributing to Arabidopsis thaliana Root Skewing on Tilted Surfaces
Source: G3 (Bethesda). 2011 Jul 1;1(2):105–15. doi: 10.1534/g3.111.000331 (PMC3276130; doi:10.1534/g3.111.000331)
Supplement: Supporting Information [file supp_1.2.105_TableS7.xls]

## Sheet: Sheet1
CS22001	t1	t2	t3	t4	m1	m2	m3
L	5.7	6.23	5.62	6.38	7.32	4.95	4.86
Ly	4.39	5.05	4.56	4.72	4.97	4.06	3.4
Lx	2.98	2.9	2.15	3.48	3.89	1.74	2.73
Lc	5.19	5.68	5.19	5.77	6.31	4.49	4.41
VGI	0.770175	0.810594	0.811388	0.739812	0.678962	0.820202	0.699588
HGI	0.522807	0.46549	0.382562	0.545455	0.531421	0.351515	0.561728
Ly/Lc	0.845857	0.889085	0.878613	0.818024	0.787639	0.904232	0.770975
CS22002	t1	t2	m1	m2	m3	m4
L	4.13	3.15	3.79	5.17	4.05	4.87
Ly	3.06	2.24	3.31	4.47	3.73	2.9
Lx	1.82	0	1.24	1.49	1.33	-1.08
Lc	3.54	2.24	3.57	4.85	3.94	3.2
VGI	0.74092	0.711111	0.873351	0.864603	0.920988	0.595483
HGI	0.440678	0	0.327177	0.288201	0.328395	-0.221766
Ly/Lc	0.864407	1	0.927171	0.921649	0.946701	0.90625
CS22003	t1	t2	m1	m2	m3	m4
L	12.69	8.57	8.44	9.83	8.28	9.82
Ly	10.35	7.95	7.37	8.45	7.37	8.86
Lx	4.56	0.66	2.15	2.4	1.16	3.4
Lc	11.3	8.17	7.52	8.99	7.36	9.49
VGI	0.815603	0.927655	0.873223	0.859613	0.890097	0.90224
HGI	0.359338	0.0770128	0.254739	0.244151	0.140097	0.346232
Ly/Lc	0.915929	0.973072	0.980053	0.939933	1.00136	0.933614
CS22004	t1	t2	t3	t4
L	7.11	11.38	5.48	11.75
Ly	4.72	8.78	4.48	8.37
Lx	2.24	2.98	1.16	4.39
Lc	5.48	9.37	4.72	9.3
VGI	0.663854	0.771529	0.817518	0.71234
HGI	0.315049	0.261863	0.211679	0.373617
Ly/Lc	0.861314	0.937033	0.949153	0.9
CS22005	t1	t2	t3	m
L	7.25	10.11	6.48	5.88
Ly	6.38	8.61	5.38	4.97
Lx	0.25	4.06	0.33	1.08
Lc	6.13	9.64	5.3	5.17
VGI	0.88	0.851632	0.830247	0.845238
HGI	0.0344828	0.401583	0.0509259	0.183673
Ly/Lc	1.04078	0.893154	1.01509	0.961315
CS22006	t1	t2	t3	t4	t5	t6	m1	m2	m3	m4	m5
L	6.62	6.87	6.2	8.7	7	8.24	6.77	7.5	5.91	4.42	7.43
Ly	5.55	4.89	4.72	3.98	4.31	5.38	4.97	4.31	3.23	3.89	3.89
Lx	2.4	2.32	3.15	5.96	4.14	5.06	4.14	4.72	2.57	-0.83	4.31
Lc	5.89	5.52	5.77	7.56	5.97	7.91	6.29	6.45	4.31	3.95	6.03
VGI	0.838369	0.71179	0.76129	0.457471	0.615714	0.652913	0.734121	0.574667	0.546531	0.88009	0.523553
HGI	0.362538	0.3377	0.508065	0.685057	0.591429	0.614078	0.611521	0.629333	0.434856	-0.187783	0.580081
Ly/Lc	0.942275	0.88587	0.818024	0.526455	0.721943	0.680152	0.790143	0.668217	0.74942	0.98481	0.645108
CS22007	t1	t2	t3	t4	t5	t6	m1	m2	m3	m4	m5
L	8.45	10.9	12.23	9.5	8.28	9.72	9.29	11.45	6.16	11.42	8.48
Ly	6.54	8.7	10.68	8.04	6.71	8.37	7.29	9.44	5.14	9.94	7.29
Lx	3.73	3.48	2.73	2.57	2.15	2.65	4.47	4.39	0.83	2.9	2.49
Lc	7.46	9.55	10.99	8.52	7.18	8.67	8.51	10.71	5.32	10.24	7.54
VGI	0.773964	0.798165	0.873262	0.846316	0.810386	0.861111	0.784715	0.824454	0.834416	0.870403	0.85967
HGI	0.44142	0.319266	0.223222	0.270526	0.259662	0.272634	0.481163	0.383406	0.13474	0.25394	0.293632
Ly/Lc	0.876676	0.910995	0.971793	0.943662	0.93454	0.965398	0.856639	0.881419	0.966165	0.970703	0.966844
CS22008	t1	t2	t3	t4	t5	t6	m1	m2	m3	m4
L	7.47	9.39	10.01	9.3	13.54	8.45	12.04	8.39	6.8	10.22
Ly	6.13	7.29	7.79	8.2	9.44	5.96	7.7	7.62	6.46	8.03
Lx	3.15	3.73	4.06	2.57	5.71	4.31	5.8	2.32	1.33	3.64
Lc	6.83	8.04	9.04	8.77	11.04	7.61	9.76	7.99	6.24	9.01
VGI	0.820616	0.776358	0.778222	0.88172	0.697194	0.705325	0.639535	0.908224	0.95	0.785714
HGI	0.421687	0.397231	0.405594	0.276344	0.421713	0.510059	0.481728	0.27652	0.195588	0.356164
Ly/Lc	0.897511	0.906716	0.861726	0.935006	0.855072	0.78318	0.788934	0.953692	1.03526	0.891232
CS22009	t1	t2	t3	t4	t5	t6	m1	m2	m3	m4
L	11.91	10.22	12.94	9.99	8.35	8.71	9.84	9.08	9.53	11.29
Ly	10.44	7.54	10.02	7.79	7.24	6.87	7.79	7.95	7.04	9.36
Lx	3.06	4.31	6.71	4.8	2.98	3.56	4.8	3.15	2.57	3.56
Lc	10.98	8.68	12.08	8.96	7.79	7.74	9.12	8.56	7.57	10.28
VGI	0.876574	0.737769	0.774343	0.77978	0.867066	0.788749	0.791667	0.875551	0.73872	0.829052
HGI	0.256927	0.421722	0.518547	0.48048	0.356886	0.408726	0.487805	0.346916	0.269675	0.315323
Ly/Lc	0.95082	0.868664	0.82947	0.86942	0.929397	0.887597	0.854167	0.928738	0.929987	0.910506
CS22010	t1	t2	t3	t4	t5	m1	m2	m3	m4
L	8.33	8.18	4.29	5.81	6.76	4.88	6.99	3.5	7.92
Ly	4.97	6.63	4.06	3.81	4.31	4.56	5.55	3.15	6.46
Lx	5.3	3.98	1.08	2.65	4.23	1.08	3.23	0.83	3.56
Lc	7.44	7.59	4.26	4.74	6.09	4.58	6.21	3.23	7.16
VGI	0.596639	0.810513	0.946387	0.655766	0.637574	0.934426	0.793991	0.9	0.815657
HGI	0.636255	0.486553	0.251748	0.45611	0.62574	0.221311	0.462089	0.237143	0.449495
Ly/Lc	0.668011	0.873518	0.953052	0.803797	0.707718	0.995633	0.89372	0.975232	0.902235
CS22011	t1	t2	t3	t4	m1	m2	m3	m4	m5
L	6.7	6.38	9.74	7.76	7.83	6.81	7.08	7.68	7.71
Ly	6.38	5.63	6.79	6.71	5.96	4.56	4.97	6.21	5.38
Lx	1.33	2.48	6.29	2.73	4.14	4.23	3.64	2.65	3.89
Lc	6.17	6.05	8.79	7.06	7.36	6.11	6.23	6.9	6.94
VGI	0.952239	0.882445	0.697125	0.864691	0.761175	0.669604	0.701977	0.808594	0.697795
HGI	0.198507	0.388715	0.645791	0.351804	0.528736	0.621145	0.514124	0.345052	0.50454
Ly/Lc	1.03404	0.930579	0.772469	0.950425	0.809783	0.746318	0.797753	0.9	0.775216
CS22012	t1	t2	m1	m2	m3	m4
L	6.47	10.09	11.19	5.35	5.48	11.2
Ly	5.55	7.62	8.2	4.22	5.38	8.94
Lx	0.08	5.3	4.56	1.99	0.34	3.15
Lc	5.48	9.08	9.31	4.63	5.23	9.54
VGI	0.857805	0.755203	0.732797	0.788785	0.981752	0.798214
HGI	0.0123648	0.525273	0.407507	0.371963	0.0620438	0.28125
Ly/Lc	1.01277	0.839207	0.880773	0.911447	1.02868	0.937107
CS22013	t1	t2	t3	t4	t5	m1	m2	m3	m4	m5
L	10.78	13.09	10.67	9.93	10.39	10.69	12.18	10.35	10.51	9.99
Ly	8.45	9.28	8.45	8.37	9.36	8.45	11.1	9.86	9.61	7.45
Lx	4.22	6.13	4.72	3.31	1.74	5.55	2.48	1.16	3.23	3.4
Lc	9.44	11.28	9.8	8.96	9.37	10.11	11.33	9.77	9.93	8.49
VGI	0.783859	0.708938	0.79194	0.8429	0.900866	0.790458	0.91133	0.952657	0.914367	0.745746
HGI	0.391466	0.468296	0.442362	0.333333	0.167469	0.519177	0.203612	0.112077	0.307326	0.34034
Ly/Lc	0.895127	0.822695	0.862245	0.934152	0.998933	0.835806	0.9797	1.00921	0.967774	0.877503
CS22014	t1	t2	m1	m2	m3	m4	m5
L	2.9	4.5	4.55	6.14	2.89	3.19	4.06
Ly	2.57	4.22	3.89	4.8	2.32	2.57	3.15
Lx	0.19	-0.25	1.49	3.07	0.67	1.24	1.99
Lc	2.66	4.24	4.09	5.95	2.37	2.96	3.89
VGI	0.886207	0.937778	0.854945	0.781759	0.802768	0.805643	0.775862
HGI	0.0655172	-0.0555556	0.327473	0.5	0.231834	0.388715	0.490148
Ly/Lc	0.966165	0.995283	0.9511	0.806723	0.978903	0.868243	0.809769
CS22015	t1	t2	t3	t4	t5	m1	m2	m3	m4	m5	m6
L	10.2	7.4	9.66	8.69	10.46	5.64	8.82	7.35	4.58	7.2	6.9
Ly	9.52	6.63	9.44	8.2	7.95	4.72	6.87	6.21	3.98	7.04	6.54
Lx	2.82	1.9	2.07	2.82	5.47	3.31	4.8	3.06	1.82	1.24	1.57
Lc	9.93	6.84	9.52	8.59	9.72	5.52	8.07	7.15	4.44	7.05	6.77
VGI	0.933333	0.895946	0.977226	0.943613	0.760038	0.836879	0.778912	0.844898	0.868996	0.977778	0.947826
HGI	0.276471	0.256757	0.214286	0.324511	0.522945	0.586879	0.544218	0.416327	0.39738	0.172222	0.227536
Ly/Lc	0.958711	0.969298	0.991597	0.954598	0.817901	0.855072	0.851301	0.868531	0.896396	0.998582	0.966027
CS22016	t1	t2	t3	t4	m1	m2
L	9.49	8.9	6.6	7.63	7.52	7.38
Ly	4.8	6.71	4.31	6.13	5.3	5.88
Lx	6.63	4.72	3.65	4.14	4.22	2.9
Lc	8.16	7.95	5.4	7.28	6.84	6.48
VGI	0.505796	0.753933	0.65303	0.803408	0.704787	0.796748
HGI	0.69863	0.530337	0.55303	0.542595	0.56117	0.392954
Ly/Lc	0.588235	0.844025	0.798148	0.842033	0.774854	0.907407
CS22017	t1	t2	t3	t4	t5	m1	m2
L	6.51	2.51	7.7	4.7	6.66	4.63	5.65
Ly	5.63	2.24	6.63	3.98	5.47	2.07	4.39
Lx	0.66	1.24	1.74	1.41	1.66	2.82	0.99
Lc	5.91	2.34	6.86	4.25	5.67	3.5	4.36
VGI	0.864823	0.89243	0.861039	0.846809	0.821321	0.447084	0.776991
HGI	0.101382	0.494024	0.225974	0.3	0.249249	0.609071	0.175221
Ly/Lc	0.952623	0.957265	0.966472	0.936471	0.964727	0.591429	1.00688
CS22018	t1	t2	t3	t4	t5	m1	m2	m3	m4	m5	m6
L	8.92	5.89	7.14	4.86	5.67	8.49	6.26	11.51	10.68	7.41	6.18
Ly	7.95	5.05	6.71	4.39	4.39	6.13	5.22	8.2	5.71	6.54	5.63
Lx	2.57	2.57	1.82	0.25	2.4	5.3	2.82	4.97	6.87	2.32	2.07
Lc	8.36	5.82	7.03	4.4	5.07	7.97	6.04	9.84	9.05	6.94	5.95
VGI	0.891256	0.857385	0.939776	0.903292	0.77425	0.722026	0.833866	0.712424	0.534644	0.882591	0.911003
HGI	0.288117	0.436333	0.254902	0.0514403	0.42328	0.624264	0.450479	0.431798	0.643258	0.31309	0.334951
Ly/Lc	0.950957	0.867698	0.954481	0.997727	0.865878	0.769134	0.864238	0.833333	0.630939	0.942363	0.946218
CS22019	t1	t2	t3	t4	t5	m1	m2	m3	m4
L	6.85	8	7.17	9.92	8.58	8.26	10.37	6.65	7.66
Ly	4.97	7.21	4.89	7.95	6.46	6.54	8.86	2.98	5.8
Lx	3.64	2.57	4.22	4.56	4.89	4.56	4.47	3.4	3.81
Lc	6.05	7.42	6.45	9.16	8.02	7.99	9.78	4.64	6.82
Ly/Lc	0.821488	0.971698	0.75814	0.867904	0.805486	0.818523	0.90593	0.642241	0.85044
CS22020	t1	t2	t3	t4	m1	m2	m3	m4	m5
L	9.48	11.09	11.94	10.91	11.97	9.13	11.03	5.48	8.46
Ly	8.61	9.61	9.86	9.11	10.77	7.45	9.44	4.22	6.79
Lx	2.57	-0.99	4.72	2.48	4.39	4.64	3.15	1.41	4.22
Lc	8.93	9.56	10.74	9.57	11.7	8.72	9.74	4.43	7.78
VGI	0.908228	0.866546	0.825796	0.835014	0.899749	0.815991	0.855848	0.770073	0.8026
HGI	0.271097	-0.0892696	0.39531	0.227314	0.36675	0.508215	0.285585	0.257299	0.498818
Ly/Lc	0.964166	1.00523	0.918063	0.951933	0.920513	0.854358	0.969199	0.952596	0.872751
CS22021	t1	t2	t3	t4	m1	m2	m3	m4
L	8.34	9.63	9.7	7.67	8.46	9.02	5.53	8.43
Ly	6.13	7.45	6.71	4.97	6.46	7.79	4.56	6.29
Lx	1.33	4.22	2.15	1.57	1.41	0.91	1.24	2.32
Lc	6.13	8.65	7.62	5.42	6.57	7.68	4.56	6.81
VGI	0.735012	0.773624	0.691753	0.647979	0.763593	0.863636	0.824593	0.746145
HGI	0.159472	0.438214	0.221649	0.204694	0.166667	0.100887	0.224231	0.275208
Ly/Lc	1	0.861272	0.880577	0.916974	0.983257	1.01432	1	0.923642
CS22022	t1	t2	m1	m2	m3	m4
L	9.75	11.58	12.41	11.61	11.03	10.98
Ly	6.96	9.28	10.6	9.19	9.19	8.86
Lx	6.29	5.63	5.8	6.63	5.13	5.22
Lc	9.39	10.9	11.94	11.05	10.53	10.18
VGI	0.713846	0.801382	0.85415	0.791559	0.833182	0.806922
HGI	0.645128	0.486183	0.467365	0.571059	0.465095	0.47541
Ly/Lc	0.741214	0.851376	0.887772	0.831674	0.872745	0.870334
CS22023	m1	m2	m3	m4
L	4.98	4.71	6.49	5.63
Ly	4.14	1.24	4.22	4.22
Lx	1.16	3.64	4.39	2.9
Lc	4.09	3.9	6	5.12
VGI	0.831325	0.26327	0.650231	0.749556
HGI	0.232932	0.772824	0.676425	0.515098
Ly/Lc	1.01222	0.317949	0.703333	0.824219
CS22024	t1	t2	t3	t4	t5	t6	m1	m2	m3	m4	m5	m6
L	8.02	10.44	7.23	7.58	6.92	6.45	7.69	7.21	6.91	7.58	7.86	7.08
Ly	5.22	6.21	5.3	4.8	5.13	4.39	5.55	6.63	5.47	6.21	3.89	4.89
Lx	4.89	7.04	4.06	5.71	3.48	3.4	4.14	2.4	3.31	3.07	5.96	4.22
Lc	6.91	8.63	6.79	7.17	6.05	5.63	6.79	6.92	6.16	6.89	7.49	6.46
VGI	0.650873	0.594828	0.733057	0.633245	0.741329	0.68062	0.721717	0.919556	0.791606	0.819261	0.494911	0.690678
HGI	0.609726	0.67433	0.561549	0.753298	0.50289	0.527132	0.538362	0.332871	0.479016	0.405013	0.75827	0.596045
Ly/Lc	0.755427	0.719583	0.78056	0.669456	0.847934	0.779751	0.817378	0.958092	0.887987	0.901306	0.519359	0.756966
CS22025	t1	t2	t3	t4	t5	m1	m2	m3	m4	m5	m6
L	3.27	5.1	7.01	3.76	4.35	6.01	5.2	3.53	4.31	6.67	6.1
Ly	3.15	4.8	6.38	3.73	3.89	5.38	4.47	2.98	3.98	5.96	5.63
Lx	0.25	0.34	1.57	0.83	1.41	2.32	1.66	1.08	0	2.48	1.41
Lc	3.24	4.84	6.73	3.64	3.93	5.6	4.56	3.23	3.98	6.38	5.56
VGI	0.963303	0.941176	0.910128	0.992021	0.894253	0.895175	0.859615	0.844193	0.923434	0.893553	0.922951
HGI	0.0764526	0.0666667	0.223966	0.220745	0.324138	0.386023	0.319231	0.305949	0	0.371814	0.231148
Ly/Lc	0.972222	0.991736	0.947994	1.02473	0.989822	0.960714	0.980263	0.922601	1	0.934169	1.01259
CS22026	t1	t2	t3	t4	t5	t6	m1	m2	m3	m4
L	12.72	10.2	9.42	9.57	10.81	9.79	9.52	7.45	12.97	5.71
Ly	9.03	8.28	8.12	8.04	6.13	7.45	8.12	6.71	7.95	5.22
Lx	6.79	4.56	3.4	3.56	7.79	3.98	4.89	2.98	6.54	-0.41
Lc	11.46	9.61	8.86	8.89	10.19	8.6	9.33	7.38	10.26	5.08
VGI	0.709906	0.811765	0.861996	0.840125	0.567068	0.760981	0.852941	0.900671	0.612953	0.914186
HGI	0.533805	0.447059	0.360934	0.371996	0.720629	0.406537	0.513655	0.4	0.504241	-0.0718039
Ly/Lc	0.787958	0.861602	0.916479	0.904387	0.60157	0.866279	0.870311	0.909214	0.774854	1.02756
CS22027	t1	t2	t3	t4	t5	t6	m1	m2	m3	m4	m5	m6
L	11.07	9.21	10.97	11.52	12.68	9.41	9.11	10.41	11.58	13.82	11.24	11.86
Ly	9.61	7.62	8.37	8.86	10.02	5.55	7.21	6.46	7.37	10.44	9.03	8.95
Lx	3.98	3.98	5.22	5.71	5.96	6.38	3.89	6.13	7.7	5.47	4.8	5.63
Lc	10.49	8.61	10.02	10.64	11.66	8.85	8.04	9.43	10.95	11.98	10.37	10.77
VGI	0.868112	0.827362	0.76299	0.769097	0.790221	0.589798	0.791438	0.620557	0.636442	0.755427	0.803381	0.754637
HGI	0.35953	0.432139	0.475843	0.49566	0.470032	0.678002	0.427003	0.588857	0.66494	0.395803	0.427046	0.474705
Ly/Lc	0.916111	0.885017	0.835329	0.832707	0.859348	0.627119	0.896766	0.685048	0.673059	0.871452	0.870781	0.831012
CS22028	t1	t2	t3
L	11.18	10.85	13.47
Ly	8.94	8.45	11.35
Lx	5.47	5.96	6.13
Lc	10.2	10.34	12.67
VGI	0.799642	0.778802	0.842613
HGI	0.489267	0.549309	0.455085
Ly/Lc	0.876471	0.817215	0.895817
CS22029	t1	t2	t3	t4	m1	m2
L	7.84	7.07	7.17	6.76	9.25	5.97
Ly	7.12	6.71	6.13	5.96	6.87	5.3
Lx	2.32	2.57	3.4	2.9	5.55	2.57
Lc	7.57	6.87	6.83	6.56	8.76	5.67
VGI	0.908163	0.949081	0.854951	0.881657	0.742703	0.887772
HGI	0.295918	0.363508	0.474198	0.428994	0.6	0.430486
Ly/Lc	0.940555	0.97671	0.897511	0.908537	0.784247	0.934744
CS22030	t1	t2	t3	t4	t5	m1	m2	m3	m4
L	10.79	11.7	8.95	8.56	7.41	5.16	9.63	9.2	8.53
Ly	7.45	6.38	5.05	6.21	6.05	3.98	6.63	6.05	4.97
Lx	6.96	8.12	6.87	5.3	3.31	2.73	5.88	5.96	6.54
Lc	10.37	10.72	8.18	8.28	6.7	4.66	8.73	8.32	8.6
VGI	0.690454	0.545299	0.564246	0.725467	0.816464	0.771318	0.688474	0.657609	0.582649
HGI	0.645042	0.694017	0.767598	0.619159	0.446694	0.52907	0.610592	0.647826	0.766706
Ly/Lc	0.718419	0.595149	0.617359	0.75	0.902985	0.854077	0.75945	0.727163	0.577907
CS22031	t1	t2	t3	t4	m1	m2	m3
L	9	11.11	12.45	11.72	9.76	12.36	10.51
Ly	7.45	9.69	10.52	9.69	8.45	10.1	8.45
Lx	2.82	4.56	5.05	4.39	3.64	4.8	4.39
Lc	7.65	10.71	11.37	10.75	9.29	11.11	9.52
VGI	0.827778	0.872187	0.84498	0.826792	0.865779	0.817152	0.803996
HGI	0.313333	0.410441	0.405622	0.374573	0.372951	0.38835	0.417697
Ly/Lc	0.973856	0.904762	0.925242	0.901395	0.90958	0.909091	0.887605
CS22032	t1	t2	t3	t4	t5	t6	m1	m2	m3	m4	m5
L	5.75	5.31	6.04	6	8.07	6.93	6.09	5.91	9.71	5.74	5.98
Ly	5.05	5.05	5.88	4.8	6.54	6.29	5.38	5.88	7.45	5.22	4.8
Lx	2.07	0.83	0.91	1.74	3.48	1.74	1.33	0.34	5.47	1.57	2.48
Lc	5.14	5.13	5.88	5.22	7.34	6.37	5.54	5.65	9.26	5.45	5.37
VGI	0.878261	0.951036	0.97351	0.8	0.810409	0.907648	0.883415	0.994924	0.76725	0.909408	0.802676
HGI	0.36	0.156309	0.150662	0.29	0.431227	0.251082	0.218391	0.0575296	0.563337	0.273519	0.414716
Ly/Lc	0.98249	0.984405	1	0.91954	0.891008	0.987441	0.971119	1.04071	0.804536	0.957798	0.893855
CS22033	t1	t2	t3	t4	t5	t6	m1	m2	m3	m4	m5
L	5.6	7.05	4.21	7.02	5.2	6.04	4.73	7.05	6.66	3.3	5.37
Ly	4.14	5.3	3.85	5.64	4.56	4.97	3.56	5.63	5.3	3.23	4.56
Lx	1.57	2.32	0	2.15	0	1.99	2.15	2.82	2.9	0.34	1.08
Lc	4.52	5.78	3.73	6.14	4.64	5.26	4.16	6.33	6.25	3.08	4.52
VGI	0.739286	0.751773	0.914489	0.803419	0.876923	0.822848	0.752643	0.798582	0.795796	0.978788	0.849162
HGI	0.280357	0.329078	0	0.306268	0	0.32947	0.454545	0.4	0.435435	0.10303	0.201117
Ly/Lc	0.915929	0.916955	1.03217	0.918567	0.982759	0.944867	0.855769	0.889415	0.848	1.0487	1.00885
CS22034	t1	t2	t3	m1	m2	m3
L	7.92	8.92	6.83	8.97	10.39	6.69
Ly	6.96	5.38	4.97	7.12	6.21	5.38
Lx	2.4	5.71	4.06	4.56	5.8	2.9
Lc	7.23	7.97	6.3	8.29	8.73	5.9
VGI	0.878788	0.603139	0.727672	0.793757	0.59769	0.804185
HGI	0.30303	0.640135	0.594436	0.508361	0.558229	0.433483
Ly/Lc	0.962656	0.675031	0.788889	0.858866	0.71134	0.911864
CS22035	t1	t2	t3	t4	m1	m2	m3
L	8.59	9.5	6.45	8.48	9.82	10.91	10.13
Ly	5.96	8.03	4.72	7.54	8.45	9.36	7.95
Lx	5.3	0.83	3.31	1.16	3.81	4.47	5.22
Lc	8.21	8.08	5.65	7.29	9.01	10.26	9.49
VGI	0.69383	0.845263	0.731783	0.889151	0.860489	0.857929	0.784798
HGI	0.616997	0.0873684	0.513178	0.136792	0.387984	0.409716	0.515301
Ly/Lc	0.725944	0.993812	0.835398	1.03429	0.937847	0.912281	0.837724
CS22036	t1	t2	t3	t4	t5	m1	m2	m3	m4	m5	m6
L	9.79	10.75	10.83	9.84	10.35	12.12	9.21	11.89	11.21	9.69	10.16
Ly	9.19	9.61	9.61	7.87	9.19	9.52	7.62	10.1	9.94	8.04	7.95
Lx	0.5	3.48	2.4	4.72	1.9	3.23	3.98	-0.25	2.32	4.06	4.39
Lc	9.21	10.22	9.86	9.02	9.55	9.9	8.52	10.11	10.33	8.96	8.93
VGI	0.938713	0.893953	0.88735	0.799797	0.887923	0.785479	0.827362	0.849453	0.886708	0.829721	0.78248
HGI	0.0510725	0.323721	0.221607	0.479675	0.183575	0.266502	0.432139	-0.0210261	0.206958	0.418989	0.432087
Ly/Lc	0.997828	0.940313	0.974645	0.872506	0.962304	0.961616	0.894366	0.999011	0.962246	0.897321	0.890258
CS22037	t1	t2	t3	t4	t5	m1	m2	m3	m4	m5
L	4.22	6.32	6.89	7.66	4.14	5.07	7.11	6.87	5.13	7.37
Ly	2.9	5.3	4.64	5.8	2.57	3.89	6.05	5.38	3.98	5.71
Lx	2.4	2.48	3.15	4.14	2.57	2.48	2.65	3.64	0.5	3.4
Lc	3.65	5.7	5.81	6.94	3.87	4.57	6.38	6.36	4.01	6.77
VGI	0.687204	0.838608	0.67344	0.75718	0.620773	0.767258	0.850914	0.783115	0.775828	0.774763
HGI	0.56872	0.392405	0.457184	0.54047	0.620773	0.489152	0.372714	0.52984	0.0974659	0.46133
Ly/Lc	0.794521	0.929825	0.798623	0.835735	0.664083	0.851204	0.948276	0.845912	0.992519	0.843427
CS22038	t1	t2	m1	m2
L	9.41	7.48	8.78	9.03
Ly	5.8	4.64	5.3	5.71
Lx	5.47	3.81	5.71	5.3
Lc	7.97	6.06	7.86	7.97
VGI	0.616366	0.620321	0.603645	0.632337
HGI	0.581296	0.509358	0.650342	0.586932
Ly/Lc	0.727729	0.765677	0.6743	0.716437
CS22039	t1	t2	t3	t4	t5	m1	m2	m3	m4	m5
L	10.44	9.12	7.76	8.43	11	11.04	9.35	9.6	9.93	9.9
Ly	7.87	7.54	4.89	6.05	7.7	8.94	5.47	7.21	7.95	7.87
Lx	4.22	3.15	4.64	4.97	3.64	4.14	5.71	4.06	3.56	2.77
Lc	8.89	8.01	6.86	7.59	8.45	9.71	8.05	8.41	8.78	8.36
VGI	0.753831	0.826754	0.630155	0.717675	0.7	0.809783	0.585027	0.751042	0.800604	0.794949
HGI	0.404215	0.345395	0.597938	0.589561	0.330909	0.375	0.610695	0.422917	0.35851	0.279798
Ly/Lc	0.885264	0.941323	0.712828	0.797101	0.911243	0.9207	0.679503	0.857313	0.905467	0.941388
CS22040	t1	t2	t3	t4	t5	t6	m1	m2	m3	m4	m5	m6
L	6.93	9.83	9.2	8.12	9.16	10.38	8.52	8.88	8.31	8.66	5.5	9.71
Ly	2.98	4.89	3.23	5.38	4.06	4.22	3.48	3.89	2.24	5.22	3.31	3.56
Lx	4.31	7.12	6.13	4.47	6.3	6.21	6.63	6.46	6.71	5.96	3.73	6.05
Lc	5.33	8.52	7.04	6.88	7.74	7.56	7.52	7.77	7.28	8.11	5.04	7.36
VGI	0.430014	0.497457	0.351087	0.662562	0.443231	0.406551	0.408451	0.438063	0.269555	0.602771	0.601818	0.366632
HGI	0.621934	0.724313	0.666304	0.550493	0.687773	0.598266	0.778169	0.727477	0.807461	0.688222	0.678182	0.623069
Ly/Lc	0.559099	0.573944	0.458807	0.781977	0.524548	0.558201	0.462766	0.500644	0.307692	0.64365	0.656746	0.483696
CS22041	t1	t2	t3	t4	t5	t6	m1	m2	m3	m4
L	12.05	12.39	10.45	11.45	8.96	10.34	10.62	8.92	9.14	10.69
Ly	9.69	10.44	8.45	8.2	7.7	7.04	7.95	7.21	7.87	7.87
Lx	5.38	3.98	0.5	6.05	2.98	6.38	5.55	3.56	4.22	5.13
Lc	11.25	11.18	8.21	10.4	8.26	9.63	9.72	8.07	9	9.46
VGI	0.804149	0.842615	0.808612	0.716157	0.859375	0.680851	0.748588	0.808296	0.86105	0.736202
HGI	0.446473	0.321227	0.0478469	0.528384	0.332589	0.617021	0.522599	0.399103	0.461707	0.479888
Ly/Lc	0.861333	0.93381	1.02923	0.788462	0.932203	0.731049	0.817901	0.893432	0.874444	0.831924
CS22042	t1	t2	t3	t4	t5	m1	m2	m3	m4
L	10.47	10.98	10.88	10.58	10.26	11.1	10.76	10.93	10.6
Ly	7.29	4.72	4.64	8.62	3.56	5.71	4.97	8.71	1.74
Lx	6.3	8.78	8.78	5.63	8.95	8.86	8.03	5.55	9.19
Lc	9.74	10.23	10.08	10.23	9.98	10.53	9.2	10.57	9.76
VGI	0.696275	0.429872	0.426471	0.814745	0.346979	0.514414	0.461896	0.796889	0.164151
HGI	0.601719	0.799636	0.806985	0.532136	0.87232	0.798198	0.746283	0.507777	0.866981
Ly/Lc	0.74846	0.461388	0.460317	0.84262	0.356713	0.54226	0.540217	0.82403	0.178279
CS22043	t1	t2	t3	t4	t5	m1	m2	m3
L	9.56	9.5	10.08	8.85	9.84	9.13	7.88	9.94
Ly	6.38	7.63	7.29	7.38	7.29	7.88	6.46	7.7
Lx	6.21	4.47	6.05	3.73	5.14	2.98	3.73	5.05
Lc	8.96	8.94	9.41	8.5	9.38	8.44	7.23	9.42
VGI	0.667364	0.803158	0.723214	0.833898	0.740854	0.863089	0.819797	0.774648
HGI	0.649582	0.470526	0.600198	0.421469	0.522358	0.326396	0.47335	0.508048
Ly/Lc	0.712054	0.853468	0.774708	0.868235	0.777186	0.933649	0.893499	0.81741
CS22044	t1	t2	t3	t4	m1	m2	m3	m4	m5
L	5.44	5.46	5.47	4.98	5.13	4.87	4.83	4.46	4.87
Ly	4.31	1.82	3.89	3.48	4.97	4.22	3.31	2.48	3.15
Lx	2.82	3.48	0	2.48	0.17	1.49	1.82	2.07	2.82
Lc	5.01	3.97	4.07	4.09	4.89	4.44	3.75	3.36	4.35
VGI	0.792279	0.333333	0.711152	0.698795	0.968811	0.86653	0.6853	0.556054	0.646817
HGI	0.518382	0.637363	0	0.497992	0.0331384	0.305955	0.376812	0.464126	0.579055
Ly/Lc	0.860279	0.458438	0.955774	0.850856	1.01636	0.95045	0.882667	0.738095	0.724138
CS22045	t1	t2	t3	t4	t5
L	11.79	13.23	13.63	13.07	12.72
Ly	10.44	10.68	10.35	9.44	8.2
Lx	2.15	4.06	6.29	3.64	7.7
Lc	10.67	11.43	12.25	10.18	11.48
VGI	0.885496	0.807256	0.759354	0.722265	0.644654
HGI	0.182358	0.306878	0.461482	0.2785	0.605346
Ly/Lc	0.978444	0.934383	0.844898	0.927308	0.714286
CS22046	t1	t2	t3	m1	m2	m3
L	7.17	5.53	5.88	8.6	3.04	4.85
Ly	6.05	4.64	4.97	6.87	3.15	4.14
Lx	2.98	1.82	0.37	3.98	-0.42	1.99
Lc	6.52	4.98	4.74	7.87	3.01	4.45
VGI	0.843794	0.83906	0.845238	0.798837	1.03618	0.853608
HGI	0.415621	0.329114	0.0629252	0.462791	-0.138158	0.410309
Ly/Lc	0.927914	0.931727	1.04852	0.872935	1.04651	0.930337
CS22047	t1	t2	t3	t4	t5	t6	m1	m2	m3	m4	m5	m6
L	4.36	7.14	5.94	5.61	9.26	7.93	9.02	6.15	5.7	6.1	6.62	6.51
Ly	3.64	5.05	4.56	4.06	7.87	6.54	5.63	5.38	5.38	4.47	5.55	4.97
Lx	0.19	3.64	2.48	3.06	3.4	1.74	5.63	1.33	0.83	3.48	2.15	1.57
Lc	3.49	6.18	5.3	5.04	8.86	6.85	7.79	5.36	5.38	5.68	6.09	5.21
VGI	0.834862	0.707283	0.767677	0.723708	0.849892	0.824716	0.624169	0.874797	0.94386	0.732787	0.838369	0.763441
HGI	0.043578	0.509804	0.417508	0.545455	0.367171	0.21942	0.624169	0.21626	0.145614	0.570492	0.324773	0.241167
Ly/Lc	1.04298	0.817152	0.860377	0.805556	0.888262	0.954745	0.722721	1.00373	1	0.786972	0.91133	0.953935
CS22048	t1	t2	t3	t4	t5	m1	m2	m3	m4
L	9.75	9.42	8.83	10.71	10.38	8.29	5.16	7.83	9.97
Ly	5.38	5.3	3.32	4.72	5.55	2.82	3.15	3.89	6.38
Lx	6.46	5.38	6.46	7.79	7.45	5.8	2.24	4.72	5.96
Lc	8.28	7.79	7.49	9.32	9.53	6.53	3.91	6.3	9.02
VGI	0.551795	0.562633	0.375991	0.44071	0.534682	0.340169	0.610465	0.496807	0.63992
HGI	0.662564	0.571125	0.731597	0.727358	0.717726	0.699638	0.434109	0.60281	0.597793
Ly/Lc	0.649758	0.680359	0.443258	0.506438	0.582371	0.431853	0.805627	0.61746	0.707317
CS22049	t1	t2	t3	t4	t5	m1	m2	m3	m4	m5	m6
L	7.69	8.9	8.06	8.21	7.57	7.79	7.38	7.11	9.72	9.31	6.99
Ly	4.64	5.8	5.05	5.13	3.31	4.22	3.73	4.89	7.21	6.46	4.97
Lx	4.22	4.97	4.64	4.97	4.72	5.47	3.64	2.65	3.81	5.05	3.89
Lc	6.27	7.7	7.03	7.26	6.02	6.89	5.22	5.82	8.49	8.2	6.26
VGI	0.603381	0.651685	0.626551	0.624848	0.437252	0.54172	0.50542	0.687764	0.74177	0.693878	0.711016
HGI	0.548765	0.558427	0.575682	0.605359	0.623514	0.702182	0.493225	0.372714	0.391975	0.542427	0.556509
Ly/Lc	0.740032	0.753247	0.71835	0.706612	0.549834	0.612482	0.714559	0.840206	0.849234	0.787805	0.79393
CS22050	t1	t2	t3	t4	t5	m1	m2	m3	m4	m5
L	6.62	8.67	9.68	8.59	9.33	8.34	7.52	9.21	9.28	7.05
Ly	5.14	7.79	8.86	7.37	8.61	7.7	6.05	8.37	8.86	5.88
Lx	2.82	0.91	2.07	2.98	2.32	1.33	3.15	1.57	0.34	1.33
Lc	5.97	7.75	9.1	7.91	8.92	7.73	6.96	8.53	8.75	5.91
VGI	0.776435	0.898501	0.915289	0.857974	0.92283	0.923261	0.804521	0.908795	0.954741	0.834043
HGI	0.425982	0.10496	0.213843	0.346915	0.24866	0.159472	0.418883	0.170467	0.0366379	0.188652
Ly/Lc	0.860972	1.00516	0.973626	0.931732	0.965247	0.996119	0.869253	0.981243	1.01257	0.994924
CS22051	t1	t2	t3	t4	t5	t6	m1	m2	m3	m4	m5	m6
L	9.86	11.7	10.85	5.98	10.72	11.69	9.64	9.59	10.5	11.55	9.94	7.81
Ly	7.12	9.94	7.54	4.64	7.12	8.28	6.13	7.29	7.45	6.63	6.79	6.38
Lx	5.38	3.48	6.05	2.57	6.55	6.54	5.88	4.31	4.14	6.87	4.31	2.9
Lc	8.8	10.43	9.91	5.16	9.55	10.37	8.43	8.17	8.53	9.43	8.02	6.78
VGI	0.72211	0.849573	0.694931	0.77592	0.664179	0.708298	0.635892	0.760167	0.709524	0.574026	0.683099	0.816901
HGI	0.545639	0.297436	0.557604	0.429766	0.611007	0.559453	0.609959	0.449426	0.394286	0.594805	0.433602	0.371319
Ly/Lc	0.809091	0.95302	0.760848	0.899225	0.74555	0.798457	0.727165	0.892289	0.873388	0.703075	0.846633	0.941003
CS22052	t1	t2	t3	t4	t6	m1	m2	m3	m4	m5	m6
L	3.86	5.91	3.82	4.33	4.84	5.81	2.78	6.04	4.98	2.35	3.76
Ly	3.15	3.98	3.4	3.4	3.73	4.97	2.24	4.97	4.64	1.9	3.73
Lx	0.83	3.89	0.83	-0.33	1.24	2.48	1.49	2.15	1.33	0.91	0.83
Lc	3.36	5.62	3.52	3.34	4.01	5.41	2.62	5.45	4.85	2.04	3.5
VGI	0.816062	0.673435	0.890052	0.785219	0.770661	0.855422	0.805755	0.822848	0.931727	0.808511	0.992021
HGI	0.215026	0.658206	0.217277	-0.0762125	0.256198	0.42685	0.535971	0.35596	0.267068	0.387234	0.220745
Ly/Lc	0.9375	0.708185	0.965909	1.01796	0.930175	0.918669	0.854962	0.911927	0.956701	0.931373	1.06571
CS22053	t1	t2	t3	t4	t5	t6	m1	m2	m3	m4	m5
L	7.94	8.16	8.96	9.02	8.21	7.73	9.83	8.8	5.51	9.51	7.91
Ly	5.71	4.89	5.3	6.96	6.05	5.22	6.63	5.88	3.56	6.05	5.88
Lx	3.4	4.56	5.47	2.07	3.06	2.82	6.29	4.22	2.82	5.38	1.99
Lc	6.55	6.79	7.73	7.34	6.85	6.08	9.02	7.27	4.49	8.15	5.97
VGI	0.719144	0.599265	0.591518	0.771619	0.736906	0.675291	0.674466	0.668182	0.646098	0.636172	0.743363
HGI	0.428212	0.558824	0.610491	0.22949	0.372716	0.364812	0.639878	0.479545	0.511797	0.56572	0.25158
Ly/Lc	0.871756	0.720177	0.68564	0.948229	0.883212	0.858553	0.735033	0.808803	0.792873	0.742331	0.984925
CS22054	t1	t2	t3	t4	t5	t6	m1	m2	m3	m4	m5	m6
L	8.71	10.52	6.92	9.1	10.22	10.41	10.91	10.14	9.56	9.71	7.98	10.07
Ly	6.96	8.2	5.88	6.71	8.2	8.53	8.61	7.04	6.87	8.03	5.47	6.63
Lx	3.15	4.72	1.24	4.8	2.65	3.73	4.06	5.71	4.22	2.24	3.31	5.47
Lc	7.56	9.39	5.91	8.23	8.56	9.08	9.33	9.25	8.23	8.31	6.42	8.8
VGI	0.799082	0.779468	0.849711	0.737363	0.802348	0.819404	0.789184	0.69428	0.718619	0.826982	0.685464	0.658391
HGI	0.361653	0.448669	0.179191	0.527473	0.259295	0.358309	0.372136	0.563116	0.441423	0.23069	0.414787	0.543198
Ly/Lc	0.920635	0.873269	0.994924	0.81531	0.957944	0.939427	0.92283	0.761081	0.834751	0.966306	0.852025	0.753409
CS22055	t1	t2	t3	t4	t5	t6	m1	m2	m3	m4	m5
L	9.48	6.97	9.21	9.92	9.58	7.94	7.83	12.03	9.78	4.74	7.62
Ly	5.96	4.39	5.3	5.55	5.88	4.97	6.71	5.88	6.05	3.81	4.8
Lx	4.64	3.56	6.13	6.79	5.8	3.73	3.4	8.37	5.38	0.75	5.47
Lc	7.61	5.59	8.1	8.83	8.43	6.26	7.6	10.41	7.92	3.7	7.05
VGI	0.628692	0.629842	0.575461	0.559476	0.613779	0.625945	0.85696	0.488778	0.618609	0.803797	0.629921
HGI	0.489451	0.51076	0.665581	0.684476	0.605428	0.469773	0.434227	0.695761	0.550102	0.158228	0.717848
Ly/Lc	0.78318	0.785331	0.654321	0.628539	0.697509	0.79393	0.882895	0.564841	0.763889	1.02973	0.680851
CS22056	t1	t2	t3	t4	t5	m1	m2	m3	m4	m5
L	7.69	5.39	6.16	4.43	7.06	7.02	6.31	5.13	3.27	5.86
Ly	4.72	3.89	4.8	3.06	4.89	5.71	5.47	3.4	2.73	4.89
Lx	4.31	1.99	2.32	1.82	2.82	2.65	0.75	2.15	-0.75	0.33
Lc	6.33	4.26	5.22	3.58	5.56	6.07	5.38	4.02	2.76	4.9
VGI	0.613784	0.721707	0.779221	0.690745	0.692635	0.81339	0.866878	0.662768	0.834862	0.834471
HGI	0.560468	0.369202	0.376623	0.410835	0.399433	0.377493	0.118859	0.419103	-0.229358	0.056314
Ly/Lc	0.745656	0.913146	0.91954	0.854749	0.879496	0.940692	1.01673	0.845771	0.98913	0.997959
CS22057	t1	t2	t3	t4	t5	t6	m1	m2	m3	m4	m5	m6
L	9.29	9.63	9.24	9.78	9.46	5.66	10.69	8.92	9.32	8.58	9.79	8.96
Ly	8.7	8.7	8.12	9.36	8.78	4.97	9.86	7.7	8.53	7.62	9.11	8.61
Lx	1.16	3.23	2.65	1.57	3.15	0.75	3.06	4.06	3.4	2.98	2.57	1.16
Lc	8.78	9.28	8.56	9.44	9.12	4.87	10.14	8.49	8.98	8.15	9.57	8.53
VGI	0.936491	0.903427	0.878788	0.957055	0.928118	0.878092	0.922357	0.863229	0.915236	0.888112	0.930541	0.960937
HGI	0.124865	0.33541	0.286797	0.160532	0.332981	0.132509	0.286249	0.455157	0.364807	0.347319	0.262513	0.129464
Ly/Lc	0.990888	0.9375	0.948598	0.991525	0.962719	1.02053	0.972387	0.906949	0.949889	0.934969	0.951933	1.00938
CS22058	t1	t2	t3	t4	t5	m1	m2	m3	m4
L	11.73	7.84	7.06	8.83	9.22	7.44	5.53	7.95	7.97
Ly	6.96	5.88	5.47	7.37	7.87	7.21	5.13	6.05	6.71
Lx	3.48	2.65	2.65	1.16	2.73	1.66	0.99	2.4	1.57
Lc	7.78	6.64	6	7.36	8.15	7.09	5.31	6.49	6.65
VGI	0.59335	0.75	0.774788	0.834655	0.853579	0.969086	0.927667	0.761006	0.841907
HGI	0.296675	0.33801	0.375354	0.13137	0.296095	0.223118	0.179024	0.301887	0.196989
Ly/Lc	0.894602	0.885542	0.911667	1.00136	0.965644	1.01693	0.966102	0.932203	1.00902
CS22059	t1	t2	t3	t4	t5	t6	m1	m2	m3	m4	m5	m6
L	7.75	7.67	8.25	9.07	6.91	8.67	7.64	8.09	8.07	8.44	7.66	8.83
Ly	5.3	6.38	5.8	7.29	4.31	7.04	5.47	7.45	5.22	5.22	6.13	6.38
Lx	4.31	2.98	4.89	4.31	4.72	3.89	4.8	2.4	4.22	5.38	3.73	4.47
Lc	6.64	7.19	7.49	8.61	6.45	8.05	7.38	7.52	6.95	7.61	7.4	7.72
VGI	0.683871	0.831812	0.70303	0.803749	0.623734	0.811995	0.715969	0.92089	0.64684	0.618483	0.800261	0.722537
HGI	0.556129	0.388527	0.592727	0.475193	0.683068	0.448674	0.628272	0.296663	0.522924	0.637441	0.486945	0.506229
Ly/Lc	0.798193	0.887344	0.774366	0.84669	0.668217	0.874534	0.741192	0.990691	0.751079	0.68594	0.828378	0.826425
CS22060	t1	t2	m1	m2	m3
L	11.91	6.79	9.44	12.96	11.38
Ly	10.93	5.63	7.7	9.36	9.44
Lx	2.48	1.82	3.48	5.39	3.89
Lc	11.09	5.89	8.56	10.9	10.4
VGI	0.917716	0.829161	0.815678	0.722222	0.829525
HGI	0.208228	0.268041	0.368644	0.415895	0.341828
Ly/Lc	0.985573	0.955857	0.899533	0.858716	0.907692
CS22061	t1	t2	t3	t4	m1	m2	m3	m4	m5
L	4.95	4.35	3.93	3.07	1.61	4.96	1.34	5.81	3.27
Ly	3.81	3.98	3.23	2.73	1.41	3.89	1.16	5.13	2.57
Lx	2.32	1.08	1.66	0.66	0.08	1.99	0.17	2.32	-1.41
Lc	4.64	4.06	3.59	2.62	1.33	4.52	1.13	5.59	2.78
VGI	0.769697	0.914943	0.821883	0.889251	0.875776	0.784274	0.865672	0.88296	0.785933
HGI	0.468687	0.248276	0.422392	0.214984	0.0496894	0.40121	0.126866	0.399312	-0.431193
Ly/Lc	0.821121	0.980296	0.899721	1.04198	1.06015	0.860619	1.02655	0.91771	0.92446
CS22062	t1	t2	t3	t4	t5	m1	m2	m3	m4	m5
L	4.12	3.54	5.55	7.37	6.72	8.53	6.89	10.06	6	8.27
Ly	3.73	2.24	4.31	5.71	5.72	5.47	5.38	8.03	4.64	6.79
Lx	0.25	1.49	1.99	1.9	2.4	4.31	2.15	3.56	2.57	2.82
Lc	3.66	2.69	4.74	6.05	5.89	6.8	5.86	8.84	5.52	7.14
VGI	0.90534	0.632768	0.776577	0.774763	0.85119	0.641266	0.780842	0.798211	0.773333	0.82104
HGI	0.0606796	0.420904	0.358559	0.257802	0.357143	0.505275	0.312046	0.353877	0.428333	0.340992
Ly/Lc	1.01913	0.832714	0.909283	0.943802	0.971138	0.804412	0.918089	0.908371	0.84058	0.95098
CS22063	t1	t2	t3	t4	m1	m2	m3	m4	m5	m6
L	5.97	4.81	3.9	4.32	4.23	2.9	4.15	6.56	5.98	6.17
Ly	4.89	4.31	3.73	4.14	3.06	3.06	3.48	6.05	4.64	5.71
Lx	2.15	1.58	1.58	0.91	1.66	-0.42	1.57	1.99	2.82	0.75
Lc	5.3	4.51	3.94	4.14	3.67	3.01	3.78	6.45	5.36	5.45
VGI	0.819095	0.89605	0.95641	0.958333	0.723404	1.05517	0.838554	0.922256	0.77592	0.925446
HGI	0.360134	0.328482	0.405128	0.210648	0.392435	-0.144828	0.378313	0.303354	0.471572	0.121556
Ly/Lc	0.922642	0.955654	0.946701	1	0.833787	1.01661	0.920635	0.937984	0.865672	1.04771
CS22064	t1	t2	t3	t4	t5	m1
L	11.75	9.35	4.27	5.82	11.13	4.29
Ly	8.78	7.95	4.06	4.89	8.03	3.89
Lx	5.38	3.4	-0.66	0.67	4.64	0.59
Lc	10.07	8.53	4.04	4.74	9.2	3.75
VGI	0.747234	0.850267	0.95082	0.840206	0.721473	0.90676
HGI	0.457872	0.363636	-0.154567	0.11512	0.416891	0.137529
Ly/Lc	0.871897	0.932005	1.00495	1.03165	0.872826	1.03733
CS22065	t1	t2	t3	t4	t5	m1	m2	m3	m4	m5
L	8.08	8.3	9.03	7.11	9.01	7.86	5.16	8.23	6.07	7.24
Ly	5.63	6.21	7.7	5.71	7.04	6.79	4.31	6.38	4.64	6.29
Lx	3.15	2.24	0.75	1.41	3.81	0.99	0.75	3.23	1.66	1.16
Lc	6.36	6.68	7.76	5.83	8.27	6.81	4.29	6.93	5.03	6.17
VGI	0.696782	0.748193	0.852713	0.803094	0.781354	0.863868	0.835271	0.775213	0.764415	0.868785
HGI	0.389851	0.26988	0.0830565	0.198312	0.422863	0.125954	0.145349	0.392467	0.273476	0.160221
Ly/Lc	0.88522	0.929641	0.992268	0.979417	0.85127	0.997063	1.00466	0.920635	0.922465	1.01945
CS22066	t1	t2	t3	t4	t5	t6	m1	m2	m3	m4
L	7.96	11.17	10.49	11.05	9.47	8.99	10.12	8.59	9.99	9.39
Ly	4.22	6.13	1.82	4.72	5.47	4.31	7.29	5.3	5.71	5.8
Lx	3.89	6.79	2.98	7.21	5.88	4.89	4.97	6.05	6.54	6.29
Lc	5.63	9	3.6	8.64	8.09	6.91	8.92	7.98	8.75	8.5
VGI	0.530151	0.548791	0.173499	0.427149	0.577614	0.479422	0.720356	0.616997	0.571572	0.617678
HGI	0.488693	0.607878	0.28408	0.652489	0.620908	0.543938	0.491107	0.704307	0.654655	0.669862
Ly/Lc	0.749556	0.681111	0.505556	0.546296	0.676143	0.623734	0.817265	0.66416	0.652571	0.682353
CS22067	t1	t2	t3	t4	m1	m2	m3
L	4.69	3.86	7.67	5.59	4.12	2.05	4.29
Ly	2.15	2.98	5.38	3.32	3.56	1.99	3.89
Lx	1.33	1.33	2.82	2.65	0.5	0.17	-0.17
Lc	2.46	3.33	6.21	4.53	3.6	1.82	3.82
VGI	0.458422	0.772021	0.701434	0.593918	0.864078	0.970732	0.90676
HGI	0.283582	0.34456	0.367666	0.474061	0.121359	0.0829268	-0.039627
Ly/Lc	0.873984	0.894895	0.866345	0.732892	0.988889	1.09341	1.01832
CS22068	t1	t2	t3	t4	m1	m2	m3	m4	m5	m6
L	4.92	3.44	4.96	2.52	1.36	5.46	4.17	3.48	4.38	1.83
Ly	2.82	2.48	3.15	2.48	1.49	4.31	1.9	0	2.9	1.74
Lx	2.48	1.57	2.07	0.19	-0.25	2.24	2.82	0.91	2.58	0.25
Lc	3.69	2.85	3.98	2.5	1.49	4.93	3.84	0.91	3.89	1.69
VGI	0.573171	0.72093	0.635081	0.984127	1.09559	0.789377	0.455635	0	0.6621	0.95082
HGI	0.504065	0.456395	0.417339	0.0753968	-0.183824	0.410256	0.676259	0.261494	0.589041	0.136612
Ly/Lc	0.764228	0.870175	0.791457	0.992	1	0.874239	0.494792	0	0.745501	1.02959
CS22069	t1	t2	m1	m2	m3	m4
L	3.8	5.51	4.24	8.13	4.76	1.88
Ly	2.98	2.57	3.48	7.29	2.98	1.82
Lx	1.33	3.81	1.74	3.4	2.73	-0.19
Lc	3.27	5.09	3.74	7.97	4.22	1.66
VGI	0.784211	0.466425	0.820755	0.896679	0.62605	0.968085
HGI	0.35	0.69147	0.410377	0.418204	0.573529	-0.101064
Ly/Lc	0.911315	0.504912	0.930481	0.91468	0.706161	1.09639
CS22070	t1	t2	t3	t4	t5	m1	m2	m3	m4	m5
L	7.06	8.79	10.16	9.29	10.27	7.81	8.64	9.17	9.15	3.93
Ly	4.8	6.29	6.05	3.4	6.38	4.47	6.29	3.73	7.79	3.64
Lx	3.81	5.05	7.37	7.12	6.87	5.71	4.14	7.04	3.23	0.33
Lc	6.17	8.06	9.78	8.3	9.55	7.37	7.4	8.23	8.66	3.43
VGI	0.679887	0.715586	0.595472	0.365985	0.621227	0.572343	0.728009	0.406761	0.851366	0.926209
HGI	0.53966	0.574516	0.725394	0.766416	0.668939	0.731114	0.479167	0.767721	0.353005	0.0839695
Ly/Lc	0.777958	0.780397	0.618609	0.409639	0.668063	0.606513	0.85	0.45322	0.899538	1.06122
CS22071	t1	t2	t3	t4	m1	m2	m3	m4	m5
L	7.26	11.49	7.79	10.71	7.67	7.24	6.57	9.14	7.46
Ly	6.3	9.03	6.46	8.45	7.04	6.96	6.05	7.87	6.96
Lx	0.25	4.47	2.15	1.74	0.91	0.75	1.57	2.49	1.33
Lc	6.21	10.11	6.79	8.69	7.01	6.93	6.27	8.75	7.13
VGI	0.867769	0.785901	0.829268	0.788982	0.917862	0.961326	0.920852	0.86105	0.932976
HGI	0.0344353	0.389034	0.275995	0.162465	0.118644	0.103591	0.238965	0.272429	0.178284
Ly/Lc	1.01449	0.893175	0.951399	0.972382	1.00428	1.00433	0.964912	0.899429	0.976157
CS22072	t1	t2	t3	t4	t5	m1	m2	m3	m4	m5
L	6.13	6.14	8.41	10.59	9.04	8.59	8.02	7.92	8.17	6.63
Ly	3.56	5.05	6.79	8.78	5.63	6.13	6.13	6.38	7.12	4.97
Lx	3.4	1.57	1.66	0.58	2.24	3.4	1.74	1.82	-0.58	1.24
Lc	4.92	5.35	6.99	8.89	6.18	7.05	6.53	6.78	7	5.12
VGI	0.58075	0.822476	0.807372	0.829084	0.622788	0.71362	0.764339	0.805556	0.871481	0.749623
HGI	0.554649	0.2557	0.197384	0.0547686	0.247788	0.395809	0.216958	0.229798	-0.0709914	0.187029
Ly/Lc	0.723577	0.943925	0.971388	0.987627	0.911003	0.869504	0.938744	0.941003	1.01714	0.970703
CS22073	t1	t2	t3	t4	t5	t6	m1	m2	m3	m4	m5
L	14.05	10.12	9.74	14.47	13.03	12.37	14.9	8.83	12.92	11.29	7.73
Ly	8.78	4.89	6.21	7.29	7.04	6.13	7.87	3.48	5.88	4.22	5.13
Lx	7.87	6.22	4.47	10.02	8.87	8.62	9.94	5.72	9.44	8.54	4.64
Lc	11.97	8.14	7.69	12.26	11.32	10.63	13.08	7.08	11.58	9.68	7.15
VGI	0.624911	0.483202	0.637577	0.503801	0.540292	0.495554	0.528188	0.394111	0.455108	0.373782	0.663648
HGI	0.560142	0.614625	0.458932	0.692467	0.680737	0.696847	0.667114	0.647792	0.73065	0.756422	0.600259
Ly/Lc	0.7335	0.600737	0.807542	0.594617	0.621908	0.57667	0.601682	0.491525	0.507772	0.43595	0.717483
CS22074	t1	t2	t3	t4	t5	m1	m2	m3	m4
L	9.09	9.01	5.37	5.28	7.09	8.01	8.45	6.64	7.51
Ly	6.87	4.97	3.48	4.39	5.22	5.88	5.3	4.56	5.96
Lx	4.56	6.63	2.98	1.58	2.73	3.81	5.88	3.81	3.31
Lc	7.93	8.66	4.66	4.57	5.97	7.29	7.99	5.81	6.75
VGI	0.755776	0.551609	0.648045	0.831439	0.736248	0.734082	0.627219	0.686747	0.793609
HGI	0.50165	0.735849	0.554935	0.299242	0.385049	0.475655	0.695858	0.573795	0.440746
Ly/Lc	0.86633	0.573903	0.746781	0.960613	0.874372	0.806584	0.663329	0.784854	0.882963
CS22075	t1	t2	t3	t4	m1	m2	m3	m4
L	8.2	8.39	10.78	7	6	7.16	4.17	5.71
Ly	7.29	4.97	8.53	4.97	3.73	4.97	2.9	4.8
Lx	1.74	4.56	3.48	1.99	2.82	2.9	0.33	0
Lc	7.39	6.86	9.35	5.53	4.49	6.01	2.85	4.8
VGI	0.889024	0.592372	0.79128	0.71	0.621667	0.694134	0.695444	0.84063
HGI	0.212195	0.543504	0.32282	0.284286	0.47	0.405028	0.0791367	0
Ly/Lc	0.986468	0.72449	0.912299	0.898734	0.830735	0.826955	1.01754	1
CS22076	t1	t2	t3	t4	t5	t6	m1	m2
L	11.71	9.7	9.27	9.45	7.71	8.61	10.47	8.87
Ly	8.7	7.29	5.13	5.3	4.64	4.06	6.54	7.79
Lx	7.04	5.47	6.38	7.12	5.38	5.97	7.54	3.89
Lc	11.29	8.98	8.2	9.03	6.94	7.26	9.86	8.37
VGI	0.742955	0.751546	0.553398	0.560847	0.601816	0.471545	0.624642	0.878241
HGI	0.601196	0.563918	0.688242	0.753439	0.697795	0.69338	0.720153	0.438557
Ly/Lc	0.770593	0.811804	0.62561	0.586932	0.668588	0.559229	0.663286	0.930705
CS22077	t1	t2	t3	t4	t5	t6	m1	m2	m3	m4	m5	m6
L	10.63	6.81	8.74	8.19	9.1	8.31	5.64	6.82	7.62	8.96	8.44	7.39
Ly	6.71	4.97	5.71	3.98	5.63	5.13	5.3	5.22	6.21	6.96	5.05	4.47
Lx	7.45	4.22	6.29	5.38	6.13	4.56	1.74	3.4	3.31	3.64	6.05	5.3
Lc	9.98	6.46	8.38	6.94	8.33	7.16	5.42	6.34	6.89	7.83	7.9	7.17
VGI	0.631232	0.729809	0.653318	0.485958	0.618681	0.617329	0.939716	0.765396	0.814961	0.776786	0.598341	0.604871
HGI	0.700847	0.619677	0.71968	0.656899	0.673626	0.548736	0.308511	0.498534	0.434383	0.40625	0.716825	0.717185
Ly/Lc	0.672345	0.76935	0.681384	0.573487	0.67587	0.71648	0.97786	0.823344	0.901306	0.888889	0.639241	0.623431
CS22078	t1	t2	t3	t4	t5	m1	m2
L	7.95	7	8.26	7.32	8.45	9.46	5.24
Ly	6.29	4.64	5.38	4.56	6.96	4.22	4.97
Lx	3.56	3.89	5.22	4.72	2.4	6.46	1.33
Lc	7.32	6.18	7.61	6.74	7.29	7.95	5.16
VGI	0.791195	0.662857	0.651332	0.622951	0.823669	0.446089	0.948473
HGI	0.447799	0.555714	0.631961	0.644809	0.284024	0.682875	0.253817
Ly/Lc	0.85929	0.750809	0.706965	0.676558	0.954733	0.530818	0.963178
CS22079	t1	t2	t3	t4	t5	t6	m1	m2	m3	m4	m5	m6
L	13.32	11.79	12.83	11.19	11.92	11.19	10.35	12.12	9.56	12.21	13.56	11.42
Ly	6.21	7.37	8.7	4.89	5.96	6.71	5.39	5.38	6.05	5.55	6.38	7.29
Lx	10.77	8.7	8.28	8.61	10.19	7.62	7.95	10.44	7.21	10.02	10.93	8.12
Lc	12.62	11.24	12.3	10.05	11.64	10.27	9.44	11.63	9.18	11.45	12.5	10.96
VGI	0.466216	0.625106	0.678098	0.436997	0.5	0.599643	0.520773	0.443894	0.632845	0.454545	0.470501	0.638354
HGI	0.808559	0.737913	0.645362	0.769437	0.854866	0.680965	0.768116	0.861386	0.754184	0.820639	0.806047	0.711033
Ly/Lc	0.492076	0.655694	0.707317	0.486567	0.512027	0.653359	0.570975	0.462597	0.659041	0.484716	0.5104	0.665146
CS22080	t1	t2	t3	m1	m2	m3
L	11.91	10.19	4.08	13.06	11.54	12.19
Ly	10.68	9.61	3.89	8.86	11.02	11.18
Lx	4.56	1.57	1.16	8.12	1.41	1.99
Lc	11.65	9.59	4.09	12.32	11.15	11.47
VGI	0.896725	0.943081	0.953431	0.678407	0.954939	0.917145
HGI	0.382872	0.154073	0.284314	0.621746	0.122184	0.163249
Ly/Lc	0.916738	1.00209	0.9511	0.719156	0.988341	0.974717
CS22081	t1	t2	t3	t4	t5	m1	m2	m3	m4	m5
L	8.9	9.65	8.32	9.09	9.3	4.11	9	10.15	7.23	8.86
Ly	7.37	8.12	6.21	8.28	8.7	3.73	8.03	9.36	6.87	7.54
Lx	4.8	4.89	4.72	2.24	2.57	1.49	2.82	1.9	1.99	3.23
Lc	8.34	9.36	7.92	8.66	9.19	3.91	8.41	9.47	7.11	8.12
VGI	0.82809	0.841451	0.746394	0.910891	0.935484	0.907543	0.892222	0.922167	0.950207	0.851016
HGI	0.539326	0.506736	0.567308	0.246425	0.276344	0.36253	0.313333	0.187192	0.275242	0.36456
Ly/Lc	0.883693	0.867521	0.784091	0.95612	0.946681	0.953964	0.954816	0.988384	0.966245	0.928571
CS22082	t1	t2	t3	t4	t5	m1	m2	m3	m4	m5
L	11.67	7.27	8.2	12.32	9.88	8.96	5.06	4.66	5.42	5.25
Ly	6.13	5.05	1.82	4.31	1.99	6.29	3.64	0	0	3.64
Lx	5.38	1.41	5.63	10.68	8.45	4.97	1.41	0.17	0.08	-1.33
Lc	8.28	5.4	6.13	11.71	9.17	8.14	3.65	0	0	3.93
VGI	0.525278	0.694635	0.221951	0.349838	0.201417	0.702009	0.719368	0	0	0.693333
HGI	0.461011	0.193948	0.686585	0.866883	0.855263	0.554687	0.278656	0.0364807	0.0147601	-0.253333
Ly/Lc	0.740338	0.935185	0.2969	0.368061	0.217012	0.772727	0.99726	0	0	0.926209
CS22083	t1	t2	m1	m2	m3
L	11.42	9.15	11.96	9.67	11.85
Ly	10.44	8.28	10.6	8.61	10.27
Lx	2.07	2.32	2.4	1.57	0.99
Lc	10.4	8.39	10.83	8.77	10.07
VGI	0.914186	0.904918	0.886288	0.890383	0.866667
HGI	0.181261	0.253552	0.200669	0.162358	0.0835443
Ly/Lc	1.00385	0.986889	0.978763	0.981756	1.01986
CS22084	t1	t2	t3	t4	m1	m2	m3	m4
L	8.47	7.6	5.82	5.71	3.39	7.62	5.7	9.61
Ly	6.05	5.8	4.97	4.89	2.9	5.96	3.64	7.45
Lx	2.82	3.48	1.99	1.08	1.24	3.06	3.56	3.56
Lc	6.59	6.8	5.32	4.94	2.89	6.85	5.27	8.19
VGI	0.714286	0.763158	0.853952	0.856392	0.855457	0.782152	0.638596	0.775234
HGI	0.33294	0.457895	0.341924	0.189142	0.365782	0.401575	0.624561	0.370447
Ly/Lc	0.918058	0.852941	0.934211	0.989879	1.00346	0.870073	0.690702	0.909646
CS22085	t1	t2	t3	t4	t5	m1	m2	m3	m4	m5	m6
L	7.98	7.56	7.41	8.06	9.63	9.07	7.35	7.18	7.99	8.78	7.3
Ly	5.8	4.14	6.38	6.96	7.79	6.63	5.14	5.05	6.46	5.88	5.22
Lx	3.31	4.72	1.57	1.57	3.48	4.22	2.98	3.65	3.15	4.89	2.9
Lc	6.73	6.39	6.43	7.29	8.49	7.72	5.97	6.62	7.08	7.71	5.87
VGI	0.726817	0.547619	0.860999	0.863524	0.80893	0.730981	0.69932	0.703343	0.808511	0.669704	0.715068
HGI	0.414787	0.624339	0.211876	0.194789	0.361371	0.46527	0.405442	0.508357	0.394243	0.556948	0.39726
Ly/Lc	0.861813	0.647887	0.992224	0.954733	0.91755	0.858808	0.860972	0.76284	0.912429	0.762646	0.889267
CS22086	t1	t2	t3	t4	t5	t6	m1	m2	m3	m4	m5
L	6.75	8.65	11.56	10.67	11.06	10.78	11.4	8.89	11.47	10.29	10.83
Ly	4.72	6.54	10.19	8.37	8.95	8.12	8.28	5.22	8.37	8.78	9.52
Lx	4.06	4.06	4.06	3.89	4.97	4.22	4.97	6.38	6.96	4.47	2.73
Lc	6.1	7.6	10.84	9.38	10.06	9.3	9.53	8.42	10.7	9.67	9.77
VGI	0.699259	0.756069	0.881488	0.784442	0.809222	0.753247	0.726316	0.587177	0.72973	0.853256	0.87904
HGI	0.601481	0.469364	0.351211	0.364574	0.449367	0.391466	0.435965	0.71766	0.6068	0.434402	0.252078
Ly/Lc	0.77377	0.860526	0.940037	0.892324	0.889662	0.873118	0.868835	0.619952	0.782243	0.907963	0.974411
CS22087	t1	t2	t3	t4	t5	t6	m1	m2	m3
L	8.03	7.82	7.51	4.89	3.6	3.41	2.13	3.2	8.73
Ly	5.71	6.38	5.47	3.81	1.58	2.98	0.17	2.4	7.79
Lx	4.97	2.82	4.14	1.99	0.83	0.83	0.33	0.91	3.73
Lc	7.42	6.97	6.87	4.37	1.93	2.99	0.52	2.68	8.59
VGI	0.711083	0.815857	0.728362	0.779141	0.438889	0.8739	0.0798122	0.75	0.892325
HGI	0.618929	0.360614	0.551265	0.406953	0.230556	0.243402	0.15493	0.284375	0.427262
Ly/Lc	0.769542	0.915352	0.796215	0.871854	0.818653	0.996656	0.326923	0.895522	0.906868
CS22088	t1	t2	t3	t4	t6	m1	m2	m3	m4	m5	m6
L	9.78	9.87	9.84	10.84	8.67	8.62	12.39	9.41	11.73	9.35	6.99
Ly	7.79	7.04	6.21	7.79	5.8	7.12	9.61	7.21	7.95	7.12	4.31
Lx	4.8	4.8	3.06	4.97	4.06	2.82	4.14	4.64	5.47	3.98	4.14
Lc	9.35	8.32	6.78	9.24	7.08	7.74	10.34	8.66	9.74	8.13	6.16
VGI	0.796524	0.713273	0.631098	0.718635	0.668973	0.825986	0.775626	0.766206	0.677749	0.761497	0.616595
HGI	0.490798	0.486322	0.310976	0.458487	0.468281	0.327146	0.33414	0.493092	0.466326	0.425668	0.592275
Ly/Lc	0.833155	0.846154	0.915929	0.843074	0.819209	0.919897	0.9294	0.832564	0.816222	0.875769	0.699675
CS22089	t2	t3	t4	t5	t6	m1	m2	m3	m4	m5	m6
L	5.3	6.67	8.43	4.27	7.91	6.72	6.26	5.51	8.98	7.8	7.98
Ly	4.39	-0.91	0.25	3.48	6.79	4.64	3.06	4.14	6.21	4.31	6.29
Lx	1.99	5.05	5.05	1.66	2.65	4.22	4.56	2.73	4.97	4.47	3.64
Lc	4.79	5.12	4.99	3.74	7.29	6.33	5.65	4.92	8.19	6.32	7.22
VGI	0.828302	-0.136432	0.029656	0.814988	0.858407	0.690476	0.488818	0.751361	0.691537	0.552564	0.788221
HGI	0.375472	0.757121	0.599051	0.388759	0.335019	0.627976	0.728435	0.495463	0.553452	0.573077	0.45614
Ly/Lc	0.916493	-0.177734	0.0501002	0.930481	0.931413	0.733017	0.541593	0.841463	0.758242	0.681962	0.871191
CS22090	t1	t3	t4	t5	m1	m3	m4	m5
L	9.25	6.11	6.6	6.65	8.71	6.12	7.15	8.44
Ly	7.21	4.89	5.3	5.13	7.29	5.47	6.21	7.21
Lx	4.39	1.41	1.9	2.07	2.07	1.74	0.66	2.32
Lc	8.39	4.98	5.58	5.46	7.58	5.64	5.99	7.75
VGI	0.779459	0.800327	0.80303	0.771429	0.836969	0.893791	0.868531	0.854265
HGI	0.474595	0.230769	0.287879	0.311278	0.237658	0.284314	0.0923077	0.274882
Ly/Lc	0.859356	0.981928	0.949821	0.93956	0.961741	0.969858	1.03673	0.930323
CS22091	t1	t2	t3	t4	t5	m1	m2	m4	m5	m6
L	7.9	8.61	9.59	7.88	8.15	7.81	8.45	5.51	5.48	8.09
Ly	4.39	3.31	4.89	2.32	4.31	3.15	2.65	2.32	2.57	2.65
Lx	5.63	7.46	6.54	6.3	5.72	6.05	7.12	4.47	3.65	6.13
Lc	6.97	8.15	8.23	6.86	7.16	6.7	7.6	5.19	4.61	7.04
VGI	0.555696	0.384437	0.509906	0.294416	0.528834	0.403329	0.313609	0.421053	0.468978	0.327565
HGI	0.712658	0.866434	0.68196	0.799492	0.70184	0.774648	0.842604	0.811252	0.666058	0.757726
Ly/Lc	0.629842	0.406135	0.594168	0.338192	0.601955	0.470149	0.348684	0.447013	0.557484	0.37642
CS22092	t1	t5	m1	m6
L	8.14	6.71	8.8	10.49
Ly	6.38	5.38	4.14	7.12
Lx	2.57	0.99	6.63	4.97
Lc	6.74	5.35	8.07	8.96
VGI	0.783784	0.801788	0.470455	0.678742
HGI	0.315725	0.147541	0.753409	0.473785
Ly/Lc	0.946588	1.00561	0.513011	0.794643
CS22093	t1	t3	t4	t5	t6	m1	m3	m4	m5	m6
L	9.85	10.78	11.8	9.03	9.21	11.81	12.62	10.19	5.77	9.44
Ly	3.48	3.56	10.02	4.39	8.45	8.95	7.29	8.03	4.89	6.21
Lx	7.79	8.7	5.3	6.71	3.73	7.12	9.44	5.63	2.57	3.4
Lc	8.61	9.55	11.34	7.81	9.01	11.12	12.13	9.4	5.49	6.93
VGI	0.353299	0.330241	0.849153	0.486157	0.917481	0.757832	0.577655	0.788027	0.847487	0.657839
HGI	0.790863	0.80705	0.449153	0.743079	0.404995	0.602879	0.748019	0.552502	0.445407	0.360169
Ly/Lc	0.404181	0.372775	0.883598	0.5621	0.937847	0.804856	0.600989	0.854255	0.89071	0.896104
CS22094	t4	m2	m4	m6
L	6.95	8.89	8.77	7.15
Ly	5.13	5.63	5.8	6.13
Lx	3.4	5.38	3.81	2.98
Lc	6.13	7.44	6.94	6.71
VGI	0.738129	0.633296	0.661345	0.857343
HGI	0.489209	0.605174	0.434436	0.416783
Ly/Lc	0.836868	0.75672	0.835735	0.913562
CS22095	t1	t2	t3	t4	t5	t6	m1	m2	m3	m4	m5	m6
L	3.96	3.98	3.37	7.34	6.81	2.8	7.06	5.7	7.53	7.73	6.59	3.71
Ly	2.24	2.15	2.48	6.13	4.72	2.07	3.06	2.07	4.97	4.89	5.55	2.73
Lx	2.4	2.32	0.5	2.07	3.81	-0.66	4.64	4.72	3.4	4.72	1.74	1.08
Lc	3.34	3.05	2.6	6.42	6.13	2	5.54	5.2	6.02	6.79	5.95	2.82
VGI	0.565657	0.540201	0.735905	0.83515	0.693098	0.739286	0.433428	0.363158	0.660027	0.6326	0.842185	0.735849
HGI	0.606061	0.582915	0.148368	0.282016	0.559471	-0.235714	0.657224	0.82807	0.451527	0.610608	0.264036	0.291105
Ly/Lc	0.670659	0.704918	0.953846	0.954829	0.769984	1.035	0.552347	0.398077	0.825581	0.720177	0.932773	0.968085
CS22096	t1	t2	t3	t5	m2	m3	m4	m5	m6
L	6.26	5.91	8.52	6.8	7.54	7.99	7.63	7.71	4.86
Ly	1.33	3.64	2.57	2.73	2.15	1.9	3.06	2.32	3.81
Lx	3.73	4.31	6.79	5.55	4.22	6.87	5.63	6.05	2.32
Lc	3.96	5.46	7.35	6.11	4.74	6.91	6.19	6.64	4.43
VGI	0.21246	0.615905	0.301643	0.401471	0.285146	0.237797	0.401048	0.300908	0.783951
HGI	0.595847	0.729272	0.796948	0.816176	0.559682	0.859825	0.737877	0.784695	0.477366
Ly/Lc	0.335859	0.666667	0.34966	0.446809	0.453586	0.274964	0.494346	0.349398	0.860045
CS22097	t1	t2	t3	t4	t6	m1	m3	m4
L	6.84	8.08	5.09	3.6	4.98	7.65	9.51	7.47
Ly	3.48	7.45	5.14	1.82	3.56	3.81	4.8	6.05
Lx	5.3	2.24	0.5	2.4	2.98	6.46	6.21	3.4
Lc	6.23	7.54	4.99	3.08	4.41	7.5	7.95	6.76
VGI	0.508772	0.92203	1.00982	0.505556	0.714859	0.498039	0.504732	0.809906
HGI	0.774854	0.277228	0.0982318	0.666667	0.598394	0.844444	0.652997	0.455154
Ly/Lc	0.558587	0.988064	1.03006	0.590909	0.807256	0.508	0.603774	0.89497
CS22098	t1	t2	t6	m3	m4	m5
L	7.67	9.08	8.97	4.24	6.66	7.85
Ly	5.05	4.89	7.12	4.06	5.05	4.56
Lx	4.39	6.87	4.39	1.66	3.73	5.3
Lc	6.8	8.45	8.34	4.28	6.06	6.8
VGI	0.658409	0.538546	0.793757	0.957547	0.758258	0.580892
HGI	0.57236	0.756608	0.489409	0.391509	0.56006	0.675159
Ly/Lc	0.742647	0.578698	0.853717	0.948598	0.833333	0.670588
CS22099	t2	t3	t4	t5	t6	m1	m2	m3	m4	m5	m6
L	5.22	7.2	7.32	6.99	12.68	6.84	8.27	6.19	10.05	7.16	9.87
Ly	4.31	6.21	6.87	5.55	8.03	5.71	6.79	3.89	7.79	6.21	6.87
Lx	1.99	3.31	1.49	3.81	8.62	2.32	4.14	4.22	4.47	1.99	5.55
Lc	4.63	6.93	6.95	6.6	11.95	6.16	7.77	5.92	9.13	6.58	8.89
VGI	0.82567	0.8625	0.938525	0.793991	0.633281	0.834795	0.82104	0.628433	0.775124	0.867318	0.696049
HGI	0.381226	0.459722	0.203552	0.545064	0.679811	0.339181	0.500605	0.681745	0.444776	0.277933	0.56231
Ly/Lc	0.930886	0.896104	0.988489	0.840909	0.671967	0.926948	0.873874	0.657095	0.853231	0.943769	0.772778
CS22100	t1	t2	t3	t5	t6	m1	m2	m3	m4	m5
L	2.89	3.88	3.75	5.19	6.92	1.63	7.61	5.35	4.31	4.77
Ly	1.58	2.82	3.23	3.89	5.3	1.49	6.46	4.22	2.24	3.48
Lx	-1.41	0.75	0.99	2.57	2.57	0.66	2.32	1.49	3.4	2.4
Lc	1.99	2.75	3.41	4.62	5.82	1.49	6.76	4.32	3.98	4.23
VGI	0.546713	0.726804	0.861333	0.749518	0.765896	0.91411	0.848883	0.788785	0.519722	0.72956
HGI	-0.487889	0.193299	0.264	0.495183	0.371387	0.404908	0.304862	0.278505	0.788863	0.503145
Ly/Lc	0.79397	1.02545	0.947214	0.841991	0.910653	1	0.955621	0.976852	0.562814	0.822695
CS22101	t1	t2	t3	t4	t6	m3	m4	m5	m6
L	5.82	9.8	7.89	7.32	8.12	9.61	8.6	7.04	9.4
Ly	4.97	8.2	5.55	6.63	6.79	7.04	5.3	4.97	6.79
Lx	0.75	3.31	1.74	-0.17	1.66	2.24	5.3	1.66	2.73
Lc	4.78	8.84	5.92	6.48	6.91	7.52	7.38	5.29	7.37
VGI	0.853952	0.836735	0.703422	0.905738	0.836207	0.73257	0.616279	0.705966	0.72234
HGI	0.128866	0.337755	0.220532	-0.023224	0.204433	0.233091	0.616279	0.235795	0.290426
Ly/Lc	1.03975	0.927602	0.9375	1.02315	0.982634	0.93617	0.718157	0.939509	0.921303
CS22102	t1	t2	t3	t4	t5	t6	m1	m2	m3	m4	m5	m6
L	9.19	11.33	10.05	9.75	12.04	13.43	9.85	8.18	9.58	8.97	11.81	12.8
Ly	7.45	8.28	8.53	7.7	6.46	8.53	5.38	6.79	1.33	2.24	4.89	8.2
Lx	4.47	5.38	3.15	2.9	7.54	7.29	6.63	3.64	8.28	7.04	8.28	5.96
Lc	8.65	10.06	9.02	8.26	10.02	11.54	8.6	7.52	8.58	7.7	10.02	10.46
VGI	0.810664	0.730803	0.848756	0.789744	0.536545	0.635145	0.546193	0.830073	0.138831	0.249721	0.414056	0.640625
HGI	0.486398	0.474846	0.313433	0.297436	0.626246	0.542815	0.673096	0.444988	0.864301	0.784838	0.701101	0.465625
Ly/Lc	0.861272	0.823062	0.945676	0.932203	0.644711	0.739168	0.625581	0.902926	0.155012	0.290909	0.488024	0.783939
CS22103	t2	t3	t4	t6	m2	m3	m4
L	11.69	10.89	11.24	9.09	8.12	8.94	9.74
Ly	10.85	9.52	9.44	6.79	7.87	7.21	8.7
Lx	2.24	3.56	3.64	3.48	1.74	2.15	3.23
Lc	10.74	10.14	10.35	7.48	8	7.67	9.09
VGI	0.928144	0.874197	0.839858	0.746975	0.969212	0.806488	0.893224
HGI	0.191617	0.326905	0.323843	0.382838	0.214286	0.240492	0.331622
Ly/Lc	1.01024	0.938856	0.912077	0.907754	0.98375	0.940026	0.957096
CS22104	t1	t2	t3	t4	t6	m1	m2	m3	m4	m5	m6
L	3.81	3.2	1.84	2.43	1.91	2.57	5.34	4.64	1.75	5.63	2.75
Ly	2.24	2.57	0.75	2.48	1.57	1.9	3.48	3.56	1.33	4.8	2.32
Lx	1.9	1.49	-0.25	-0.5	0.66	0.66	2.48	1.24	1.08	0.08	0.25
Lc	2.82	3.05	0.89	2.45	1.79	2.05	4.39	3.8	1.41	4.72	2.37
VGI	0.587927	0.803125	0.407609	1.02058	0.82199	0.7393	0.651685	0.767241	0.76	0.852575	0.843636
HGI	0.498688	0.465625	-0.13587	-0.205761	0.34555	0.256809	0.464419	0.267241	0.617143	0.0142096	0.0909091
Ly/Lc	0.794326	0.842623	0.842697	1.01224	0.877095	0.926829	0.792711	0.936842	0.943262	1.01695	0.978903
CS22105	t1	t2	t3	t4	t5	t6	m2	m3	m4	m5
L	5.4	5.02	14.42	11.71	9.79	5.87	8.14	9.54	10.75	3.94
Ly	4.72	3.89	9.94	8.37	7.87	5.05	5.8	7.21	7.7	3.15
Lx	1.99	1.99	7.45	6.46	4.8	2.73	5.8	4.56	6.05	1.66
Lc	5.09	4.37	12.41	10.57	9.12	5.64	7.73	8.3	9.77	3.3
VGI	0.874074	0.7749	0.68932	0.714774	0.803882	0.860307	0.712531	0.755765	0.716279	0.799492
HGI	0.368519	0.396414	0.516644	0.551665	0.490296	0.465077	0.712531	0.477987	0.562791	0.42132
Ly/Lc	0.927308	0.89016	0.800967	0.791864	0.862939	0.89539	0.750323	0.868675	0.788127	0.954545
CS22106	t1	t2	t3	t4	t5	t6	m1	m3	m4	m5	m6
L	4.74	4.95	5.15	5.3	5.93	4.77	4.52	5.68	5.05	2.99	3.94
Ly	3.31	3.98	4.89	4.8	4.89	4.14	3.64	5.14	3.81	1.66	3.64
Lx	0	1.74	0.83	1.41	2.82	1.49	1.66	1.99	1.99	1.33	1.33
Lc	3.31	4.41	4.79	4.95	5.45	4.43	3.85	5.49	4.26	2.17	3.69
VGI	0.698312	0.80404	0.949515	0.90566	0.824621	0.867925	0.80531	0.90493	0.754455	0.555184	0.923858
HGI	0	0.351515	0.161165	0.266038	0.475548	0.312369	0.367257	0.350352	0.394059	0.444816	0.337563
Ly/Lc	1	0.902494	1.02088	0.969697	0.897248	0.934537	0.945455	0.936248	0.894366	0.764977	0.98645
CS22107	t2	t3	t4	m3
L	6.39	8.22	10.9	12.2
Ly	4.64	4.31	3.31	6.38
Lx	4.14	6.21	9.94	9.23
Lc	6.05	7.77	10.64	11.01
VGI	0.726135	0.524331	0.30367	0.522951
HGI	0.647887	0.755474	0.911927	0.756557
Ly/Lc	0.766942	0.554698	0.31109	0.579473
CS22108	t1	t2	t3	t5	t6	m1	m2	m5
L	6.64	9.17	7.18	4.72	8.76	5.11	6.44	8.13
Ly	6.13	7.54	6.63	3.98	6.63	4.89	5.88	7.12
Lx	2.4	4.14	0.59	1.66	4.72	1.49	2.24	1.82
Lc	6.31	8.71	6.57	4.26	8.18	4.95	6.28	7.29
VGI	0.923193	0.822246	0.923398	0.84322	0.756849	0.956947	0.913043	0.875769
HGI	0.361446	0.451472	0.0821727	0.351695	0.538813	0.291585	0.347826	0.223862
Ly/Lc	0.971474	0.865672	1.00913	0.934272	0.810513	0.987879	0.936306	0.97668
CS22109	t1	t2	t4	m4	m6
L	7.79	7.26	5.83	7.09	4.54
Ly	5.63	4.06	4.14	4.31	3.15
Lx	3.98	3.89	3.48	4.31	1.82
Lc	6.64	5.86	5.52	6.03	3.68
VGI	0.722721	0.559229	0.71012	0.607898	0.693833
HGI	0.510911	0.535813	0.596913	0.607898	0.400881
Ly/Lc	0.847892	0.692833	0.75	0.71476	0.855978
CS22110	t2	t3	t4	t5	t6	m1	m2	m3	m6
L	3.13	6.35	8.65	4.25	6.11	3.46	2.1	6.73	4.69
Ly	0.91	4.8	7.54	3.4	3.98	2.48	2.07	4.72	4.06
Lx	1.82	2.24	2.07	1.57	3.4	1.9	-0.83	3.73	1.41
Lc	2.04	5.15	7.82	3.74	5.23	3.07	2.05	5.76	4.44
VGI	0.290735	0.755906	0.871676	0.8	0.651391	0.716763	0.985714	0.701337	0.865672
HGI	0.58147	0.352756	0.239306	0.369412	0.556465	0.549133	-0.395238	0.554235	0.30064
Ly/Lc	0.446078	0.932039	0.964194	0.909091	0.760994	0.807818	1.00976	0.819444	0.914414
CS22111	t1	t2	t3	t5	t6	m2	m3	m5	m6
L	9.57	8.13	9.75	7.85	9.18	8.63	8.29	9.01	8.59
Ly	7.54	4.8	5.3	5.38	6.21	5.55	4.06	5.8	5.55
Lx	4.72	5.13	6.54	4.39	5.63	5.3	6.87	5.55	4.8
Lc	8.85	6.69	8.56	6.59	8.21	7.14	7.92	7.91	7.44
VGI	0.787879	0.590406	0.54359	0.68535	0.676471	0.643105	0.489747	0.643729	0.6461
HGI	0.493208	0.630996	0.670769	0.559236	0.61329	0.614137	0.828709	0.615982	0.558789
Ly/Lc	0.851977	0.717489	0.619159	0.816388	0.756395	0.777311	0.512626	0.733249	0.745968
CS22112	t1	t3	t5	m2	m4	m5	m6
L	10.97	10.28	10.55	6.63	7.86	8.85	10.61
Ly	10.19	9.28	9.03	6.13	7.79	8.45	8.95
Lx	4.14	2.82	4.89	0.58	1.74	-0.83	2.57
Lc	10.84	9.72	10.23	5.91	7.82	8.32	8.78
VGI	0.928897	0.902724	0.855924	0.924585	0.991094	0.954802	0.843544
HGI	0.377393	0.274319	0.463507	0.0874811	0.221374	-0.0937853	0.242224
Ly/Lc	0.940037	0.954733	0.882698	1.03723	0.996164	1.01562	1.01936
CS22115	t	t	t	t	t	m	m	m	m	m	m
L	9.28	6.94	10.51	9.38	9.74	10	10.53	10.01	8.84	8.9	5.71
Ly	8.7	6.46	9.77	8.2	8.95	9.03	9.44	8.61	8.28	7.87	5.3
Lx	1.24	0.83	2.9	3.73	2.4	2.9	2.57	4.39	1.9	2.57	1.16
Lc	8.61	6.52	10.19	8.78	9.18	9.51	9.89	9.56	8.3	8.41	5.36
VGI	0.9375	0.930836	0.929591	0.8742	0.918891	0.903	0.896486	0.86014	0.936652	0.88427	0.928196
HGI	0.133621	0.119597	0.275928	0.397655	0.246407	0.29	0.244065	0.438561	0.214932	0.288764	0.203152
Ly/Lc	1.01045	0.990798	0.958783	0.933941	0.974946	0.949527	0.954499	0.900628	0.99759	0.935791	0.988806
CS22116	t	t	t	t	t	m	m	m
L	7.94	4.93	4.95	10.08	9.69	9.93	9.39	9.77
Ly	6.88	4.39	4.8	9.03	7.29	7.54	8.53	8.37
Lx	1.57	0	0.58	4.06	4.89	3.23	3.15	2.07
Lc	7.07	4.31	5.01	9.08	8.89	8.12	8.94	8.44
VGI	0.866499	0.890467	0.969697	0.895833	0.752322	0.759315	0.908413	0.856704
HGI	0.197733	0	0.117172	0.402778	0.504644	0.325277	0.335463	0.211873
Ly/Lc	0.973126	1.01856	0.958084	0.994493	0.820022	0.928571	0.954139	0.991706
CS22117	t	t	t	t	m	m	m
L	5.9	6.23	8.57	4.38	6.49	6.78	6.12
Ly	4.39	5.38	6.05	3.48	5.88	5.22	5.63
Lx	0.08	1.99	4.64	1.33	1.57	0.83	0.99
Lc	4.23	5.51	7.5	3.75	5.87	5.27	5.72
VGI	0.744068	0.863563	0.705951	0.794521	0.906009	0.769912	0.919935
HGI	0.0135593	0.319422	0.541424	0.303653	0.241911	0.122419	0.161765
Ly/Lc	1.03783	0.976407	0.806667	0.928	1.0017	0.990512	0.984266
CS22119	t	t	t	t	t	m	m	m	m
L	7.24	2.8	5.58	3.11	4.64	5.17	5.39	6.55	6.15
Ly	6.13	1.57	3.4	2.65	3.81	3.06	4.72	2.48	5.13
Lx	1.57	1.33	2.65	-1.24	0.91	2.73	1.33	3.81	2.57
Lc	6.03	1.99	4.23	2.7	3.76	4.22	4.85	4.49	5.49
VGI	0.846685	0.560714	0.609319	0.85209	0.821121	0.591876	0.875696	0.378626	0.834146
HGI	0.216851	0.475	0.47491	-0.398714	0.196121	0.528046	0.246753	0.581679	0.417886
Ly/Lc	1.01658	0.788945	0.803783	0.981481	1.0133	0.725118	0.973196	0.552339	0.934426
CS22120	t	t	t	t	t	t	m	m	m	m
L	8.89	9.67	6.5	6.44	8.88	8.25	8.2	8.85	9.52	6.87
Ly	5.8	2.57	3.98	4.39	5.3	4.47	4.47	6.46	4.8	3.89
Lx	6.29	8.2	2.57	3.56	4.8	6.05	6.46	5.05	5.96	4.22
Lc	8.68	8.72	4.89	5.8	7.03	7.33	8.06	8.18	7.79	5.98
VGI	0.652418	0.26577	0.612308	0.681677	0.596847	0.541818	0.545122	0.729944	0.504202	0.56623
HGI	0.707537	0.847983	0.395385	0.552795	0.540541	0.733333	0.787805	0.570621	0.62605	0.614265
Ly/Lc	0.668203	0.294725	0.813906	0.756897	0.753912	0.609823	0.554591	0.789731	0.616175	0.650502
CS22121	t	t	t	t	t	m
L	9.33	7.71	6.98	8.06	8.84	5.43
Ly	6.87	5.55	5.3	5.96	4.64	3.98
Lx	5.06	2.4	2.9	3.15	6.14	0.83
Lc	8.1	5.93	6.15	6.67	7.84	4.1
VGI	0.736334	0.719844	0.759312	0.739454	0.524887	0.732965
HGI	0.542337	0.311284	0.415473	0.390819	0.69457	0.152855
Ly/Lc	0.848148	0.935919	0.861789	0.893553	0.591837	0.970732
CS22122	t	t	t	t	t	t	m	m	m	m	m
L	6.31	7.54	5.83	6.38	6.22	7.62	6.75	5.72	7.65	7.73	7.23
Ly	5.38	6.13	4.72	5.22	5.13	6.21	4.8	4.97	6.46	6.54	5.05
Lx	2.15	3.48	2.9	1.57	2.4	1.99	3.56	1.66	3.23	3.4	3.98
Lc	5.6	6.98	5.72	5.55	5.56	6.58	5.86	5.24	6.89	7.41	6.56
VGI	0.852615	0.812997	0.809605	0.818182	0.824759	0.814961	0.711111	0.868881	0.844444	0.846054	0.698479
HGI	0.340729	0.461538	0.497427	0.246082	0.385852	0.261155	0.527407	0.29021	0.422222	0.439845	0.550484
Ly/Lc	0.960714	0.878223	0.825175	0.940541	0.922662	0.943769	0.819113	0.948473	0.937591	0.882591	0.769817
CS22124	t	t	t	t	t	m	m	m	m
L	7.63	7.14	9.09	9.07	8.49	8.32	7.74	6.13	6.68
Ly	2.4	4.64	3.23	4.39	3.64	3.48	4.22	2.57	3.81
Lx	6.05	3.31	6.3	5.72	5.63	6.05	4.31	4.72	3.98
Lc	6.77	5.7	7.41	7.65	6.89	7.24	6.03	5.71	6.03
VGI	0.314548	0.64986	0.355336	0.484013	0.42874	0.418269	0.54522	0.41925	0.570359
HGI	0.792923	0.463585	0.693069	0.63065	0.663133	0.727163	0.556848	0.769984	0.595808
Ly/Lc	0.354505	0.814035	0.435897	0.573856	0.528302	0.480663	0.699834	0.450088	0.631841
CS22125	t	t	t	t	t	m	m
L	10.78	10.7	6.14	6.94	9.43	10.98	8.3
Ly	9.69	8.45	4.97	5.22	7.29	9.11	7.54
Lx	2.48	5.22	1.41	2.9	5.05	4.8	1.57
Lc	9.92	9.97	5.24	5.93	8.87	9.93	7.96
VGI	0.898887	0.78972	0.809446	0.752161	0.773065	0.82969	0.908434
HGI	0.230056	0.48785	0.229642	0.417867	0.535525	0.437158	0.189157
Ly/Lc	0.976815	0.847543	0.948473	0.88027	0.821871	0.917422	0.947236
CS22126	t	t	t	t	t	m	m	m	m	m
L	6.36	6.97	7.2	10.65	5.35	5.59	5.66	7.08	6.01	3.72
Ly	5.47	4.64	5.88	6.46	5.13	4.72	3.98	5.47	4.8	3.48
Lx	2.48	4.06	2.07	6.38	0	2.07	2.82	3.48	2.82	0.08
Lc	6	6.34	6	9.19	5.13	5.12	5.1	6.42	5.53	3.65
VGI	0.860063	0.66571	0.816667	0.606573	0.958879	0.844365	0.70318	0.772599	0.798669	0.935484
HGI	0.389937	0.582496	0.2875	0.599061	0	0.370304	0.498233	0.491525	0.469218	0.0215054
Ly/Lc	0.911667	0.731861	0.98	0.702938	1	0.921875	0.780392	0.852025	0.867993	0.953425
CS22127	t	t	t	t	t	t	m	m	m	m	m	m
L	7.68	10.57	9.27	9.81	9.77	10.32	11.63	11.25	8.81	6.73	9.31	10.05
Ly	6.21	4.72	6.96	4.64	5.22	5.88	5.47	4.14	3.4	4.89	2.82	3.48
Lx	3.4	8.28	5.13	6.96	7.04	6.96	9.28	9.36	7.45	4.14	7.95	8.86
Lc	6.89	9.71	8.6	8.59	8.95	9.36	10.73	10.52	8.24	6.27	8.39	9.51
VGI	0.808594	0.446547	0.750809	0.472987	0.534289	0.569767	0.470335	0.368	0.385925	0.726597	0.3029	0.346269
HGI	0.442708	0.783349	0.553398	0.70948	0.720573	0.674419	0.797936	0.832	0.84563	0.615156	0.853921	0.881592
Ly/Lc	0.901306	0.486097	0.809302	0.540163	0.58324	0.628205	0.509786	0.393536	0.412621	0.779904	0.336114	0.365931
CS22128	t	t	t	t	t	t	m	m	m	m	m	m
L	9.62	5.91	9.3	6.64	5.33	6.57	7.81	5.62	7.77	7.75	5.34	4.64
Ly	6.79	4.39	6.63	5.13	2.32	4.8	6.79	3.56	5.38	6.96	3.23	3.89
Lx	4.31	3.06	4.14	2.32	4.31	2.9	2.73	3.31	5.05	1.74	3.31	1.41
Lc	8.06	5.29	7.97	5.63	4.89	5.54	7.14	4.98	7.21	7.17	4.63	3.91
VGI	0.705821	0.742809	0.712903	0.77259	0.435272	0.730594	0.869398	0.633452	0.692407	0.898065	0.604869	0.838362
HGI	0.448025	0.517766	0.445161	0.349398	0.80863	0.4414	0.349552	0.588968	0.649936	0.224516	0.61985	0.303879
Ly/Lc	0.842432	0.829868	0.83187	0.91119	0.474438	0.866426	0.95098	0.714859	0.746186	0.970711	0.697624	0.994885
CS22129	t	t	t	t	t	m	m	m	m
L	7.26	8.21	8.16	7.5	8.22	7.26	7.22	6.68	6.46
Ly	2.82	1.66	1.49	2.98	4.14	2.98	2.15	3.89	1.57
Lx	5.88	7.04	6.71	5.8	6.46	5.22	5.88	4.89	5.8
Lc	6.53	7.15	6.99	6.57	7.77	6.31	6.34	6.42	6.16
VGI	0.38843	0.202192	0.182598	0.397333	0.50365	0.410468	0.297784	0.582335	0.243034
HGI	0.809917	0.857491	0.822304	0.773333	0.785888	0.719008	0.814404	0.732036	0.897833
Ly/Lc	0.431853	0.232168	0.213162	0.453577	0.532819	0.472266	0.339117	0.605919	0.25487
CS22133	t	t	t	m	m	m
L	10.1	10.67	6.07	5.18	10.67	8.94
Ly	8.78	5.8	5.22	4.64	8.2	6.05
Lx	3.31	6.29	1.74	1.82	5.38	4.89
Lc	9.15	8.8	5.34	4.88	9.53	7.89
VGI	0.869307	0.54358	0.859967	0.895753	0.76851	0.676734
HGI	0.327723	0.589503	0.286656	0.351351	0.504217	0.54698
Ly/Lc	0.959563	0.659091	0.977528	0.95082	0.860441	0.766793
CS22134	t	t	t	t	m	m	m	m	m
L	7.72	7.19	8.4	8.4	7.39	8.23	8.19	6.57	7.67
Ly	2.07	3.15	6.21	2.98	2.9	4.06	2.73	1.82	3.56
Lx	6.87	3.31	2.65	6.13	5.38	4.47	6.63	5.47	6.13
Lc	7.21	4.63	6.72	6.89	6.19	6.46	6.87	5.4	6.93
VGI	0.268135	0.438108	0.739286	0.354762	0.392422	0.493317	0.333333	0.277017	0.464146
HGI	0.889896	0.460362	0.315476	0.729762	0.728011	0.543135	0.809524	0.832572	0.799218
Ly/Lc	0.287101	0.680346	0.924107	0.432511	0.468498	0.628483	0.39738	0.337037	0.513709
CS22135	t	t	t	t	t	t	m	m	m	m	m
L	7.76	10.12	7.38	8.07	9.15	8.66	8.71	7.76	7.35	8.4	3.49
Ly	6.13	8.2	4.89	5.55	6.87	5.38	5.38	5.71	5.14	6.05	3.06
Lx	3.4	4.14	2.48	3.64	4.14	5.13	4.56	3.73	3.31	3.4	0.58
Lc	6.89	8.74	5.63	6.45	7.95	7.29	6.98	6.82	5.88	6.61	3.07
VGI	0.789948	0.810277	0.662602	0.687732	0.75082	0.621247	0.617681	0.735825	0.69932	0.720238	0.876791
HGI	0.438144	0.409091	0.336043	0.451053	0.452459	0.592379	0.523536	0.48067	0.45034	0.404762	0.166189
Ly/Lc	0.889695	0.938215	0.868561	0.860465	0.864151	0.737997	0.770774	0.837243	0.87415	0.91528	0.996743
CS22136	t	t	t	m	m	m	m	m
L	3.74	3.87	4.32	4.35	5.06	6.13	3.15	5.34
Ly	3.56	2.57	3.56	3.31	4.22	4.56	2.98	4.8
Lx	0.66	2.07	0.99	1.74	1.74	2.57	0.08	0.58
Lc	3.38	3.23	3.56	3.74	4.23	5.13	2.99	4.66
VGI	0.951872	0.664083	0.824074	0.76092	0.833992	0.743883	0.946032	0.898876
HGI	0.176471	0.534884	0.229167	0.4	0.343874	0.41925	0.0253968	0.108614
Ly/Lc	1.05325	0.795666	1	0.885027	0.997636	0.888889	0.996656	1.03004
CS22137	t	t	t	t	t	m	m	m	m	m
L	6.7	8.38	9.49	6.65	9.06	10.01	9.78	5.36	9.43	5.47
Ly	5.14	6.21	6.38	6.05	6.96	8.2	6.63	4.22	6.71	4.89
Lx	2.57	3.4	6.13	1.24	4.47	4.56	5.88	2.07	5.96	1.41
Lc	5.67	7.01	8.55	6.03	8.34	9.13	8.99	4.67	8.79	5.09
VGI	0.767164	0.74105	0.672287	0.909774	0.768212	0.819181	0.677914	0.787313	0.711559	0.893967
HGI	0.383582	0.405728	0.645943	0.186466	0.493377	0.455544	0.601227	0.386194	0.632025	0.25777
Ly/Lc	0.906526	0.885877	0.746199	1.00332	0.834532	0.898138	0.737486	0.90364	0.763367	0.960707
CS22138	t	t	t	t	m	m	m	m	m	m
L	7.87	5.94	9.18	8.44	8.25	9.08	7.54	7.79	5.66	6.09
Ly	6.29	4.8	6.87	6.63	6.38	5.47	1.08	5.3	4.39	5.55
Lx	3.73	2.65	5.55	5.55	4.72	5.55	6.79	5.13	2.4	1.08
Lc	7.29	5.23	8.87	8.48	7.92	7.97	6.92	7.21	5.06	5.44
VGI	0.799238	0.808081	0.748366	0.785545	0.773333	0.602423	0.143236	0.680359	0.775618	0.91133
HGI	0.473952	0.446128	0.604575	0.657583	0.572121	0.611233	0.900531	0.658537	0.424028	0.17734
Ly/Lc	0.862826	0.917782	0.774521	0.78184	0.805556	0.686324	0.156069	0.73509	0.867589	1.02022
CS22139	t	t	t	t	t	m	m	m	m
L	7.3	6.86	8.2	9.52	9.53	9.16	9.29	11.09	8.5
Ly	4.8	4.8	4.56	6.05	6.21	7.21	2.57	4.64	6.05
Lx	3.73	2.65	5.3	4.14	4.56	4.47	7.29	7.37	3.07
Lc	6.16	5.27	7.12	7.19	7.7	8.39	7.67	9.24	6.67
VGI	0.657534	0.699708	0.556098	0.635504	0.651626	0.787118	0.276642	0.418395	0.711765
HGI	0.510959	0.386297	0.646341	0.434874	0.478489	0.487991	0.784715	0.664563	0.361176
Ly/Lc	0.779221	0.910816	0.640449	0.841446	0.806494	0.859356	0.335072	0.502165	0.907046
CS22140	t	t	t	m	m	m	m	m
L	3.79	9.68	8.13	5.91	9.46	7.79	8.44	8.06
Ly	3.73	8.03	6.46	5.13	7.62	6.63	7.37	5.22
Lx	0.58	4.06	3.73	2.57	4.06	3.81	3.06	4.97
Lc	3.69	9.12	7.54	5.78	8.57	7.48	7.9	7.15
VGI	0.984169	0.829545	0.794588	0.86802	0.805497	0.851091	0.873223	0.647643
HGI	0.153034	0.419421	0.458795	0.434856	0.429175	0.489089	0.362559	0.616625
Ly/Lc	1.01084	0.880482	0.856764	0.887543	0.889148	0.886364	0.932911	0.73007
CS22141	t	t	t	t	t	t	m	m	m	m	m	m
L	10.3	8.74	9.9	9.9	10.32	8.41	9.85	9.49	10.17	9.01	8.25	9.12
Ly	7.62	4.89	6.71	7.04	7.29	7.37	5.8	7.12	8.2	6.46	5.3	7.62
Lx	5.8	6.63	6.79	5.63	6.71	3.73	6.71	6.13	3.98	5.63	5.38	4.31
Lc	9.42	8.42	9.61	9.13	9.66	8.52	8.81	9.29	8.96	8.45	7.74	9.08
VGI	0.739806	0.559497	0.677778	0.711111	0.706395	0.876338	0.588832	0.750263	0.806293	0.716981	0.642424	0.835526
HGI	0.563107	0.758581	0.685859	0.568687	0.650194	0.44352	0.681218	0.645943	0.391347	0.624861	0.652121	0.472588
Ly/Lc	0.808917	0.58076	0.698231	0.771084	0.754658	0.865023	0.658343	0.766416	0.915179	0.764497	0.684755	0.839207
CS22142	t	t	t	t	t	m	m	m	m	m	m
L	6.75	6.11	6.32	6.84	8.42	7.05	6.26	5.75	8.77	7.61	6.48
Ly	5.38	5.71	5.55	5.63	6.71	6.05	4.97	4.31	7.87	6.63	5.47
Lx	2.9	1.49	2.4	2.98	4.22	3.06	2.32	3.15	3.56	2.24	2.48
Lc	5.93	5.97	6	6.3	7.77	6.59	5.41	5.48	8.49	7.02	5.93
VGI	0.797037	0.934534	0.878165	0.823099	0.796912	0.858156	0.79393	0.749565	0.897377	0.871222	0.844136
HGI	0.42963	0.243863	0.379747	0.435673	0.501188	0.434043	0.370607	0.547826	0.405929	0.29435	0.382716
Ly/Lc	0.907251	0.956449	0.925	0.893651	0.863578	0.918058	0.918669	0.786496	0.926973	0.944444	0.922428
CS22143	t1	t2	t3	t4	t5	t6	m1	m2	m3	m4	m5	m6
L	7.16	6.67	5.15	8.33	5.99	7.67	6.5	5.37	4.28	7.35	7.27	6.75
Ly	5.3	5.13	3.89	6.05	4.22	5.47	4.97	4.47	4.14	5.22	5.47	4.22
Lx	4.39	2.98	1.82	3.9	2.65	4.06	3.23	1.24	0.83	4.31	4.06	3.56
Lc	6.51	5.61	4.26	7.35	5.08	7.06	6.02	4.32	4.18	6.65	6.66	5.52
VGI	0.740223	0.769115	0.75534	0.726291	0.704508	0.713168	0.764615	0.832402	0.96729	0.710204	0.752407	0.625185
HGI	0.613128	0.446777	0.353398	0.468187	0.442404	0.529335	0.496923	0.230912	0.193925	0.586395	0.558459	0.527407
Ly/Lc	0.814132	0.914439	0.913146	0.823129	0.830709	0.774788	0.825581	1.03472	0.990431	0.784962	0.821321	0.764493
CS22144	t1	t2	t3	t4	t5	t6	m1	m2	m3	m4	m5	m6
L	12.3	12.21	12.52	11.53	13.27	11.76	10.69	11.63	11.72	11.15	9.85	12.01
Ly	8.95	9.03	8.12	9.03	9.86	9.28	6.96	7.95	9.11	8.61	8.12	8.78
Lx	7.04	5.96	8.86	5.71	6.96	5.55	7.45	8.12	5.55	6.71	3.89	6.46
Lc	11.65	10.84	12.08	11.12	12.44	10.94	10.27	11.36	10.78	11.07	9.26	11.02
VGI	0.727642	0.739558	0.648562	0.783174	0.743029	0.789116	0.651076	0.683577	0.777304	0.772197	0.824365	0.731057
HGI	0.572358	0.488124	0.707668	0.49523	0.524491	0.471939	0.696913	0.698194	0.473549	0.601794	0.394924	0.537885
Ly/Lc	0.76824	0.833026	0.672185	0.81205	0.792605	0.848263	0.677702	0.699824	0.845083	0.777778	0.87689	0.796733
CS22146	t1	t2	t3	t4	t5	m2	m4	m5
L	5.34	4.89	8.28	9.1	5.51	4.4	7.02	8.4
Ly	4.8	3.73	7.45	7.04	4.89	3.31	6.79	6.87
Lx	1.25	2.4	2.48	4.22	-1.33	0.41	1.66	4.22
Lc	4.66	4.3	7.83	8	4.88	3.46	6.79	8.02
VGI	0.898876	0.762781	0.899758	0.773626	0.887477	0.752273	0.967236	0.817857
HGI	0.234082	0.490798	0.299517	0.463736	-0.241379	0.0931818	0.236467	0.502381
Ly/Lc	1.03004	0.867442	0.951469	0.88	1.00205	0.956647	1	0.856608
CS22147	t1	t2	t3	t4	t5	t6	m1	m2	m4	m5	m6
L	9.17	9.91	9.22	10.22	8.9	9.79	9.23	11.28	11.88	11.16	7.62
Ly	6.87	7.54	7.29	6.46	5.8	7.21	8.2	8.61	9.69	10.02	3.89
Lx	4.06	5.47	4.89	6.38	5.63	6.13	3.31	5.8	4.39	3.48	5.22
Lc	7.8	9.11	8.87	9.25	7.91	9.41	8.87	10.27	10.63	10.77	6.69
VGI	0.749182	0.760848	0.790672	0.632094	0.651685	0.736466	0.888407	0.763298	0.815657	0.897849	0.510499
HGI	0.442748	0.551968	0.530369	0.624266	0.632584	0.626149	0.358613	0.514184	0.369529	0.311828	0.685039
Ly/Lc	0.880769	0.827662	0.821871	0.698378	0.733249	0.766206	0.924464	0.838364	0.911571	0.930362	0.581465
CS22151	t1	t2	t3	t4	t5	t6	m2	m3	m4	m6
L	9.9	9.43	8.75	8.8	5.16	7.82	8.16	8.85	9.82	7.81
Ly	8.61	7.95	7.87	8.12	4.72	6.54	7.12	6.79	8.2	7.12
Lx	4.31	3.81	3.06	2.98	1.24	2.73	3.31	5.05	3.56	2.57
Lc	9.44	8.93	8.4	8.41	4.64	7.05	7.71	8.22	8.97	7.52
VGI	0.869697	0.843054	0.899429	0.922727	0.914729	0.836317	0.872549	0.767232	0.835031	0.911652
HGI	0.435354	0.40403	0.349714	0.338636	0.24031	0.349105	0.405637	0.570621	0.362525	0.329065
Ly/Lc	0.912076	0.890258	0.936905	0.965517	1.01724	0.92766	0.923476	0.826034	0.914158	0.946809
CS22153	t1	t2	t3	t4	t5	m2	m3	m4	m5	m6
L	11.9	9.49	8.83	8.74	9.89	8.57	6.74	10.06	9.72	8.68
Ly	9.61	7.21	6.71	7.29	7.37	7.29	5.55	8.2	7.87	7.21
Lx	3.31	4.31	3.06	3.4	3.31	2.9	1.49	2.32	4.06	2.07
Lc	9.98	8.37	7.41	7.97	8.19	7.94	5.66	8.51	8.82	7.44
VGI	0.807563	0.759747	0.759909	0.834096	0.745197	0.850642	0.823442	0.815109	0.809671	0.830645
HGI	0.278151	0.454162	0.346546	0.389016	0.334681	0.33839	0.221068	0.230616	0.417695	0.238479
Ly/Lc	0.962926	0.86141	0.905533	0.91468	0.899878	0.918136	0.980565	0.963572	0.89229	0.969086
CS22154	t1	t2	t3	t4	t5	t6	m1	m2	m3	m4	m5	m6
L	8.1	7.07	6.46	7.89	9.98	5.77	6.9	7.83	9.52	7.29	7.78	10.28
Ly	5.96	5.88	5.8	6.38	8.03	3.98	2.9	5.05	7.95	6.63	4.89	7.04
Lx	4.39	1.33	1.49	2.73	3.06	2.4	3.73	5.05	4.06	1.82	4.97	6.87
Lc	7.24	5.87	6.01	7.01	8.6	4.46	5	7.14	9.23	6.69	6.91	9.78
VGI	0.735802	0.831683	0.897833	0.808619	0.804609	0.689775	0.42029	0.644955	0.835084	0.909465	0.628535	0.684825
HGI	0.541975	0.188119	0.23065	0.346008	0.306613	0.415945	0.54058	0.644955	0.426471	0.249657	0.638817	0.668288
Ly/Lc	0.823204	1.0017	0.965058	0.910128	0.933721	0.892377	0.58	0.707283	0.861322	0.991031	0.70767	0.719836
CS22155	t1	t3	t4	t5	t6	m1	m2	m4	m5	m6
L	9.7	4.6	6.78	8.27	8.87	6.45	6.04	7.98	8.32	5.36
Ly	4.31	2.98	4.89	4.22	4.97	5.22	5.22	5.13	5.55	4.56
Lx	7.45	1.82	4.22	5.8	5.88	3.48	2.32	5.22	5.55	1.57
Lc	8.75	3.61	6.34	7.29	8	6.02	5.6	7.03	7.61	4.75
VGI	0.44433	0.647826	0.721239	0.510278	0.560316	0.809302	0.864238	0.642857	0.667067	0.850746
HGI	0.768041	0.395652	0.622419	0.70133	0.662909	0.539535	0.384106	0.654135	0.667067	0.29291
Ly/Lc	0.492571	0.825485	0.771293	0.578875	0.62125	0.86711	0.932143	0.72973	0.729304	0.96
CS22156	t1	t2	t3	t4	t5	m1	m3	m4	m5	m6
L	8.2	5.75	5.6	5.11	6.03	4.09	7.97	4.53	6.55	5.88
Ly	6.46	0	4.06	3.23	5.63	2.98	6.63	3.81	5.55	5.3
Lx	1.82	-0.83	2.24	2.07	0	2.07	3.73	2.32	2.4	-0.08
Lc	6.55	0.83	4.74	3.93	5.63	3.63	7.27	4.32	6.15	5.06
VGI	0.787805	0	0.725	0.632094	0.933665	0.728606	0.83187	0.84106	0.847328	0.901361
HGI	0.221951	-0.144348	0.4	0.405088	0	0.506112	0.468005	0.512141	0.366412	-0.0136054
Ly/Lc	0.98626	0	0.85654	0.821883	1	0.820937	0.911967	0.881944	0.902439	1.04743
CS22157	t2	t3	t4	t5	t6	m1	m2	m3	m5
L	13.67	12.37	8.73	11.82	8.46	10.14	9.06	8.69	8.12
Ly	11.68	10.93	7.62	9.61	6.71	8.53	8.37	7.87	5.88
Lx	5.71	3.4	2.4	4.14	3.23	4.14	2.65	2.98	4.22
Lc	13.08	11.37	7.86	10.43	7.48	9.63	8.72	8.34	7.17
VGI	0.854426	0.883589	0.872852	0.813029	0.793144	0.841223	0.923841	0.905639	0.724138
HGI	0.417703	0.274859	0.274914	0.350254	0.381797	0.408284	0.292494	0.342923	0.519704
Ly/Lc	0.892966	0.961302	0.969466	0.921381	0.897059	0.885774	0.959862	0.943645	0.820084
CS22158	t1	t4	t5	t6	m2	m3	m4	m5	m6
L	7.12	3.95	12.1	8.11	10.76	7.51	3.61	8.67	4.64
Ly	5.22	2.73	8.53	5.38	7.7	5.63	2.24	4.8	3.64
Lx	3.56	1.74	5.88	1.41	4.14	2.32	0.25	5.55	1.41
Lc	6.26	3.15	10.36	5.4	8.6	6.05	2.1	7.17	3.78
VGI	0.733146	0.691139	0.704959	0.663379	0.715613	0.749667	0.620499	0.553633	0.784483
HGI	0.5	0.440506	0.48595	0.173859	0.384758	0.308921	0.0692521	0.640138	0.303879
Ly/Lc	0.833866	0.866667	0.823359	0.996296	0.895349	0.930579	1.06667	0.669456	0.962963
CS22159	t1	t2	t3	t4	t5	t6	m1	m2	m3	m4	m5
L	8.22	8.44	4.92	10.83	8.1	8.43	8.37	7.58	7.25	8.83	9.56
Ly	6.96	6.38	4.22	6.38	6.63	5.71	6.29	5.71	6.3	6.54	7.54
Lx	2.98	5.47	1.99	7.45	3.73	4.97	4.8	4.31	2.15	5.3	5.22
Lc	7.54	8.27	4.7	10.1	7.43	7.99	7.61	7.42	6.68	8.36	9.12
VGI	0.846715	0.755924	0.857724	0.589104	0.818519	0.677343	0.751493	0.753298	0.868966	0.740657	0.788703
HGI	0.36253	0.648104	0.404472	0.687904	0.460494	0.589561	0.573477	0.568602	0.296552	0.600227	0.546025
Ly/Lc	0.923077	0.771463	0.897872	0.631683	0.892328	0.714643	0.826544	0.769542	0.943114	0.782297	0.826754
CS22160	t2	t3	t6	m1	m2	m3	m5	m6
L	9.27	8.97	5.75	10.69	6.53	8.29	11.87	10.2
Ly	8.03	5.38	4.47	6.46	5.22	7.21	8.45	7.87
Lx	1.82	3.64	1.24	6.54	1.16	2.65	5.71	4.06
Lc	8.16	6.48	4.69	9.26	5.28	7.73	10.29	8.82
VGI	0.866235	0.599777	0.777391	0.604303	0.799387	0.869723	0.711879	0.771569
HGI	0.196332	0.405797	0.215652	0.611787	0.177642	0.319662	0.481045	0.398039
Ly/Lc	0.984069	0.830247	0.953092	0.697624	0.988636	0.93273	0.821186	0.89229
CS22161	t1	t2	t3	t4	t5	t6	m1	m2	m3	m4	m5	m6
L	6.97	6.35	6.89	4.57	6.49	6.47	6.49	7.04	6.73	5.7	7.2	7.49
Ly	4.8	5.05	5.88	3.48	5.05	5.22	5.38	5.8	5.05	3.56	4.56	4.31
Lx	3.89	2.24	1.49	1.9	1.99	2.48	2.57	3.23	2.73	3.15	4.06	3.73
Lc	6.06	5.34	6.17	3.68	5.63	5.7	5.63	6.58	5.64	4.63	6.28	5.59
VGI	0.688666	0.795276	0.853411	0.761488	0.77812	0.806801	0.828968	0.823864	0.750371	0.624561	0.633333	0.575434
HGI	0.558106	0.352756	0.216255	0.415755	0.306626	0.383308	0.395994	0.458807	0.405646	0.552632	0.563889	0.497997
Ly/Lc	0.792079	0.945693	0.952998	0.945652	0.89698	0.915789	0.955595	0.881459	0.89539	0.768898	0.726115	0.77102
Ler2 top rows	1	2	3	4	5	6	7	8	9	10	11	12	13	14	15	16	17	18	19	20	21	22	23	24	25	26	27	28	29	30	31	32	33	34	35	36	37	38	39	40	41	42	43	44	45	46
L	7.28	7.79	8.77	4.52	5.63	2.9	6.57	10.64	8.3	5.9	5.76	5.98	4.96	7.9	9.58	6.07	3.15	8.54	9.6	7.17	2.89	6.63	5.97	6.99	3.52	6.67	9.51	4.74	8.92	3.09	4.63	6.88	5.82	5.22	6.55	3.85	6.2	10.64	7.36	8.72	9.24	7.17	5.86	5.97	6.08	10.05
Ly	6.13	6.54	5.96	3.73	4.31	2.65	5.47	9.03	7.04	4.14	4.72	4.97	4.22	2.4	5.05	4.72	2.4	6.29	7.62	5.63	2.32	5.72	4.39	5.22	3.06	5.8	5.55	3.23	5.47	2.65	0.75	5.71	4.8	4.06	5.71	2.98	4.47	8.2	5.8	6.87	7.21	6.05	4.8	-0.26	4.39	7.79
Lx	-1.49	1.41	3.89	1.24	2.15	0	1.74	0.75	2.9	1.66	2.07	-0.66	0.75	4.22	4.8	2.98	0.08	4.64	3.56	-0.25	-0.99	2.4	1.41	3.07	0.99	0.33	5.13	1.66	4.31	-0.08	0.41	1.41	1.08	1.99	0.58	0.17	2.4	3.06	0.83	2.65	2.73	2.15	1.49	0	3.23	3.73
Lc	6.13	6.77	7.1	3.8	5	2.65	5.74	8.98	7.49	4.45	5.15	4.84	4.24	4.89	6.91	5.69	2.32	7.95	8.3	5.48	2.34	6.12	4.69	6.02	3.01	5.73	7.94	3.63	7.08	2.41	1.06	6.05	4.85	4.64	5.57	2.99	4.86	8.65	5.88	7.23	7.76	6.37	4.95	0.48	5.22	8.3
VGI	0.842033	0.839538	0.67959	0.825221	0.765542	0.913793	0.832572	0.848684	0.848193	0.701695	0.819444	0.831104	0.850806	0.303797	0.52714	0.777595	0.761905	0.736534	0.79375	0.785216	0.802768	0.862745	0.735343	0.746781	0.869318	0.869565	0.583596	0.681435	0.613229	0.857605	0.161987	0.829942	0.824742	0.777778	0.871756	0.774026	0.720968	0.770677	0.788043	0.787844	0.780303	0.843794	0.819113	-0.0435511	0.722039	0.775124
HGI	-0.20467	0.181001	0.443558	0.274336	0.381883	0	0.26484	0.0704887	0.349398	0.281356	0.359375	-0.110368	0.15121	0.534177	0.501044	0.490939	0.0253968	0.543326	0.370833	-0.0348675	-0.342561	0.361991	0.236181	0.439199	0.28125	0.0494753	0.539432	0.350211	0.483184	-0.02589	0.0885529	0.204942	0.185567	0.381226	0.0885496	0.0441558	0.387097	0.287594	0.112772	0.303899	0.295455	0.299861	0.254266	0	0.53125	0.371144
Ly/Lc	1	0.966027	0.839437	0.981579	0.862	1	0.952962	1.00557	0.93992	0.930337	0.916505	1.02686	0.995283	0.490798	0.730825	0.829525	1.03448	0.791195	0.918072	1.02737	0.991453	0.934641	0.936034	0.86711	1.01661	1.01222	0.698992	0.889807	0.772599	1.09959	0.707547	0.943802	0.989691	0.875	1.02513	0.996656	0.919753	0.947977	0.986395	0.950207	0.929124	0.949765	0.969697	-0.541667	0.840996	0.938554
Ler2 mid rows	1	2	3	4	5	6	7	8	9	10	11	12	13	14	15	16	17	18	19	20	21	22	23	24	25	26	27	28	29	30	31	32	33	34	35	36	37	38	39	40	41	42	43	44	45	46	47	48	49
L	6.15	7.5	5.92	7.98	6.32	4.28	6.52	3.9	5.1	7.3	7.91	6.24	8.22	5.69	7.83	5.01	9.67	6.36	4.09	3.68	4.58	7.16	5.5	3.82	5.28	4.22	6.63	5.53	8.33	7.12	8.12	9.66	5.14	8.11	6.79	10.29	6.1	6.63	10.03	9.38	5.23	5.84	7.15	3.88	5.11	5.93	7.08	7.24	3.04
Ly	5.38	5.63	3.89	7.12	5.55	4.06	5.13	3.64	4.31	5.75	6.38	5.05	5.71	4.39	5.72	4.06	8.53	5.47	3.4	1.66	3.98	6.13	4.64	0.58	4.64	0.33	5.71	2.82	6.38	5.55	6.87	7.62	4.64	5.13	5.96	8.61	4.06	5.22	8.12	7.54	0	3.64	5.22	2.32	4.47	4.39	5.47	5.8	2.4
Lx	1.41	3.64	2.48	1.33	0.75	0.25	2.24	0	0.75	0.83	2.48	0	2.32	2.07	2.48	1.41	0.99	1.08	0.75	2.4	1.66	0.75	0.99	0	-0.66	3.06	2.65	0.99	3.23	1.82	1.9	4.06	0.5	4.06	0.66	1.82	2.32	2.07	0.91	3.15	2.57	1.57	2.82	-2.24	-0.41	2.73	0	0.99	-0.58
Lc	5.38	6.41	4.59	7.18	5.54	3.82	5.45	3.64	4.19	5.41	6.83	5.05	6.34	4.63	6.26	4.05	8.52	5.44	3.7	3.1	4.3	6.18	4.78	0.58	4.65	3.17	6.37	2.97	7.23	5.66	7.36	8.56	4.52	6.53	5.86	8.8	4.63	5.51	8.12	8.2	2.57	3.75	5.64	3.05	4.35	5.38	5.47	5.9	2.37
VGI	0.874797	0.750667	0.657095	0.892231	0.878165	0.948598	0.78681	0.933333	0.845098	0.787671	0.806574	0.809295	0.694647	0.771529	0.730524	0.810379	0.88211	0.860063	0.831296	0.451087	0.868996	0.856145	0.843636	0.151832	0.878788	0.0781991	0.861237	0.509946	0.765906	0.779494	0.846059	0.78882	0.902724	0.632552	0.877761	0.836735	0.665574	0.78733	0.809571	0.803838	0	0.623288	0.73007	0.597938	0.874755	0.740304	0.772599	0.801105	0.789474
HGI	0.229268	0.485333	0.418919	0.166667	0.118671	0.0584112	0.343558	0	0.147059	0.113699	0.313527	0	0.282238	0.363796	0.316731	0.281437	0.102378	0.169811	0.183374	0.652174	0.362445	0.104749	0.18	0	-0.125	0.725118	0.399698	0.179024	0.387755	0.255618	0.23399	0.42029	0.0972763	0.500617	0.0972018	0.176871	0.380328	0.312217	0.0907278	0.335821	0.491396	0.268836	0.394406	-0.57732	-0.0802348	0.460371	0	0.13674	-0.190789
Ly/Lc	1	0.878315	0.847495	0.991643	1.00181	1.06283	0.941284	1	1.02864	1.06285	0.934114	1	0.900631	0.948164	0.913738	1.00247	1.00117	1.00551	0.918919	0.535484	0.925581	0.991909	0.970711	1	0.997849	0.104101	0.896389	0.949495	0.882434	0.980565	0.933424	0.890187	1.02655	0.785605	1.01706	0.978409	0.87689	0.947368	1	0.919512	0	0.970667	0.925532	0.760656	1.02759	0.815985	1	0.983051	1.01266
Cvi top rows	1	2	3	4	5	6	7	8	9	10	11	12	13	14	15	16	17	18	19	20	21	22	23	24	25	26	27	28	29	30	31	32	33	34	35	36	37	38	39	40	41	42	43	44	45	46	47	48	49
L	9.09	7.29	9.9	8.96	6.23	9.33	11.16	8.7	7.41	8.98	8.64	5.64	8.15	9.93	9.17	10.67	8.18	9.77	10.01	6.33	9.55	7.76	10.2	9.35	7.97	9.82	9.47	10.05	9.17	8.89	7.84	7.88	10.33	7.83	11.05	7.85	9.88	9.53	11.87	8.79	8.4	9.89	8.9	10.83	10.19	12.57	8.79	10	7.4
Ly	6.13	5.88	6.87	6.79	5.05	5.38	7.04	4.89	4.8	6.96	5.88	3.81	4.22	5.88	6.05	7.54	6.05	5.38	8.12	5.22	4.8	5.13	5.3	6.38	5.47	4.39	4.8	7.62	6.79	6.13	5.38	7.29	7.04	4.72	7.21	6.13	6.96	6.13	7.12	4.56	5.8	6.13	6.13	5.8	5.3	8.28	4.47	7.04	6.05
Lx	4.64	3.89	6.21	5.55	1.66	6.96	7.21	6.87	4.8	5.63	5.13	3.23	5.96	7.37	6.79	6.63	5.05	7.62	5.96	2.65	7.37	5.8	8.45	6.21	5.47	8.03	7.62	6.21	5.96	5.96	5.55	1.16	6.38	5.3	7.87	4.06	4.89	6.46	8.78	6.54	5.88	7.45	5.38	8.03	7.62	7.62	5.55	6.13	3.89
Lc	7.66	6.89	9.44	8.6	5.5	8.81	9.85	8.45	7.03	8.8	7.91	4.99	7.22	9.55	9.15	9.91	7.69	9.17	9.99	5.67	8.61	7.4	9.7	8.96	7.41	9.13	8.89	9.79	8.91	8.43	7.44	7.27	9.44	6.81	10.55	7.03	8.3	8.9	11.25	7.93	8.03	9.31	7.98	9.93	9.47	11.25	7.27	9.15	7.01
VGI	0.674367	0.806584	0.693939	0.757812	0.810594	0.576635	0.630824	0.562069	0.647773	0.775056	0.680556	0.675532	0.517791	0.592145	0.65976	0.706654	0.739609	0.550665	0.811189	0.824645	0.502618	0.661082	0.519608	0.682353	0.686324	0.447047	0.506864	0.758209	0.740458	0.689539	0.686224	0.925127	0.68151	0.60281	0.652489	0.780892	0.704453	0.643232	0.599832	0.518771	0.690476	0.619818	0.688764	0.535549	0.520118	0.658711	0.508532	0.704	0.817568
HGI	0.510451	0.533608	0.627273	0.61942	0.266453	0.745981	0.646057	0.789655	0.647773	0.626949	0.59375	0.572695	0.731288	0.742195	0.740458	0.621368	0.617359	0.779939	0.595405	0.418641	0.771728	0.747423	0.828431	0.664171	0.686324	0.817719	0.804646	0.61791	0.649945	0.670416	0.707908	0.147208	0.617619	0.676884	0.712217	0.517197	0.494939	0.677859	0.73968	0.744027	0.7	0.753286	0.604494	0.741459	0.747792	0.606205	0.631399	0.613	0.525676
Ly/Lc	0.800261	0.853411	0.727754	0.789535	0.918182	0.61067	0.714721	0.578698	0.682788	0.790909	0.743363	0.763527	0.584488	0.615707	0.661202	0.760848	0.786736	0.586696	0.812813	0.920635	0.557491	0.693243	0.546392	0.712054	0.738192	0.480832	0.539933	0.778345	0.762065	0.727165	0.723118	1.00275	0.745763	0.693098	0.683412	0.871977	0.838554	0.688764	0.632889	0.575032	0.722291	0.658432	0.76817	0.584089	0.559662	0.736	0.614856	0.769399	0.863053
Cvi middle rows	1	2	3	4	5	6	7	8	9	10	11	12	13	14	15	16	17	18	19	20	21	22	23	24	25	26	27	28	29	30	31	32	33	34	35	36	37	38	39	40	41	42	43	44	45	46	47	48	49
L	8.9	9.15	8.21	8.97	8.84	7.46	8.64	8.45	9.57	8.73	5.85	7.79	7.6	7.59	9.37	7.37	9.79	10.5	10.53	6.53	4.71	7.77	9.32	7.26	8.19	7.89	6.86	10.86	7.77	9.32	9.95	9.24	10.08	8.46	8.65	8.99	7.94	9.57	9.83	9.8	9.65	6.36	7.71	8.65	8.06	10.19	7.1	8.39	7.07
Ly	6.96	7.04	4.22	7.12	5.3	4.89	5.55	6.05	6.63	4.06	4.31	4.14	4.72	3.81	6.96	4.64	6.71	6.05	5.8	5.22	2.82	4.56	4.56	5.13	6.05	6.13	4.72	4.47	4.8	4.72	6.96	6.05	5.63	2.9	2.4	6.38	4.72	7.62	6.54	3.98	5.63	5.63	4.72	3.89	5.47	6.79	5.05	3.73	5.05
Lx	4.97	5.71	6.63	4.64	5.63	4.8	4.97	4.8	5.88	6.54	3.15	5.8	4.47	5.71	5.63	4.8	6.21	7.62	7.79	3.98	3.81	4.56	7.87	4.22	4.97	4.39	4.39	8.86	5.71	7.54	6.21	5.47	7.87	6.54	7.45	5.47	5.63	2.57	6.38	8.03	7.54	2.07	5.05	6.63	4.22	5.05	4.14	6.38	3.4
Lc	8.32	9.17	7.79	8.61	7.97	7.2	7.69	7.79	8.91	7.86	5.24	7.22	6.45	7.08	8.95	6.62	9.02	9.69	9.71	6.38	4.42	6.62	9.12	6.33	7.89	7.59	6.62	10.04	7.54	9.05	9.17	8.21	9.66	7.27	7.94	8.51	7.06	8.15	9.16	9.04	9.13	6.11	7.03	7.91	6.97	8.65	6.29	7.63	5.95
VGI	0.782022	0.769399	0.514007	0.793757	0.599548	0.655496	0.642361	0.715976	0.69279	0.465063	0.736752	0.531451	0.621053	0.501976	0.742796	0.629579	0.685393	0.57619	0.550807	0.799387	0.598726	0.586873	0.48927	0.706612	0.738706	0.776933	0.688047	0.411602	0.617761	0.506438	0.699497	0.654762	0.558532	0.34279	0.277457	0.709677	0.594458	0.796238	0.66531	0.406122	0.58342	0.88522	0.612192	0.449711	0.67866	0.66634	0.711268	0.444577	0.714286
HGI	0.558427	0.624044	0.807552	0.51728	0.636878	0.643432	0.575231	0.568047	0.61442	0.749141	0.538462	0.744544	0.588158	0.752306	0.600854	0.651289	0.634321	0.725714	0.739791	0.609495	0.808917	0.586873	0.844421	0.581267	0.606838	0.556401	0.639942	0.815838	0.734878	0.809013	0.624121	0.591991	0.780754	0.77305	0.861272	0.608454	0.709068	0.268548	0.649034	0.819388	0.781347	0.325472	0.654994	0.766474	0.523573	0.495584	0.583099	0.760429	0.480905
Ly/Lc	0.836538	0.767721	0.54172	0.826945	0.664994	0.679167	0.721717	0.776637	0.744108	0.516539	0.822519	0.573407	0.731783	0.538136	0.777654	0.700906	0.743902	0.624355	0.597322	0.818182	0.638009	0.688822	0.5	0.810427	0.766793	0.807642	0.712991	0.445219	0.636605	0.521547	0.758997	0.736906	0.582816	0.3989	0.302267	0.749706	0.668555	0.934969	0.713974	0.440265	0.616648	0.92144	0.671408	0.491783	0.784792	0.784971	0.802862	0.48886	0.848739
[truncated: 83 more columns]
