# Supplementary material for: A QTL Study for Regions Contributing to Arabidopsis thaliana Root Skewing on Tilted Surfaces
Source: G3 (Bethesda). 2011 Jul 1;1(2):105–15. doi: 10.1534/g3.111.000331 (PMC3276130; doi:10.1534/g3.111.000331)
Supplement: Supporting Information [file supp_1.2.105_TableS8.xls]

## Sheet: Sheet1
CS22_ _ _		plate1-1	p1-2	p1-3	p1-4	p1-5	p1-6	p1-7	p1-8	p1-9	plate 2-1	p2-2	p2-3	p2-4	p2-5	p2-6	p2-7	p2-8	p2-9	plate3-1	p3-2	p3-3	p3-4	p3-5	p3-6	p3-7	p3-8	p3-9
001	L	3.79		7.47	5.39	6.11	3.46	5.32			5.4	6.62	4.8		6.69		7.46	5.08	3.52	4.17	4.82		4.88	5.84		6.07	4.98	6.19
	Ly	3.23		6.13	5.05	5.55	3.4	4.47			4.72	5.63	3.98		6.29		6.46	4.89	2.82	3.81	3.98		4.56	5.13		5.3	4.64	5.8
	Lx	0.91		3.56	1.24	1.41	1.08	1.82			2.48	3.4	1.33		2.15		2.48	0.91	0.91	1.33	2.24		1.08	1.74		1.82	0.41	1.41
	Lc	3.3		7.03	5.09	5.72	3.46	4.86			5.08	6.38	4.19		6.55		6.84	4.89	2.75	3.72	4.3		4.62	5.42		5.55	4.66	5.77
	VGI	0.852243		0.820616	0.93692	0.908347	0.982659	0.840226			0.874074	0.850453	0.829167		0.940209		0.865952	0.962598	0.801136	0.913669	0.825726		0.934426	0.878425		0.873147	0.931727	0.936995
	HGI	0.240106		0.476573	0.230056	0.230769	0.312139	0.342105			0.459259	0.513595	0.277083		0.321375		0.33244	0.179134	0.258523	0.318945	0.46473		0.221311	0.297945		0.299835	0.0823293	0.227787
	Ly/Lc	0.978788		0.871977	0.992141	0.97028	0.982659	0.919753			0.929134	0.882445	0.949881		0.960305		0.944444	1	1.02545	1.02419	0.925581		0.987013	0.946494		0.954955	0.995708	1.0052
	Lc/L	0.870712		0.941098	0.944341	0.93617	1	0.913534			0.940741	0.963746	0.872917		0.979073		0.91689	0.962598	0.78125	0.892086	0.892116		0.946721	0.928082		0.914333	0.935743	0.932149
	angle B	11.8223		29.3108	7.18776	14.0038	10.6857	23.11			21.6998	28.0613	18.2168		16.1976		19.1881	0	19.324	20.9484	22.2438		9.24407	18.8275		17.2626	5.31025	14.1445
002	L		4.75		4.12			3.85	4.58		3.5	3.96								3.63					4.44
	Ly		4.47		3.64			2.4	4.14		2.82	3.15								3.31					3.98
	Lx		0.91		1.66			2.65	1.82		1.33	1.24								0.33					1.24
	Lc		4.32		3.78			3.58	4.41		3.07	3.26								3.57					3.96
	VGI		0.941053		0.883495			0.623377	0.90393		0.805714	0.795455								0.911846					0.896396
	HGI		0.191579		0.402913			0.688312	0.39738		0.38	0.313131								0.0909091					0.279279
	Ly/Lc		1.03472		0.962963			0.670391	0.938776		0.918567	0.966258								0.927171					1.00505
	Lc/L		0.909474		0.917476			0.92987	0.962882		0.877143	0.823232								0.983471					0.891892
			12.1603		15.6425			47.9027	20.1531		23.2826	14.9264								22.002					18.248
003	L	8.01								6.12	8.87	7.18		5.56				9.09	8.44			9.99
	Ly	7.45								6.05	6.29	6.71		5.22				7.87	7.87			8.94
	Lx	1.41								0.66	4.89	0.99		1.16				3.15	2.49			3.81
	Lc	7.54								5.92	7.79	6.81		5.41				8.34	8.04			9.72
	VGI	0.930087								0.988562	0.709132	0.93454		0.938849				0.865787	0.932464			0.894895
	HGI	0.17603								0.107843	0.551297	0.137883		0.208633				0.346535	0.295024			0.381381
	Ly/Lc	0.988064								1.02196	0.807445	0.985316		0.96488				0.943645	0.978856			0.919753
	Lc/L	0.941323								0.96732	0.878241	0.948468		0.973022				0.917492	0.952607			0.972973
		8.86148								6.40101	36.1529	9.83098		15.2298				19.327	11.8033			23.11
004	L			8.9						5.98		5.02	7.58		5.78	7.36	8.08		5.7		8.99	8.19						10.89
	Ly			7.21						5.22		4.97	5.8		5.3	6.21	6.13		5.13		8.12	6.79						9.77
	Lx			2.82						0.91		0	1.57		1.24	2.32	2.73		0		2.07	2.65						1.24
	Lc			7.71						5.22		4.72	6.03		5.28	6.51	6.71		5.05		8.28	7.21						9.86
	VGI			0.810112						0.87291		0.99004	0.765172		0.916955	0.84375	0.758663		0.9		0.903226	0.82906						0.897153
	HGI			0.316854						0.152174		0	0.207124		0.214533	0.315217	0.337871		0		0.230256	0.323565						0.113866
	Ly/Lc			0.935149						1		1.05297	0.961857		1.00379	0.953917	0.913562		1.01584		0.980676	0.941748						0.990872
	Lc/L			0.866292						0.87291		0.940239	0.795515		0.913495	0.884511	0.830446		0.885965		0.921023	0.880342						0.905418
				20.7477						0		0	15.8757		13.5827	17.4618	23.9977		0		11.282	19.6529						7.74732
005	L
	Ly
	Lx
	Lc
	VGI
	HGI
	Ly/Lc
	Lc/L
006	L	6.27	6.36	7.4	5.75	3.11	8.29	6.43			6.82	6.49	5.58	4.46	7.28	5.88	3.5			6.83	7.27	5.95	6.07	2.46
	Ly	5.38	5.38	5.8	5.3	2.73	6.21	2.73			5.38	3.73	5.38	4.22	5.38	5.3	3.06			5.88	3.48	5.05	3.81	2.32
	Lx	1.74	2.24	3.06	1.57	1.16	4.31	4.39			3.48	4.14	1.41	0.91	2.65	1.99	1.33			2.32	5.05	1.57	2.57	0.41
	Lc	5.53	5.75	6.71	5.37	3	7.42	5.22			6.39	5.46	5.53	4.24	5.89	5.45	3.3			6.17	6	5.21	4.43	2.36
	VGI	0.858054	0.845912	0.783784	0.921739	0.877814	0.749095	0.424572			0.788856	0.57473	0.964158	0.946188	0.739011	0.901361	0.874286			0.860908	0.47868	0.848739	0.627677	0.943089
	HGI	0.277512	0.352201	0.413514	0.273043	0.37299	0.519903	0.682737			0.510264	0.637904	0.252688	0.204036	0.364011	0.338435	0.38			0.339678	0.694635	0.263866	0.423394	0.166667
	Ly/Lc	0.972875	0.935652	0.864382	0.986965	0.91	0.836927	0.522989			0.841941	0.68315	0.972875	0.995283	0.913413	0.972477	0.927273			0.952998	0.58	0.96929	0.860045	0.983051
	Lc/L	0.881978	0.904088	0.906757	0.933913	0.96463	0.895054	0.81182			0.93695	0.841294	0.991039	0.950673	0.809066	0.926871	0.942857			0.903367	0.825309	0.87563	0.729819	0.95935
		13.3754	20.6662	30.1878	9.26131	24.4946	33.1829	58.4671			32.6544	46.9097	13.3754	5.56725	24.0187	13.4737	21.9864			17.6364	54.5495	14.2363	30.6783	10.564
007	L	10.46	7.01	8.75	7.92	15.86	12.21	9.68	7.26		7.47	11.98	13.53	9.7	12.05	11.12	10.23	9.98		11.84	9.64	10.99	11.09	11.69	10.35	8.11	6.03	12.13
	Ly	9.28	6.29	7.79	7.12	13	9.77	7.95	5.63		6.54	9.77	9.77	8.95	10.6	7.54	8.7	9.11		10.27	7.95	8.86	9.11	10.1	9.19	7.21	5.63	8.53
	Lx	3.89	1.57	1.91	2.24	7.21	5.8	4.22	1.91		2.65	5.88	4.97	1.9	3.73	7.12	3.15	2.32		1.66	4.22	2.9	3.15	4.31	1.74	2.48	1.74	5.96
	Lc	9.83	6.43	8.18	7.49	15.02	11.55	8.96	6.18		7.01	11.22	11.15	9.43	11.08	10.28	9.18	9.26		10.25	8.89	9.46	9.72	10.94	9.34	7.57	5.82	10.62
	VGI	0.887189	0.89729	0.890286	0.89899	0.819672	0.800164	0.821281	0.775482		0.875502	0.815526	0.722099	0.92268	0.879668	0.678058	0.85044	0.912826		0.867399	0.824689	0.806187	0.821461	0.863986	0.887923	0.889026	0.933665	0.703215
	HGI	0.371893	0.223966	0.218286	0.282828	0.454603	0.47502	0.43595	0.263085		0.354752	0.490818	0.367332	0.195876	0.309544	0.640288	0.307918	0.232465		0.140203	0.437759	0.263876	0.28404	0.368691	0.168116	0.305795	0.288557	0.491344
	Ly/Lc	0.944049	0.978227	0.952323	0.950601	0.865513	0.845887	0.887277	0.911003		0.932953	0.870766	0.876233	0.949099	0.956679	0.733463	0.947712	0.983801		1.00195	0.894263	0.936575	0.937243	0.923218	0.98394	0.952444	0.967354	0.803202
	Lc/L	0.939771	0.917261	0.934857	0.945707	0.947037	0.945946	0.92562	0.85124		0.93842	0.936561	0.824095	0.972165	0.919502	0.92446	0.897361	0.927856		0.865709	0.922199	0.860783	0.876465	0.935843	0.902415	0.933416	0.965174	0.875515
		19.257	11.9781	17.7637	18.0843	30.0587	32.2329	27.467	24.3556		21.1001	29.4522	28.8087	18.3595	16.9266	42.8225	18.6101	10.3268		9.32017	26.5861	20.5159	20.4064	22.5989	10.2824	17.741	14.6805	36.5631
008	L	9.43	7.4	6.76	8.96	7.26	11.37	8.18	10.22	11.78	8.6	11.95	13.73	7.39	6.76	10.16				9.34	9.41	10.15	7.47	10.19	6.7	11.95
	Ly	8.37	6.63	5.8	5.96	5.63	10.35	3.73	8.78	9.36	7.12	11.1	8.86	6.21	6.21	7.87				8.12	5.13	5.88	6.87	9.19	6.05	9.19
	Lx	4.14	2.07	1.99	4.72	3.06	3.4	6.38	3.23	4.8	4.22	2.07	7.29	2.65	1.99	4.97				3.81	5.88	6.54	1.66	3.31	1.33	4.14
	Lc	9.07	6.86	6.26	7.74	6.45	10.63	7.23	9.43	10.45	8.25	11.29	11.53	6.54	6.5	9.38				8.78	7.87	9.03	6.91	9.51	6.27	10.23
	VGI	0.887593	0.895946	0.857988	0.665179	0.775482	0.91029	0.45599	0.8591	0.794567	0.827907	0.92887	0.645302	0.840325	0.918639	0.774606				0.869379	0.545165	0.57931	0.919679	0.901865	0.902985	0.769038
	HGI	0.439024	0.27973	0.294379	0.526786	0.421488	0.299033	0.779951	0.316047	0.40747	0.490698	0.173222	0.530954	0.358593	0.294379	0.489173				0.407923	0.624867	0.644335	0.222222	0.324828	0.198507	0.346444
	Ly/Lc	0.922822	0.966472	0.926518	0.770026	0.872868	0.973659	0.515906	0.931071	0.895694	0.86303	0.983171	0.76843	0.949541	0.955385	0.839019				0.924829	0.651842	0.651163	0.994211	0.966351	0.964912	0.898338
	Lc/L	0.961824	0.927027	0.926036	0.863839	0.88843	0.934916	0.883863	0.922701	0.887097	0.959302	0.94477	0.839767	0.88498	0.961538	0.923228				0.940043	0.836344	0.889655	0.925033	0.933268	0.935821	0.856067
		22.6577	14.8785	22.1017	39.6438	29.2063	13.1798	58.942	21.3976	26.4023	30.3415	10.5264	39.7869	18.2789	17.1794	32.9633				22.3574	49.3193	49.3707	6.16791	14.9055	15.2228	26.0595
009	L	3.82	6.97	8.63	4.63	7.64	7.51	4.37	10.74	9.86	6.22	9.42	8.15	8.96	9.47	10.3	6.75	4.38	9.44	8.21	7.53	9.42	8.5	10.25	7.77	9.32	7.35	7.23
	Ly	3.48	5.88	7.79	4.22	6.71	6.46	4.06	9.19	8.03	5.47	8.28	6.79	7.87	8.7	8.95	6.21	4.31	8.2	7.7	6.96	7.62	6.05	8.45	6.63	7.87	6.21	5.63
	Lx	-1.16	1.82	2.32	1.41	2.9	1.82	0.33	3.81	4.39	1.66	2.32	3.73	3.23	2.4	4.64	2.15	-0.17	3.31	2.65	1.33	4.14	5.05	2.98	3.4	2.48	3.48	1.9
	Lc	3.52	6.11	8.12	4.22	7.19	6.58	3.84	9.95	9.15	5.74	8.44	7.8	8.21	8.84	9.74	6.45	4.22	8.81	7.96	6.94	8.56	7.82	9.04	7.19	8.25	7.08	5.89
	VGI	0.910995	0.843615	0.902665	0.911447	0.878272	0.860186	0.929062	0.85568	0.814402	0.879421	0.878981	0.833129	0.878348	0.918691	0.868932	0.92	0.984018	0.868644	0.937881	0.924303	0.808917	0.711765	0.82439	0.853282	0.844421	0.844898	0.7787
	HGI	-0.303665	0.261119	0.26883	0.304536	0.379581	0.242344	0.0755149	0.354749	0.445233	0.266881	0.246285	0.457669	0.360491	0.253432	0.450485	0.318519	-0.0388128	0.350636	0.322777	0.176627	0.43949	0.594118	0.290732	0.43758	0.266094	0.473469	0.262794
	Ly/Lc	0.988636	0.962357	0.95936	1	0.933241	0.981763	1.05729	0.923618	0.877596	0.952962	0.981043	0.870513	0.958587	0.984163	0.918891	0.962791	1.02133	0.93076	0.967337	1.00288	0.890187	0.773657	0.934735	0.922114	0.953939	0.877119	0.955857
	Lc/L	0.921466	0.876614	0.940904	0.911447	0.941099	0.876165	0.878719	0.926443	0.927992	0.92283	0.895966	0.957055	0.916295	0.933474	0.945631	0.955556	0.96347	0.933263	0.969549	0.921647	0.908705	0.92	0.881951	0.925354	0.885193	0.963265	0.814661
		8.64586	15.7708	16.3907	0	21.0543	10.9592	4.92994	22.5391	28.6463	17.6433	11.1742	29.4817	16.5469	10.2106	23.2355	15.679	-2.30875	21.4463	14.6844	11.0487	27.1033	39.3165	20.8147	22.7629	17.4576	28.7033	17.0875
010	L	6.45	5.51	5.91	5.5	5.22	3.09	3.32	7.28	9.86	4.1	5.38	7.32	5.17	4.63	6.41	3.14	6.56		6.84	6.75	7.27	2.52	2.56	4.86	4.06	4.97	6.14
	Ly	3.81	5.38	4.31	4.72	1.66	2.9	3.06	6.87	8.03	3.31	5.22	5.88	4.72	3.73	5.71	3.15	4.47		6.3	4.97	4.72	2.65	2.4	4.8	3.48	4.72	5.55
	Lx	4.72	0.99	3.48	1.74	2.82	-0.5	0.99	1.66	4.39	2.15	1.16	2.73	1.41	1.49	2.15	0.5	3.23		2.65	3.73	4.14	0.08	-1.16	1.41	-1.08	0.75	1.49
	Lc	6	5.19	5.35	4.88	3.23	2.94	3.06	7.01	9.15	3.81	5.06	6.37	4.9	3.94	6.01	2.88	5.72		6.74	6.13	6.45	2.57	2.49	4.93	3.52	4.65	5.69
	VGI	0.590698	0.976407	0.729272	0.858182	0.318008	0.938511	0.921687	0.943681	0.814402	0.807317	0.97026	0.803279	0.912959	0.805616	0.890796	1.00318	0.681402		0.921053	0.736296	0.649243	1.05159	0.9375	0.987654	0.857143	0.949698	0.903909
	HGI	0.731783	0.179673	0.588832	0.316364	0.54023	-0.161812	0.298193	0.228022	0.445233	0.52439	0.215613	0.372951	0.272727	0.321814	0.335413	0.159236	0.492378		0.387427	0.552593	0.569464	0.031746	-0.453125	0.290123	-0.26601	0.150905	0.242671
	Ly/Lc	0.635	1.03661	0.805607	0.967213	0.513932	0.986395	1	0.980029	0.877596	0.868766	1.03162	0.923077	0.963265	0.946701	0.950083	1.09375	0.781469		0.934718	0.810767	0.731783	1.03113	0.963855	0.973631	0.988636	1.01505	0.975395
	Lc/L	0.930233	0.941924	0.905245	0.887273	0.618774	0.951456	0.921687	0.962912	0.927992	0.929268	0.94052	0.870219	0.947776	0.850972	0.937598	0.917197	0.871951		0.98538	0.908148	0.887208	1.01984	0.972656	1.0144	0.866995	0.935614	0.92671
		50.58	10.9966	36.331	14.7123	59.0739	9.4621	0	11.4701	28.6463	29.6844	13.2529	22.6199	15.5781	18.7909	18.1796	9.99784	38.6048		20.8174	35.8291	42.9639	1.78381	15.4517	13.187	8.64586	9.2818	12.7362
011	L	6.64	5.8	5.45	7.39	3.38					8.11	6.13	6.52	7.12	6.49	7.13	4.71			5.28	6.15	4.88	4.47
	Ly	5.71	5.47	5.05	6.29	2.57					7.21	4.31	6.29	2.9	5.38	5.63	4.47			4.8	5.55	3.89	3.06
	Lx	2.57	1.24	0.91	2.07	0.66					2.32	3.48	1.82	3.64	0.99	3.31	0.41			1.57	1.33	1.82	2.4
	Lc	6.2	5.52	5.13	6.55	2.51					7.65	5.54	6.37	4.83	5.41	6.36	4.23			4.92	5.54	4.3	3.84
	VGI	0.85994	0.943103	0.926606	0.85115	0.760355					0.889026	0.7031	0.964724	0.407303	0.828968	0.789621	0.949045			0.909091	0.902439	0.797131	0.684564
	HGI	0.387048	0.213793	0.166972	0.280108	0.195266					0.286067	0.5677	0.279141	0.511236	0.152542	0.464236	0.0870488			0.297348	0.21626	0.372951	0.536913
	Ly/Lc	0.920968	0.990942	0.984405	0.960305	1.0239					0.942484	0.777978	0.987441	0.600414	0.994455	0.88522	1.05674			0.97561	1.00181	0.904651	0.796875
	Lc/L	0.933735	0.951724	0.941284	0.886333	0.742604					0.94328	0.903752	0.976994	0.678371	0.83359	0.892006	0.898089			0.931818	0.900813	0.881148	0.85906
		22.932	7.71759	10.1319	16.1976	15.2451					19.5271	38.9242	9.0901	53.1004	6.03671	27.7214	5.56222			12.6804	13.8908	25.2237	37.1673
012	L	4.39	6.46						6.47	9.12	5.04			11	9.32	10.25	7.41	5.94	8.1		8.93	7.33	5.41		5.05	7.09
	Ly	4.22	5.88						5.47	8.2	4.64			8.78	7.37	9.14	6.96	5.8	7.21		8.03	6.88	5.14		4.89	6.38
	Lx	1.24	1.49						1.49	0.33	0.75			4.39	4.22	3.48	1.16	0.58	1.08		2.9	0.25	0.41		-0.33	0.99
	Lc	4.19	5.93						5.64	8.04	4.53			9.67	8.42	9.75	7.1	5.65	7.24		8.51	6.79	5.23		4.9	6.2
	VGI	0.961276	0.910217						0.84544	0.899123	0.920635			0.798182	0.790773	0.891707	0.939271	0.976431	0.890123		0.899216	0.938608	0.950092		0.968317	0.899859
	HGI	0.28246	0.23065						0.230294	0.0361842	0.14881			0.399091	0.45279	0.339512	0.156545	0.0976431	0.133333		0.324748	0.0341064	0.0757856		-0.0653465	0.139633
	Ly/Lc	1.00716	0.991568						0.969858	1.0199	1.02428			0.907963	0.875297	0.937436	0.980282	1.02655	0.995856		0.943596	1.01325	0.982792		0.997959	1.02903
	Lc/L	0.954442	0.917957						0.871716	0.881579	0.89881			0.879091	0.903433	0.95122	0.958165	0.951178	0.893827		0.952968	0.92633	0.966728		0.970297	0.874471
		17.2141	7.44562						14.1033	2.35235	9.52994			24.7747	28.9199	20.3747	11.397	5.89207	5.2177		19.3355	2.11004	10.6447		3.66112	9.18817
013	L				8.01	9.63		9.93	10.98				5.8		8		5.38	4.64	5.03	9.5	5.18	5.62	9.21	11.41	4.85
	Ly				7.7	8.86		7.87	7.79				4.47		7.46		4.97	4.64	4.64	7.79	4.22	4.64	7.7	10.35	4.72
	Lx				1.74	1.08		5.05	6.13				0.41		1.24		1.66	0.25	0.83	3.06	2.65	2.4	3.56	2.32	1.08
	Lc				7.98	8.76		9.14	10.19				4.24		7.53		5.06	4.56	4.52	8.11	5.06	5.23	8.45	10.37	4.6
	VGI				0.961298	0.920042		0.792548	0.709472				0.77069		0.9325		0.923792	1	0.922465	0.82	0.814672	0.825623	0.836048	0.907099	0.973196
	HGI				0.217228	0.11215		0.50856	0.558288				0.0706897		0.155		0.30855	0.0538793	0.16501	0.322105	0.511583	0.427046	0.386536	0.20333	0.22268
	Ly/Lc				0.964912	1.01142		0.86105	0.764475				1.05425		0.990704		0.982213	1.01754	1.02655	0.960543	0.833992	0.887189	0.911243	0.998071	1.02609
	Lc/L				0.996255	0.909657		0.920443	0.928051				0.731034		0.94125		0.94052	0.982759	0.898608	0.853684	0.976834	0.930605	0.917481	0.908852	0.948454
					15.2228	7.08188		30.5653	40.1397				5.54906		7.81855		10.8225	3.14279	10.5812	16.1488	33.489	27.4778	24.3224	3.55904	13.5788
014	L	4.38				6.94	5.08	5.48	4.85		4.17	2.69		4.34	6.05	6.38	4.07			2.5	5.06	1.97	5.05	3.36	4.57	4.26	6.59	4.07
	Ly	3.31				6.38	4.89	4.72	3.89		3.64	2.73		4.06	5.8	5.96	3.4			2.24	4.56	1.9	4.8	3.23	4.22	4.22	6	3.64
	Lx	2.24				1.82	0	1.33	2.57		1.41	0.66		0.58	1.33	1.9	0.66			0.66	1.57	0.41	0.91	1.08	0.42	0.5	0.75	0.91
	Lc	3.79				6.55	4.89	4.62	4.5		3.96	2.65		4.1	5.85	6.1	3.4			2.39	4.85	1.81	4.73	3.09	4.15	4.08	5.75	3.68
	VGI	0.755708				0.919308	0.962598	0.861314	0.802062		0.872902	1.01487		0.935484	0.958678	0.934169	0.835381			0.896	0.901186	0.964467	0.950495	0.96131	0.923414	0.99061	0.91047	0.894349
	HGI	0.511416				0.262248	0	0.242701	0.529897		0.338129	0.245353		0.133641	0.219835	0.297806	0.162162			0.264	0.310277	0.208122	0.180198	0.321429	0.0919037	0.117371	0.113809	0.223587
	Ly/Lc	0.873351				0.974046	1	1.02165	0.864444		0.919192	1.03019		0.990244	0.991453	0.977049	1			0.937238	0.940206	1.04972	1.0148	1.04531	1.01687	1.03431	1.04348	0.98913
	Lc/L	0.865297				0.943804	0.962598	0.843066	0.927835		0.94964	0.98513		0.9447	0.966942	0.956113	0.835381			0.956	0.958498	0.918782	0.936634	0.919643	0.908096	0.957746	0.872534	0.904177
		29.1496				13.0823	0	16.731	30.1807		23.1918	14.4217		8.00994	7.49643	12.299	0			20.4071	19.9138	13.0922	11.0922	20.4576	5.80855	7.03924	7.49472	8.45547
015	L	8.11	4.78	8.79	5.32	6.5	6.67		8.37	7.95					9.68	9.59	2.71	10.14	9.04	7.32	6.66		5.04		7.44	8.9	7.43	8.35
	Ly	7.79	4.47	7.87	3.98	5.05	5.22		7.45	7.54					8.86	8.94	2.65	9.28	8.12	5.96	4.97		3.73		5.3	8.37	6.96	8.03
	Lx	0.5	1.41	2.15	2.07	3.31	3.23		1.33	0.17					2.73	3.15	0.83	3.15	3.4	2.82	3.81		2.07		4.64	2.15	1.41	1.24
	Lc	7.81	4.69	8.18	4.52	5.93	6.18		7.57	7.37					9.01	9.35	2.59	9.77	8.77	6.53	6.38		4.19		6.82	8.8	6.85	7.99
	VGI	0.960543	0.935146	0.895336	0.74812	0.776923	0.782609		0.890084	0.948428					0.915289	0.932221	0.97786	0.915187	0.89823	0.814208	0.746246		0.740079		0.712366	0.940449	0.936743	0.961677
	HGI	0.0616523	0.294979	0.244596	0.389098	0.509231	0.484258		0.158901	0.0213836					0.282025	0.328467	0.306273	0.310651	0.376106	0.385246	0.572072		0.410714		0.623656	0.241573	0.189771	0.148503
	Ly/Lc	0.997439	0.953092	0.962103	0.880531	0.851602	0.84466		0.984148	1.02307					0.983352	0.95615	1.02317	0.949846	0.925884	0.912711	0.778997		0.890215		0.777126	0.951136	1.01606	1.00501
	Lc/L	0.963009	0.981172	0.930603	0.849624	0.912308	0.926537		0.904421	0.927044					0.930785	0.974974	0.95572	0.963511	0.970133	0.892077	0.957958		0.831349		0.916667	0.988764	0.921938	0.956886
		4.10128	17.6187	15.8242	28.2935	31.6137	32.3645		10.2154	1.32173					10.4695	17.0304	18.6909	18.223	22.198	24.1173	38.8312		27.0997		39.0018	17.9852	11.8786	8.92805
016	L	7.34	6.55		7.31	5.04	4.71					7.68			7.72		4.49	6.32	3.63		7.3	5.53			7.51	5.95	4.97	6.22
	Ly	5.88	6.21		5.8	4.22	4.64					5.38			4.56		4.22	5.13	3.4		6.21	5.13			6.3	5.22	4.31	5.63
	Lx	3.56	0.91		3.4	1.91	0.91					3.64			4.47		1.49	2.65	0.5		3.06	0.83			3.4	1.82	1.24	1.66
	Lc	6.82	6.18		6.71	4.48	4.5					6.36			6.15		4.32	5.52	3.38		7.04	5.2			7.23	5.42	4.64	5.89
	VGI	0.80109	0.948092		0.793434	0.837302	0.985138					0.700521			0.590674		0.939866	0.811709	0.936639		0.850685	0.927667			0.838881	0.877311	0.867203	0.905145
	HGI	0.485014	0.138931		0.465116	0.378968	0.193206					0.473958			0.579016		0.331849	0.419304	0.137741		0.419178	0.15009			0.45273	0.305882	0.249497	0.266881
	Ly/Lc	0.86217	1.00485		0.864382	0.941964	1.03111					0.845912			0.741463		0.976852	0.929348	1.00592		0.882102	0.986538			0.871369	0.9631	0.928879	0.955857
	Lc/L	0.929155	0.943511		0.917921	0.888889	0.955414					0.828125			0.796632		0.962138	0.873418	0.931129		0.964384	0.940325			0.962716	0.910924	0.933602	0.946945
		30.4389	8.46755		30.1878	19.6159	11.6669					32.2302			42.1438		12.352	21.6666	8.50693		28.103	9.41181			29.3818	15.6134	21.7392	17.0875
017	L		4.55	1.78								7.49	5.76	5.18	6.07			6.37	3.08		5.42	3.96	5.51					4
	Ly		3.89	1.82								6.54	5.22	4.47	4.97			5.8	3.06		4.72	3.64	4.64					3.4
	Lx		1.9	0.33								2.57	0.25	1.41	2.24			1.58	-0.12		1.16	0.33	1.24					1.41
	Lc		4.3	1.67								6.87	4.89	4.53	5.26			5.93	2.9		4.64	3.51	4.64					3.56
	VGI		0.854945	1.02247								0.873164	0.90625	0.862934	0.818781			0.910518	0.993506		0.870849	0.919192	0.842105					0.85
	HGI		0.417582	0.185393								0.343124	0.0434028	0.272201	0.369028			0.248038	-0.038961		0.214022	0.0833333	0.225045					0.3525
	Ly/Lc		0.904651	1.08982								0.951965	1.06748	0.986755	0.944867			0.978078	1.05517		1.01724	1.03704	1					0.955056
	Lc/L		0.945055	0.938202								0.917223	0.848958	0.874517	0.866557			0.930926	0.941558		0.856089	0.886364	0.842105					0.89
			25.2237	11.3969								17.8308	2.93051	9.33565	19.1144			12.0193	-2.37154		14.4775	5.39475	0					17.243
018	L	6.55				6.57	7.06	5.76		8.68	11.91		8.47		8.87			8.14	5.89	9.23	6.36	7.04	8.16	7.74	6.33	7.64	6.91	5.56
	Ly	5.05				5.55	-2.57	5.55		7.95	6.87		5.8		2.73			7.37	5.55	7.79	1.9	6.96	7.95	7.12	6.13	6.63	5.63	4.06
	Lx	3.73				2.82	3.98	-0.08		1.57	8.37		3.56		6.21			1.9	0.5	3.4	4.97	0.51	0.83	1.41	0.83	2.4	1.66	3.23
	Lc	6.12				6.15	4.69	5.55		8.01	10.71		6.78		6.86			7.55	5.41	8.38	5.48	6.97	7.99	7.18	6.08	7.02	5.87	5.02
	VGI	0.770992				0.844749	-0.364023	0.963542		0.915899	0.576826		0.68477		0.307779			0.905405	0.942275	0.843987	0.298742	0.988636	0.974265	0.919897	0.968404	0.867801	0.814761	0.730216
	HGI	0.569466				0.429224	0.563739	-0.0138889		0.180876	0.702771		0.420307		0.700113			0.233415	0.0848896	0.368364	0.781447	0.0724432	0.101716	0.182171	0.131122	0.314136	0.240232	0.580935
	Ly/Lc	0.825163				0.902439	-0.547974	1		0.992509	0.641457		0.855457		0.397959			0.976159	1.02588	0.929594	0.346715	0.998565	0.994994	0.991643	1.00822	0.944444	0.959114	0.808765
	Lc/L	0.934351				0.936073	0.664306	0.963542		0.922811	0.899244		0.800472		0.773393			0.927518	0.918506	0.907909	0.861635	0.990057	0.979167	0.927649	0.960506	0.918848	0.849493	0.902878
		34.3949				25.5195	123.228	0		7.01727	50.0995		31.1897		66.5493			12.5362	5.30293	21.6283	69.7135	3.06954	5.73556	7.41232	7.84613	19.1881	16.4405	36.0246
019	L	7.34		7.6	7.9		8.8	6.4		7.79				8.5	8.09	8.66		6.23				8.84	6.42	6.4	9.58	9.23		7.94
	Ly	6.3		6.54	6.71		6.05	6.05		6.29				5.88	6.3	7.37		3.89				5.72	4.8	4.47	7.62	5.38		6.71
	Lx	1.99		2.57	2.73		5.38	1.16		3.23				4.97	2.98	3.06		3.4				5.05	2.82	2.4	3.31	5.88		1.99
	Lc	6.63		7.01	7.2		7.92	6.09		7.04				7.57	6.89	8.1		5.12				7.39	5.4	5.19	8.16	7.98		7.08
	VGI	0.858311		0.860526	0.849367		0.6875	0.945312		0.807445				0.691765	0.778739	0.851039		0.624398				0.647059	0.747664	0.698437	0.795407	0.582882		0.845088
	HGI	0.271117		0.338158	0.34557		0.611364	0.18125		0.414634				0.584706	0.368356	0.353349		0.545746				0.571267	0.439252	0.375	0.345511	0.637053		0.25063
	Ly/Lc	0.950226		0.932953	0.931944		0.763889	0.993432		0.893466				0.77675	0.914369	0.909877		0.759766				0.774019	0.888889	0.861272	0.933824	0.674185		0.94774
	Lc/L	0.90327		0.922368	0.911392		0.9	0.951562		0.903723				0.890588	0.851669	0.935335		0.82183				0.835973	0.841121	0.810937	0.851775	0.864572		0.891688
		18.1533		21.1001	21.26		40.1918	6.57048		26.6879				39.036	23.8838	24.5117		40.5565				39.2838	27.266	30.5403	20.9611	47.6091		18.6051
020	L				10.8	6.91	7.92	8.54	9.86	10.53		8.31	9.43			9.76	8.94	10.37	9.89	6.42		8.78	11.42		10.45	8.13	12.02	9.33
	Ly				8.37	6.63	6.79	7.21	8.61	8.2		7.95	7.29			9.19	8.03	7.79	7.54	4.89		7.45	9.28		7.21	5.8	10.35	7.7
	Lx				-0.33	1.99	2.32	2.73	2.07	3.81		0.66	5.05			2.32	-0.33	1.57	2.9	3.89		3.31	3.98		4.89	4.97	4.64	4.06
	Lc				8.37	6.68	7.1	7.6	8.68	9		7.71	8.73			9.16	7.72	7.88	8	6.18		8.01	10.05		8.52	7.57	11.56	8.71
	VGI				0.775	0.959479	0.857323	0.844262	0.873225	0.778727		0.956679	0.773065			0.941598	0.89821	0.751205	0.762386	0.761682		0.848519	0.812609		0.689952	0.713407	0.861065	0.825295
	HGI				-0.0305556	0.287988	0.292929	0.319672	0.209939	0.361823		0.0794224	0.535525			0.237705	-0.0369128	0.151398	0.293225	0.605919		0.376993	0.348511		0.467943	0.611316	0.386023	0.435155
	Ly/Lc				1	0.992515	0.956338	0.948684	0.991935	0.911111		1.03113	0.835052			1.00328	1.04016	0.988579	0.9425	0.791262		0.930087	0.923383		0.846244	0.766182	0.895329	0.884041
	Lc/L				0.775	0.966715	0.896465	0.88993	0.880325	0.854701		0.927798	0.925769			0.938525	0.863535	0.759884	0.808898	0.962617		0.912301	0.880035		0.815311	0.931119	0.96173	0.933548
					0	7.01464	16.9935	18.4348	7.28147	24.3406		4.91071	33.3788			14.6714	-2.44992	8.66782	19.5243	37.6964		21.5516	22.5742		32.1945	39.9877	26.4493	27.8662
021	L		6.86	6.63					5.41				7.09					3.97		6.09		6.58		5.55		7.03	7.27	6.02
	Ly		5.3	6.21					4.8				5.3					3.64		5.13		4.97		4.14		4.97	5.3	4.89
	Lx		2.82	0.91					0.99				1.99					0.08		0.26		2.48		1.99		2.07	3.23	0.75
	Lc		6	6.21					4.84				5.77					3.56		5.06		5.26		4.7		5.34	6.21	4.89
	VGI		0.772595	0.936652					0.887246				0.747532					0.916877		0.842365		0.755319		0.745946		0.70697	0.729023	0.812292
	HGI		0.411079	0.137255					0.182994				0.280677					0.0201511		0.0426929		0.3769		0.358559		0.294452	0.444292	0.124585
	Ly/Lc		0.883333	1					0.991736				0.918544					1.02247		1.01383		0.944867		0.880851		0.930712	0.853462	1
	Lc/L		0.874636	0.936652					0.89464				0.813822					0.896725		0.83087		0.799392		0.846847		0.759602	0.854195	0.812292
			27.9529	0					7.37131				23.2858					1.28765		2.94535		19.1144		28.2548		21.454	31.4097	0
022	L	9.71	10.16				4.72			9.22	8.06		10.84			7.25	10.57	9.47	9.92	10.33		10.27	12.23	9.47		10.41		6.3
	Ly	7.45	8.28				4.47			8.03	7.21		8.94			6.54	9.86	8.2	8.61	8.45		8.53	10.6	8.28		9.03		5.96
	Lx	5.63	5.13				1.16			3.23	0.5		4.8			2.15	2.4	3.56	2.9	4.8		3.89	4.8	2.73		3.81		1.82
	Lc	9.23	9.74				4.62			8.69	7.06		10.23			6.76	10.06	8.97	9.11	9.57		9.41	11.45	8.46		9.68		6.16
	VGI	0.76725	0.814961				0.947034			0.870933	0.894541		0.824723			0.902069	0.932829	0.865892	0.867944	0.818006		0.830574	0.866721	0.87434		0.867435		0.946032
	HGI	0.579815	0.504921				0.245763			0.350325	0.0620347		0.442804			0.296552	0.227058	0.375924	0.292339	0.464666		0.378773	0.392478	0.288279		0.365994		0.288889
	Ly/Lc	0.807151	0.850103				0.967532			0.924051	1.02125		0.8739			0.967456	0.980119	0.914158	0.945115	0.882968		0.906482	0.925764	0.978723		0.932851		0.967532
	Lc/L	0.950566	0.958661				0.978814			0.942516	0.875931		0.943727			0.932414	0.95175	0.947202	0.918347	0.926428		0.916261	0.936222	0.893347		0.929875		0.977778
		36.1815	31.7772				14.6401			22.4744	4.06117		29.0849			14.6575	11.4439	23.9135	19.0709	27.9976		24.9763	22.2161	11.8403		21.1163		14.6401
023	L	7.89	6.55	9.35	7.85	8.62	3.97	5.71	6.13	8.08		6.79	7.53	7.74	9.85	6.87	8.3	7.47	8.19			7.02	7.04	6.46	7.39	6.86	5.33	6.62
	Ly	5.55	1.41	4.72	5.63	3.06	3.48	4.89	5.96	5.05		1.33	4.97	2.4	5.55	5.05	1.58	1.99	2.73			4.89	4.56	4.72	3.73	6.13	4.64	3.56
	Lx	4.89	4.89	6.21	4.39	6.38	1.41	2.32	0.5	4.89		4.8	4.64	5.05	6.21	3.56	7.21	6.13	5.38			3.98	4.8	3.98	5.96	1.66	-0.17	4.22
	Lc	7.15	5.21	7.98	6.82	7.04	3.52	5.3	5.82	7.09		4.96	6.8	5.67	8.44	5.98	7.41	6.58	6.08			6.42	6.57	5.95	7.08	6.19	4.56	5.71
	VGI	0.703422	0.215267	0.504813	0.717197	0.354988	0.876574	0.856392	0.972268	0.625		0.195876	0.660027	0.310078	0.563452	0.73508	0.190361	0.266399	0.333333			0.696581	0.647727	0.73065	0.504736	0.893586	0.870544	0.537764
	HGI	0.619772	0.746565	0.664171	0.559236	0.740139	0.355164	0.406305	0.0815661	0.605198		0.706922	0.616202	0.652455	0.630457	0.518195	0.868675	0.820616	0.656899			0.566952	0.681818	0.616099	0.806495	0.241983	-0.0318949	0.637462
	Ly/Lc	0.776224	0.270633	0.591479	0.825513	0.434659	0.988636	0.922642	1.02405	0.712271		0.268145	0.730882	0.42328	0.657583	0.844482	0.213225	0.302432	0.449013			0.761682	0.694064	0.793277	0.526836	0.990307	1.01754	0.623468
	Lc/L	0.90621	0.79542	0.853476	0.86879	0.816705	0.88665	0.928196	0.949429	0.877475		0.730486	0.903054	0.732558	0.856853	0.870451	0.892771	0.880857	0.742369			0.91453	0.933239	0.921053	0.958051	0.902332	0.855535	0.862538
		39.0839	74.298	53.738	34.3594	64.2364	8.64586	22.6846	4.92839	44.58		74.4461	43.0396	64.9581	48.8842	32.3836	77.6886	72.3963	63.3196			40.3873	46.0473	37.5072	58.2081	7.98398	-2.13652	51.4302
024	L	6.86	7.25	8.73	6.55	7.56	6.37		6.95		7.39	7.21	8	6.44	9.13	8.61	7.36	7.75	7.45	6.65	7.43	8.93	9.02	8.25	9.2	7.1	8.81	5.22
	Ly	5.71	4.56	6.21	5.63	7.21	5.05		5.63		5.88	5.96	7.29	5.47	6.87	6.46	6.13	5.39	6.38	5.3	5.3	7.12	7.79	7.7	6.79	5.47	6.46	4.64
	Lx	3.15	4.47	5.22	2.9	1.57	3.48		3.15		3.64	3.15	1.57	2.9	4.97	4.47	2.82	4.06	3.23	3.23	3.98	4.64	3.4	1.9	4.97	3.06	5.3	1.9
	Lc	6.45	6.5	8.17	6.41	7.33	6.1		6.6		6.69	6.7	7.36	6.11	8.37	7.84	6.78	6.73	7.11	6.01	6.68	8.45	8.53	7.74	8.46	6.27	8.36	4.85
	VGI	0.832362	0.628966	0.71134	0.859542	0.953704	0.792779		0.810072		0.79567	0.82663	0.91125	0.849379	0.752464	0.75029	0.83288	0.695484	0.856376	0.796992	0.713324	0.797312	0.863636	0.933333	0.738043	0.770423	0.733258	0.888889
	HGI	0.459184	0.616552	0.597938	0.442748	0.207672	0.546311		0.453237		0.492558	0.436893	0.19625	0.450311	0.544359	0.519164	0.383152	0.523871	0.433557	0.485714	0.535666	0.519597	0.37694	0.230303	0.540217	0.430986	0.601589	0.363985
	Ly/Lc	0.885271	0.701538	0.760098	0.878315	0.983629	0.827869		0.85303		0.878924	0.889552	0.990489	0.895254	0.820789	0.82398	0.90413	0.800892	0.897328	0.881864	0.793413	0.842604	0.913247	0.994832	0.8026	0.872408	0.772727	0.956701
	Lc/L	0.940233	0.896552	0.935853	0.978626	0.969577	0.957614		0.94964		0.905277	0.929265	0.92	0.948758	0.916758	0.910569	0.921196	0.868387	0.954362	0.903759	0.899058	0.946249	0.945676	0.938182	0.919565	0.883099	0.948922	0.929119
		27.7151	45.4494	40.5272	28.5602	10.3817	34.1196		31.4572		28.4872	27.183	7.90847	26.459	34.8362	34.5148	25.2937	36.7847	26.191	28.132	37.4944	32.5839	24.042	5.82753	36.6208	29.2603	39.4006	16.9222
025	L		4.15	5.27	5.12		4.72		3.83		5.67	5.9				5.92		6.69	4.81				6.37	4.54	7.88
	Ly		4.14	4.97	4.47		3.56		3.48		5.38	5.55				4.89		6.21	4.39				6.13	4.39	7.21
	Lx		-0.25	1.33	2.15		2.32		1.33		0.33	1.16				2.24		1.82	0.91				1.99	1.49	2.32
	Lc		3.98	5.09	4.85		4.09		3.65		5.23	5.52				5.37		6.31	4.39				6.24	4.48	7.31
	VGI		0.99759	0.943074	0.873047		0.754237		0.908616		0.948854	0.940678				0.826014		0.928251	0.912682				0.962323	0.96696	0.914975
	HGI		-0.060241	0.252372	0.419922		0.491525		0.347258		0.0582011	0.19661				0.378378		0.272048	0.189189				0.312402	0.328194	0.294416
	Ly/Lc		1.0402	0.976424	0.921649		0.870416		0.953425		1.02868	1.00543				0.910615		0.984152	1				0.982372	0.979911	0.98632
	Lc/L		0.959036	0.965844	0.947266		0.866525		0.953003		0.922399	0.935593				0.907095		0.943199	0.912682				0.979592	0.986784	0.927665
			-3.60135	12.466	22.8316		29.493		17.5556		3.61762	12.1308				24.4096		10.2141	0				10.7741	11.504	9.48801
026	L	10.82	5.49	9.84	11.84	15.27	11.9			9.21	13.48	12.33	9.35	10.31	7.81	6.25	6.58	8.49	8.65	11.13	9.51	10.9	6.01	8.36		9.26	10.15	10.03
	Ly	8.78	5.3	9.36	9.69	12.43	9.19			7.29	6.55	8.61	8.7	9.69	7.29	5.63	6.21	7.95	7.12	10.1	7.79	8.45	5.96	6.54		8.28	7.95	8.28
	Lx	4.47	1.49	1.41	2.57	6.3	5.96			4.14	10.27	8.03	3.07	2.07	1.49	1.41	1.99	1.41	2.73	4.8	3.64	5.22	1.24	4.39		0.91	5.3	4.47
	Lc	9.78	5.37	9.19	9.78	13.71	10.75			8.42	12.04	11.73	9.11	9.76	7.36	5.61	6.31	8.07	7.74	10.82	8.63	9.89	5.83	7.97		8.17	9.6	9.42
	VGI	0.81146	0.965392	0.95122	0.818412	0.814014	0.772269			0.791531	0.485905	0.698297	0.930481	0.939864	0.933419	0.9008	0.943769	0.936396	0.823121	0.907457	0.819138	0.775229	0.991681	0.782297		0.894168	0.783251	0.825523
	HGI	0.413124	0.271403	0.143293	0.217061	0.412574	0.50084			0.449511	0.761869	0.651257	0.328342	0.200776	0.190781	0.2256	0.302432	0.166078	0.315607	0.431267	0.382755	0.478899	0.206323	0.52512		0.0982721	0.522167	0.445663
	Ly/Lc	0.897751	0.986965	1.0185	0.990798	0.906637	0.854884			0.865796	0.54402	0.734015	0.954995	0.992828	0.990489	1.00357	0.984152	0.98513	0.919897	0.933457	0.902665	0.854398	1.0223	0.820577		1.01346	0.828125	0.878981
	Lc/L	0.903882	0.978142	0.933943	0.826014	0.897839	0.903361			0.914224	0.893175	0.951338	0.974332	0.946654	0.942382	0.8976	0.958967	0.95053	0.894798	0.972147	0.907466	0.907339	0.97005	0.953349		0.882289	0.945813	0.939182
		26.1361	9.26131	8.82562	7.77899	24.9553	31.2531			30.0263	57.0423	42.7759	17.2549	6.86628	7.90847	14.5566	10.2141	9.89307	23.089	21.0198	25.4894	31.3067	12.2802	34.8574		6.39505	34.0934	28.4803
027	L	12.09	11.68	11.56	9.87	8.39	8.93	10.67	10.28	8.36	10.35			12.02		10.8	13.24	10.83	11.69		9.39	12.12	12.79		11.63	12.94	13.74	11.15
	Ly	9.86	8.7	8.7	8.61	7.12	7.04	9.19	8.28	6.79	7.54			11.02		8.86	11.1	9.52	10.27		8.03	10.44	10.19		10.93	10.85	11.76	9.11
	Lx	5.88	6.79	6.21	4.23	2.9	4.31	3.73	5.38	3.81	5.22			2.98		5.05	6.87	4.06	4.06		4.06	4.89	6.71		2.98	6.46	5.71	5.38
	Lc	11.49	11.07	10.71	9.7	7.6	8.18	9.84	9.88	7.56	9.21			11.41		10.02	13.03	10.43	11.21		9	11.48	11.83		11.17	12.37	13.19	10.47
	VGI	0.81555	0.744863	0.752595	0.87234	0.848629	0.788354	0.861293	0.805447	0.812201	0.728502			0.916805		0.82037	0.838369	0.87904	0.878529		0.855165	0.861386	0.796716		0.939811	0.838485	0.855895	0.81704
	HGI	0.486352	0.581336	0.537197	0.428571	0.34565	0.482643	0.349578	0.523346	0.455742	0.504348			0.24792		0.467593	0.518882	0.374885	0.347305		0.432375	0.403465	0.524629		0.256234	0.499227	0.415575	0.482511
	Ly/Lc	0.858138	0.785908	0.812325	0.887629	0.936842	0.860636	0.933943	0.838057	0.898148	0.818675			0.965819		0.884232	0.85188	0.912752	0.916146		0.892222	0.909408	0.861369		0.978514	0.877122	0.891585	0.870105
	Lc/L	0.950372	0.947774	0.926471	0.982776	0.90584	0.916013	0.922212	0.961089	0.904306	0.889855			0.949251		0.927778	0.984139	0.963066	0.958939		0.958466	0.947195	0.924941		0.960447	0.955951	0.959971	0.939013
		30.8919	38.1953	35.6763	27.4232	20.4722	30.612	20.9419	33.0645	26.0843	35.0476			15.0235		27.8429	31.5832	24.1116	23.631		26.8462	24.5764	30.5293		11.8986	28.7029	26.927	29.5291
028	L		6.83		11.66			14.2		9.63			8.58				9.24		7.64						11.69		7.36	4.79
	Ly		5.8		9.77			11.19		7.29			7.12				7.45		4.64						9.03		6.38	3.06
	Lx		2.82		4.31			7.54		5.05			3.98				4.47		4.64						3.73		0.99	1.57
	Lc		6.41		10.56			13.37		8.71			8.05				8.59		6.62						9.54		6.32	3.52
	VGI		0.849195		0.837907			0.788028		0.757009			0.829837				0.806277		0.60733						0.772455		0.866848	0.638831
	HGI		0.412884		0.36964			0.530986		0.524403			0.463869				0.483766		0.60733						0.319076		0.134511	0.327766
	Ly/Lc		0.904836		0.925189			0.836948		0.836969			0.884472				0.867288		0.700906						0.946541		1.00949	0.869318
	Lc/L		0.938507		0.90566			0.941549		0.904465			0.938228				0.929654		0.866492						0.816082		0.858696	0.734864
			25.1988		22.3031			33.1807		33.1786			27.8134				29.8551		45.5002						18.8193		9.01225	29.6205
029	L		7.13		7.57			8.18	4.17			8.24		7.05	3.51			5.86	9.19		7.05		6.42			6.58		10.51
	Ly		5.63		7.04			7.45	4.06			5.71		6.21	3.48			5.63	5.96		6.79		4.31			6.38		8.2
	Lx		3.89		2.65			3.15	1.08			4.14		1.99	0.66			-0.42	5.55		1.99		4.06			0.17		4.89
	Lc		6.62		7.37			7.91	4.12			6.92		6.34	3.46			5.56	8.15		6.92		5.97			6.05		9.31
	VGI		0.789621		0.929987			0.910758	0.973621			0.692961		0.880851	0.991453			0.960751	0.648531		0.963121		0.67134			0.969605		0.780209
	HGI		0.545582		0.350066			0.385086	0.258993			0.502427		0.28227	0.188034			-0.0716724	0.603917		0.28227		0.632399			0.0258359		0.465271
	Ly/Lc		0.850453		0.955224			0.941846	0.985437			0.825145		0.979495	1.00578			1.01259	0.731288		0.981214		0.721943			1.05455		0.880773
	Lc/L		0.928471		0.97358			0.966993	0.98801			0.839806		0.899291	0.985755			0.948805	0.886834		0.98156		0.929907			0.919453		0.885823
			31.739		17.2106			19.6361	9.79024			34.3969		11.6228	10.9966			-4.33223	43.0055		11.1234		43.7849			1.61018		28.2642
030	L	9.61	9.43		2.89	4.47	9.28	6.4	10.12	7.4	5.97		7.67	8.58	8.48		8.78	8.65	7.76	4.59		9.43	7.67	7.1		6.4	7.15
	Ly	6.38	6.38		2.65	4.31	6.79	6.29	7.95	6.96	5.8		7.21	7.45	7.04		7.21	6.71	5.88	4.22		8.7	6.13	5.88		5.55	7.04
	Lx	5.63	6.05		0.75	1.08	5.71	1.58	4.64	1.49	1.49		2.32	3.98	3.48		4.31	3.81	3.89	1.16		2.82	4.06	0.99		1.9	0.83
	Lc	8.45	8.61		2.71	4.38	8.81	6.33	9.23	7	5.79		7.44	8.34	7.7		8.37	7.83	7.08	4.22		9.11	7.36	5.8		5.85	6.85
	VGI	0.663892	0.676564		0.916955	0.964206	0.731681	0.982812	0.785573	0.940541	0.971524		0.940026	0.868298	0.830189		0.821185	0.775723	0.757732	0.91939		0.922587	0.799218	0.828169		0.867187	0.984615
	HGI	0.585848	0.641569		0.259516	0.241611	0.615302	0.246875	0.458498	0.201351	0.249581		0.302477	0.463869	0.410377		0.490888	0.440462	0.501289	0.252723		0.299046	0.529335	0.139437		0.296875	0.116084
	Ly/Lc	0.75503	0.740999		0.97786	0.984018	0.770715	0.993681	0.861322	0.994286	1.00173		0.969086	0.893285	0.914286		0.86141	0.85696	0.830508	1		0.954995	0.83288	1.01379		0.948718	1.02774
	Lc/L	0.879292	0.913043		0.937716	0.979866	0.949353	0.989062	0.912055	0.945946	0.969849		0.970013	0.972028	0.908019		0.953303	0.905202	0.912371	0.91939		0.966066	0.959583	0.816901		0.914062	0.958042
		40.972	42.1834		12.0791	10.2572	39.5819	6.44458	30.5347	6.1281	14.9123		14.2837	26.711	23.8955		30.5248	31.023	33.849	0		17.2549	33.6042	9.82792		18.4287	6.95951
031	L	9.52	3.68				6.85			8.88		8.74				8.93	7.55							8.26	6.51
	Ly	7.04	3.56				6.71			8.03		5.96				8.04	7.12							7.29	4.97
	Lx	4.72	0.91				0.25			2.65		4.64				1.9	1.91							2.98	3.15
	Lc	8.61	3.52				6.63			8.22		7.55				8.12	7.19							7.83	5.93
	VGI	0.739496	0.967391				0.979562			0.904279		0.681922				0.900336	0.943046							0.882567	0.763441
	HGI	0.495798	0.247283				0.0364964			0.298423		0.530892				0.212766	0.25298							0.360775	0.483871
	Ly/Lc	0.817654	1.01136				1.01207			0.976886		0.789404				0.990148	0.990264							0.931034	0.838111
	Lc/L	0.904412	0.956522				0.967883			0.925676		0.863844				0.909295	0.952318							0.947942	0.910906
		35.1494	14.9824				2.16099			12.3429		37.8702				8.04937	8.00157							21.4033	33.0588
032	L	5.37			6.38	6.92		5.28	6.19	5.87		6.66			7.53		5.8		5.85	7.27	6.72		7.72	6.89	4.62	4.78	5.88	7.49
	Ly	5.38			6.21	6.46		4.89	6.13	5.63		6.63			7.04		5.63		5.22	6.79	6.21		7.45	6.71	3.98	4.72	5.3	6.63
	Lx	0.5			0	1.41		-1.08	0.91	0.08		0.5			1.49		1.49		1.33	1.33	1.58		0.91	0.41	-0.33	0.66	2.07	1.33
	Lc	5.24			6.21	6.59		4.97	6.05	5.55		6.56			7.03		5.75		5.38	6.89	6.33		7.51	6.64	3.98	4.6	5.48	6.68
	VGI	1.00186			0.973354	0.933526		0.926136	0.990307	0.959114		0.995495			0.934927		0.97069		0.892308	0.933975	0.924107		0.965026	0.973875	0.861472	0.987448	0.901361	0.88518
	HGI	0.0931099			0	0.203757		-0.204545	0.147011	0.0136286		0.0750751			0.197875		0.256897		0.22735	0.182944	0.235119		0.117876	0.0595065	-0.0714286	0.138075	0.352041	0.17757
	Ly/Lc	1.02672			1	0.980273		0.983903	1.01322	1.01441		1.01067			1.00142		0.97913		0.97026	0.985486	0.981043		0.992011	1.01054	1	1.02609	0.967153	0.992515
	Lc/L	0.975791			0.973354	0.952312		0.941288	0.977383	0.945486		0.984985			0.933599		0.991379		0.919658	0.94773	0.941964		0.972798	0.963716	0.861472	0.962343	0.931973	0.891856
		5.47549			0	11.3994		10.2941	8.65087	0.825914		4.3713			12.2366		11.7261		14.0084	9.7736	11.1742		7.24741	3.54009	0	8.24917	14.7258	7.01464
033	L	3.39	4.11	5.25	4.18	4.57	4.29		5.07	3.81	5.08	3.37		3.24	4.12	5.93	5.69	3.82	4.04	5.99		5.11	5.25			4.9		3.93
	Ly	3.15	3.81	4.31	3.89	3.9	4.14		4.56	3.73	4.31	3.31		2.49	3.48	5.13	4.72	3.23	3.48	4.56		5.13	4.8			3.64		3.15
	Lx	0.58	1.24	0.58	1	1.74	0.08		0.66	-0.5	1.74	0.17		0.5	1.24	-0.08	1.66	1.9	1.24	2.48		0.5	0.75			2.32		0.33
	Lc	3.1	3.98	4.25	4.17	4.16	3.98		4.62	3.58	4.64	3.15		2.47	3.62	5.05	4.92	3.68	3.72	5.12		5.07	4.78			4.32		3.01
	VGI	0.929204	0.927007	0.820952	0.930622	0.853392	0.965035		0.899408	0.979003	0.848425	0.982196		0.768519	0.84466	0.865093	0.829525	0.84555	0.861386	0.761269		1.00391	0.914286			0.742857		0.801527
	HGI	0.171091	0.301703	0.110476	0.239234	0.380744	0.018648		0.130178	-0.131234	0.34252	0.0504451		0.154321	0.300971	-0.0134907	0.29174	0.497382	0.306931	0.414023		0.0978474	0.142857			0.473469		0.0839695
	Ly/Lc	1.01613	0.957286	1.01412	0.932854	0.9375	1.0402		0.987013	1.0419	0.928879	1.05079		1.0081	0.961326	1.01584	0.95935	0.877717	0.935484	0.890625		1.01183	1.00418			0.842593		1.04651
	Lc/L	0.914454	0.96837	0.809524	0.997608	0.910284	0.927739		0.911243	0.939633	0.913386	0.934718		0.762346	0.878641	0.851602	0.864675	0.963351	0.920792	0.854758		0.992172	0.910476			0.881633		0.765903
		10.7834	16.8066	7.84367	21.1159	20.3641	1.15175		9.24407	-8.02845	21.7392	3.09366		11.679	15.9866	-0.907694	16.3928	28.6318	20.6935	27.0481		5.65967	9.02723			32.5851		6.29425
034	L
	Ly
	Lx
	Lc
	VGI
	HGI
	Ly/Lc
	Lc/L
035	L	5.88	7.09	10.02		8.35	9.05			9.7	9.93	7.82		9.29	5.82		7.86	5.21	6.57	3.47	4.39	8.82		6.02	6.84	7.5	6.76	7.74
	Ly	5.8	6.46	8.53		7.04	6.88			6.63	7.62	5.72		7.79	4.31		6.79	5.05	5.96	3.31	3.89	6.79		5.63	6.38	7.04	5.96	6.87
	Lx	-0.25	1.16	3.4		2.49	4.56			4.31	5.3	2.65		3.56	1.49		2.65	0.99	1.33	0.25	1.33	4.31		1.49	0.91	1.58	1.57	2.65
	Lc	5.64	6.48	9.32		7.28	8.09			7.9	9.03	6.48		8.41	4.54		7.51	5.07	6.19	3.16	4.03	8.32		5.83	6.35	6.94	6.17	7.26
	VGI	0.986395	0.911142	0.851297		0.843114	0.760221			0.683505	0.767372	0.731458		0.838536	0.74055		0.863868	0.96929	0.907154	0.95389	0.886105	0.769841		0.935216	0.932749	0.938667	0.881657	0.887597
	HGI	-0.042517	0.163611	0.339321		0.298204	0.503867			0.44433	0.533736	0.338875		0.383208	0.256014		0.33715	0.190019	0.202435	0.0720461	0.302961	0.488662		0.247508	0.133041	0.210667	0.232249	0.342377
	Ly/Lc	1.02837	0.996914	0.915236		0.967033	0.850433			0.839241	0.843854	0.882716		0.926278	0.949339		0.904128	0.996055	0.962843	1.04747	0.965261	0.816106		0.965695	1.00472	1.01441	0.965964	0.946281
	Lc/L	0.959184	0.913963	0.93014		0.871856	0.893923			0.814433	0.909366	0.828645		0.905274	0.780069		0.955471	0.973129	0.942161	0.910663	0.917995	0.943311		0.968439	0.928363	0.925333	0.912722	0.937984
		-2.54054	4.50274	23.7607		14.7529	31.7412			32.94	32.4507	28.0282		22.1381	18.3157		25.2939	5.09086	15.6679	4.53764	15.1466	35.3032		15.0511	8.23926	13.1597	14.9915	18.8654
036	L	9.2						8.21	9.94		9.91	12.66	9.51		12.21	11.57		6.39		8.41	11.21		12.4	11.82		10.4		9.57
	Ly	7.12						7.45	7.87		8.2	11.68	7.12		8.7	10.02		5.55		7.7	8.78		9.77	8.53		8.28		7.29
	Lx	3.56						1.57	2.82		2.57	1.08	4.56		6.71	3.23		0.58		1.41	5.05		4.31	5.63		3.48		3.81
	Lc	7.85						7.54	8.46		8.43	11.64	8.45		10.85	10.45		5.41		7.6	10.1		10.68	10.18		9.06		8.11
	VGI	0.773913						0.90743	0.791751		0.827447	0.922591	0.748686		0.712531	0.866033		0.868545		0.915577	0.783229		0.787903	0.721658		0.796154		0.761755
	HGI	0.386957						0.19123	0.283702		0.259334	0.0853081	0.479495		0.54955	0.27917		0.0907668		0.167658	0.450491		0.347581	0.476311		0.334615		0.398119
	Ly/Lc	0.907006						0.988064	0.93026		0.972716	1.00344	0.842604		0.801843	0.958852		1.02588		1.01316	0.869307		0.914794	0.837917		0.913907		0.89889
	Lc/L	0.853261						0.918392	0.851107		0.850656	0.919431	0.888538		0.888616	0.903198		0.846635		0.903686	0.900981		0.86129	0.861252		0.871154		0.84744
		26.9687						8.86148	21.5246		13.4147	5.32376	32.5839		36.6935	16.4936		6.15444		10.6918	29.6218		23.8235	33.0791		23.949		25.9874
037	L	5.03	7.27	4.46				6.08		5.83	6.71	7.01				7.2	5.13			4.32	6.13	4.14			5.52	4.79		3.05
	Ly	4.72	6.3	3.48				5.88		5.05	6.05	6.54				6.38	4.22			4.22	5.71	3.81			4.8	4.22		2.24
	Lx	0.83	2.4	1.41				1		2.24	2.65	2.15				2.82	1.91			0.67	1.16	0.83			1.82	0.91		1.57
	Lc	4.71	6.87	3.74				5.88		5.45	6.48	6.81				6.85	4.74			4.18	5.83	3.94			5.12	4.26		2.72
	VGI	0.93837	0.866575	0.780269				0.967105		0.866209	0.901639	0.932953				0.886111	0.822612			0.976852	0.931485	0.92029			0.869565	0.881002		0.734426
	HGI	0.16501	0.330124	0.316143				0.164474		0.38422	0.394933	0.306705				0.391667	0.37232			0.155093	0.189233	0.200483			0.32971	0.189979		0.514754
	Ly/Lc	1.00212	0.917031	0.930481				1		0.926606	0.933642	0.960352				0.931387	0.890295			1.00957	0.979417	0.967005			0.9375	0.99061		0.823529
	Lc/L	0.936382	0.944979	0.838565				0.967105		0.93482	0.965723	0.971469				0.951389	0.923977			0.967593	0.95106	0.951691			0.927536	0.889353		0.891803
		10.1497	23.5042	21.49				0		22.0883	20.9902	16.1879				21.348	27.0896			9.22356	11.6451	14.7592			20.3641	7.85784		34.5603
038	L
	Ly
	Lx
	Lc
	VGI
	HGI
	Ly/Lc
	Lc/L
039	L	6.19		8.05	8.02	8.72	6.53	5.44	8.22			7.48			8.6	10.2	6.33	4.57	10.39				8.14			9.7		8.93
	Ly	4.97		6.05	6.46	7.7	6.21	4.47	6.71			6.29			7.45	8.32	5.22	4.14	8.37				6.46			8.12		7.54
	Lx	2.82		3.73	2.73	2.98	0.75	0	2.24			2.57			3.23	4.39	1.08	0.99	4.56				3.89			3.64		2.65
	Lc	5.68		7.17	7.28	8.08	6.2	4.47	7.18			6.8			8.09	9.08	5.17	4.18	9.56				7.54			8.93		8.05
	VGI	0.802908		0.751553	0.805486	0.883028	0.950995	0.821691	0.816302			0.840909			0.866279	0.815686	0.824645	0.905908	0.805582				0.793612			0.837113		0.844345
	HGI	0.455574		0.463354	0.340399	0.341743	0.114855	0	0.272506			0.343583			0.375581	0.430392	0.170616	0.21663	0.438884				0.477887			0.375258		0.296753
	Ly/Lc	0.875		0.843794	0.887363	0.95297	1.00161	1	0.93454			0.925			0.92089	0.9163	1.00967	0.990431	0.875523				0.856764			0.909295		0.936646
	Lc/L	0.917609		0.890683	0.907731	0.926606	0.949464	0.821691	0.873479			0.909091			0.940698	0.890196	0.816746	0.914661	0.920115				0.92629			0.920619		0.901456
		28.955		32.4571	27.4563	17.6417	6.94796	0	20.846			22.3316			22.9435	23.609	12.0577	7.9328	28.8931				31.0448			24.592		20.5043
040	L	9.52	8.04		7		8.59	7.08	9.48		7.91	7.41			8.83	8.04	7.97	7.72	7.04	6.09	7.17	7.87	9.61	5.02	8.33	5.6	5.45	6.02
	Ly	4.97	4.97		6.05		5.96	4.56	3.23		4.22	5.3			4.06	4.8	6.21	5.22	5.05	4.47	4.39	6.46	6.54	4.47	2.82	5.38	4.97	2.73
	Lx	6.54	4.72		1.66		4.47	4.72	8.2		6.05	3.64			6.79	5.14	4.89	4.64	4.06	2.24	4.89	2.73	5.38	1.74	6.46	0.33	1.33	4.14
	Lc	8.25	7.09		6.21		7.39	6.74	9.11		7.24	6.55			7.98	7.21	7.53	6.92	6.53	4.93	6.57	6.98	8.35	4.77	7.15	5.31	5.09	5.24
	VGI	0.522059	0.618159		0.864286		0.69383	0.644068	0.340717		0.533502	0.71525			0.459796	0.597015	0.779172	0.676166	0.71733	0.73399	0.612273	0.820839	0.680541	0.890438	0.338535	0.960714	0.911927	0.453488
	HGI	0.686975	0.587065		0.237143		0.520373	0.666667	0.864979		0.764855	0.491228			0.768969	0.639303	0.613551	0.601036	0.576705	0.367816	0.682008	0.346887	0.559834	0.346614	0.77551	0.0589286	0.244037	0.687708
	Ly/Lc	0.602424	0.700987		0.974235		0.806495	0.676558	0.354555		0.582873	0.80916			0.508772	0.665742	0.824701	0.754335	0.773354	0.906694	0.668189	0.925501	0.783234	0.937107	0.394406	1.01318	0.976424	0.520992
	Lc/L	0.866597	0.881841		0.887143		0.860303	0.951977	0.96097		0.915297	0.883941			0.903737	0.896766	0.944793	0.896373	0.927557	0.809524	0.916318	0.886912	0.868887	0.950199	0.858343	0.948214	0.933945	0.870432
		52.9563	45.4937		13.0343		36.2451	47.4248	69.2338		54.3471	35.986			59.4179	48.2607	34.4418	41.0327	39.344	24.9476	48.0726	22.2559	38.4424	20.4288	66.7711	3.56305	12.466	58.6012
041	L	11.09	9.65		6.83				7.82	6.89			6.6	4.67	10.67		8.02		9.26	7.03		6.12	5.84	9.08		9.87	7.09	8.97
	Ly	6.05	6.87		6.38				5.71	5.96			5.55	4.31	8.53		5.47		7.62	4.39		5.3	4.39	6.54		6.96	6.29	7.12
	Lx	8.7	5.63		1.9				4.72	2.57			3.15	1.57	4.47		5.14		4.56	4.89		2.82	3.48	5.47		6.38	1.82	4.89
	Lc	10.48	8.88		6.66				7.34	6.45			6.24	4.59	9.49		7.56		8.67	6.64		5.89	5.59	8.34		9.26	6.5	8.5
	VGI	0.545537	0.711917		0.934114				0.730179	0.865022			0.840909	0.922912	0.799438		0.682045		0.822894	0.624467		0.866013	0.751712	0.720264		0.705167	0.887165	0.793757
	HGI	0.784491	0.58342		0.278184				0.603581	0.373004			0.477273	0.336188	0.418932		0.640898		0.492441	0.69559		0.460784	0.59589	0.602423		0.646403	0.2567	0.545151
	Ly/Lc	0.57729	0.773649		0.957958				0.777929	0.924031			0.889423	0.938998	0.898841		0.723545		0.878893	0.661145		0.89983	0.785331	0.784173		0.75162	0.967692	0.837647
	Lc/L	0.944995	0.920207		0.97511				0.938619	0.936139			0.945455	0.982869	0.88941		0.942643		0.936285	0.944523		0.962418	0.957192	0.918502		0.938197	0.916784	0.947603
		54.7398	39.3173		16.673				38.9286	22.4773			27.1992	20.1161	25.9939		43.6521		28.4909	48.6128		25.8642	38.2487	38.3558		41.2691	14.6038	33.1075
042	L								9.04	9.9		4.91	7.75			8.24			7.74	5.51	10.48	10.78		7.57		9.22	9.19	10.81
	Ly								6.87	7.29		4.8	3.81			6.71			5.38	4.31	9.77	5.63		4.72		7.37	6.63	6.38
	Lx								3.31	5.88		-0.58	6.38			3.89			4.31	2.9	3.65	8.12		4.14		4.06	5.96	6.63
	Lc								7.56	9.41		4.85	7.29			7.47			7.06	4.97	10.38	9.79		6.28		8.28	8.67	9.31
	VGI								0.759956	0.736364		0.977597	0.491613			0.81432			0.69509	0.782214	0.932252	0.522263		0.623514		0.799349	0.721436	0.590194
	HGI								0.36615	0.593939		-0.118126	0.823226			0.472087			0.556848	0.526316	0.348282	0.753247		0.546896		0.440347	0.648531	0.613321
	Ly/Lc								0.90873	0.774708		0.989691	0.522634			0.89826			0.76204	0.867203	0.941233	0.575077		0.751592		0.890097	0.764706	0.685285
	Lc/L								0.836283	0.950505		0.98778	0.940645			0.906553			0.912145	0.901996	0.990458	0.908163		0.82959		0.898048	0.943417	0.86124
									24.6695	39.2215		8.23428	58.4909			26.0698			40.3557	29.8648	19.7403	54.895		41.2715		27.1146	40.1192	46.742
043	L	9.32	9.54	7.11	8.97	10.58	9.69	9.46	9.68	8.73	7.65	8.53	8.61	7.59	6.82	9.56			8.83	8.54	9.03	10.69	9.91	7.87	9.88	5.51		10.72
	Ly	7.04	7.29	6.3	8.37	9.03	7.37	6.71	8.04	7.95	5.55	6.46	6.87	6.38	5.8	7.45			6.79	7.21	7.54	8.53	6.63	7.29	6.38	3.48		8.78
	Lx	5.63	5.8	2.98	2.98	5.13	4.47	5.96	3.81	2.9	5.05	3.15	4.06	1.82	2.73	4.97			5.22	3.73	4.8	5.47	6.87	1.82	6.63	3.48		5.38
	Lc	8.83	9.12	6.85	8.71	10.39	8.81	8.91	9.04	8.28	7.15	7.22	8.13	6.47	6.53	8.96			8.23	8.07	8.87	10.25	9.2	7.39	9.25	4.86		10.3
	VGI	0.755365	0.764151	0.886076	0.93311	0.853497	0.760578	0.709302	0.830579	0.910653	0.72549	0.757327	0.797909	0.84058	0.85044	0.779289			0.768969	0.844262	0.834994	0.797942	0.669021	0.926302	0.645749	0.631579		0.81903
	HGI	0.604077	0.607966	0.419128	0.332219	0.484877	0.4613	0.630021	0.393595	0.332188	0.660131	0.369285	0.471545	0.239789	0.400293	0.519874			0.591166	0.436768	0.531561	0.511693	0.693239	0.231258	0.671053	0.631579		0.501866
	Ly/Lc	0.797282	0.799342	0.919708	0.960964	0.869105	0.836549	0.753086	0.889381	0.960145	0.776224	0.894737	0.845018	0.98609	0.888208	0.831473			0.82503	0.893432	0.850056	0.832195	0.720652	0.986468	0.68973	0.716049		0.852427
	Lc/L	0.947425	0.955975	0.963432	0.971014	0.982042	0.909185	0.94186	0.933884	0.948454	0.934641	0.846424	0.944251	0.852437	0.957478	0.937238			0.93205	0.944965	0.982281	0.95884	0.928355	0.939009	0.936235	0.882033		0.960821
		37.1287	36.9327	23.1166	16.0617	29.6452	33.2225	41.1416	27.2045	16.2305	39.0839	26.5254	32.3261	9.56779	27.351	33.7496			34.4084	26.6922	31.7822	33.6751	43.8916	9.4364	46.3913	44.2707		31.5233
044	L			6.11	4.85	5.54		4.83		4.48	5.27	4.77	4.77	3.94	3.61		3.2	4.1	5.23	4.31		4.76	4.31	4.48	4.31		3.04
	Ly			4.56	4.47	3.73		4.39		2.98	4.72	4.22	3.98	3.06	3.06		3.23	4.06	4.31	3.81		3.98	2.73	4.31	2.48		2.65
	Lx			2.4	1.24	2.65		1.24		2.57	2.15	1.41	1.16	1.49	1.9		-0.41	-0.91	0.83	1.57		1.24	1.74	0.75	1.66		1.16
	Lc			5.11	4.54	4.57		4.56		3.93	5.07	4.32	4.06	3.3	3.41		3.08	3.9	4.39	4		4.17	3.24	4.39	2.97		2.74
	VGI			0.746318	0.921649	0.673285		0.908903		0.665179	0.895636	0.884696	0.834382	0.77665	0.847645		1.00937	0.990244	0.824092	0.883991		0.836134	0.633411	0.962054	0.575406		0.871711
	HGI			0.392799	0.25567	0.478339		0.256729		0.573661	0.40797	0.295597	0.243187	0.378173	0.526316		-0.128125	-0.221951	0.1587	0.364269		0.260504	0.403712	0.167411	0.385151		0.381579
	Ly/Lc			0.892368	0.984581	0.816193		0.962719		0.75827	0.930966	0.976852	0.980296	0.927273	0.897361		1.0487	1.04103	0.981777	0.9525		0.954436	0.842593	0.981777	0.835017		0.967153
	Lc/L			0.836334	0.936082	0.82491		0.944099		0.877232	0.962049	0.90566	0.851153	0.837563	0.944598		0.9625	0.95122	0.839388	0.928074		0.87605	0.75174	0.979911	0.689095		0.901316
				26.8277	10.0744	35.2945		15.6942		40.6881	21.414	12.352	11.3929	21.9864	26.1867		-7.64974	-13.4934	10.955	17.7304		17.3624	32.5851	10.955	33.3824		14.7258
045	L	13.42		13.78					12.69		11.92			12.35		11.51	9.84	9.76		12.98	10.86	11.84	13.21		12.92	10.83
	Ly	11.68		11.76					10.77		7.04			9.44		7.62	7.21	7.62		11.26	9.44	9.36	10.6		8.78	8.78
	Lx	3.48		3.98					2.98		5.38			5.8		5.96	4.23	2.73		3.15	4.31	5.38	5.22		5.8	5.05
	Lc	12.05		12.39					11.15		8.81			10.87		9.55	8.41	8.12		11.54	10.26	10.64	11.78		10.54	10.24
	VGI	0.870343		0.853411					0.8487		0.590604			0.764372		0.662033	0.732724	0.780738		0.867488	0.869245	0.790541	0.802422		0.679567	0.810711
	HGI	0.259314		0.288824					0.234831		0.451342			0.469636		0.517811	0.429878	0.279713		0.242681	0.396869	0.454392	0.395155		0.448916	0.466297
	Ly/Lc	0.969295		0.949153					0.965919		0.799092			0.868445		0.797906	0.857313	0.938424		0.975737	0.920078	0.879699	0.89983		0.833017	0.857422
	Lc/L	0.897914		0.899129					0.878645		0.739094			0.880162		0.829713	0.854675	0.831967		0.88906	0.944751	0.898649	0.891749		0.815789	0.945522
		14.2352		18.3497					15.0014		36.9565			29.7215		37.0694	30.9838	20.2115		12.6472	23.0625	28.3939	25.8642		33.5901	30.9717
046	L		5.38		6.7					4.35	5.82		4.38		5.69				6.14	6.65	3.95			8.51	4.94
	Ly		4.64		5.71					4.22	5.13		3.48		4.8				4.97	6.29	3.81			7.87	4.14
	Lx		1.41		1.49					0	1.49		1.16		1.49				2.15	1.24	0.66			0	1.58
	Lc		4.74		5.93					4.22	5.32		3.59		4.98				5.57	6.32	3.87			7.87	4.38
	VGI		0.862454		0.852239					0.970115	0.881443		0.794521		0.843585				0.809446	0.945865	0.964557			0.924794	0.838057
	HGI		0.262082		0.222388					0	0.256014		0.26484		0.261863				0.350163	0.186466	0.167089			0	0.319838
	Ly/Lc		0.978903		0.962901					1	0.964286		0.969359		0.963855				0.89228	0.995253	0.984496			1	0.945205
	Lc/L		0.881041		0.885075					0.970115	0.914089		0.819635		0.87522				0.907166	0.950376	0.979747			0.924794	0.88664
			11.79		15.6557					0	15.3589		14.2201		15.4517				26.8388	5.58485	10.1023			0	19.055
047	L				6.47		4.75			4.79			6.26	4.37	6.31	3.81		6.11		6.31	6.59		4.45	4.81	7.03
	Ly				5.05		3.98			4.06			5.22	4.06	5.38	3.15		5.05		5.05	5.96		3.81	3.89	6.63
	Lx				2.24		1.08			0.83			1.08	1.08	2.24	0.08		1.33		2.98	0.99		0.34	1.91	2.07
	Lc				5.3		4.02			4.1			5.11	4.2	5.83	3.08		5.14		5.81	6.03		3.75	4.19	6.94
	VGI				0.780526		0.837895			0.847599			0.833866	0.929062	0.852615	0.826772		0.826514		0.800317	0.904401		0.85618	0.808732	0.943101
	HGI				0.346213		0.227368			0.173278			0.172524	0.24714	0.354992	0.0209974		0.217676		0.472266	0.150228		0.0764045	0.397089	0.294452
	Ly/Lc				0.95283		0.99005			0.990244			1.02153	0.966667	0.922813	1.02273		0.98249		0.869191	0.988391		1.016	0.928401	0.955331
	Lc/L				0.819165		0.846316			0.85595			0.816294	0.961098	0.92393	0.808399		0.841244		0.920761	0.915023		0.842697	0.871102	0.987198
					17.6682		8.08938			8.00994			12.2015	14.8351	22.6591	1.48837		10.7377		29.6352	8.73874		5.20196	21.8131	17.1897
048	L	7.31		10.24	9.34	6.88	8.52	10.32	9.37		8.03	8.95	6.96	7.84	7.63	7.47	7.49		7.62	6.71	7.85		4.22		7.75		6.96	7.86
	Ly	4.31		6.96	5.72	4.31	6.05	8.53	7.21		4.8	6.71	5.05	5.3	6.21	1.9	1.99		3.98	5.38	3.81		3.31		6.54		0.66	1.99
	Lx	4.31		5.88	5.63	3.23	3.98	3.98	4.06		5.3	4.39	3.81	4.47	2.9	4.8	3.06		4.47	1.9	4.64		1.82		2.57		6.13	1.33
	Lc	5.86		8.82	7.97	5.4	7.12	9.26	8.19		6.98	7.9	6.2	6.76	6.74	5.29	3.65		5.81	5.48	6.12		3.64		6.87		5.93	2.3
	VGI	0.589603		0.679688	0.61242	0.626453	0.710094	0.82655	0.769477		0.597758	0.749721	0.725575	0.67602	0.813893	0.254351	0.265688		0.52231	0.801788	0.48535		0.78436		0.843871		0.0948276	0.253181
	HGI	0.589603		0.574219	0.602784	0.469477	0.467136	0.385659	0.433298		0.660025	0.490503	0.547414	0.570153	0.380079	0.64257	0.408545		0.586614	0.283159	0.591083		0.43128		0.331613		0.880747	0.169211
	Ly/Lc	0.735495		0.789116	0.717691	0.798148	0.849719	0.921166	0.880342		0.687679	0.849367	0.814516	0.784024	0.921365	0.359168	0.545205		0.685026	0.981752	0.622549		0.909341		0.951965		0.111298	0.865217
	Lc/L	0.801642		0.861328	0.853319	0.784884	0.835681	0.897287	0.874066		0.86924	0.882682	0.890805	0.862245	0.883355	0.708166	0.487316		0.762467	0.816692	0.779618		0.862559		0.886452		0.852011	0.292621
		42.651		37.8971	44.1358	37.0464	31.8189	22.9028	28.3164		46.5533	31.8571	35.4605	38.3695	22.8735	68.9509	56.9613		46.7624	10.9625	51.4975		24.5856		17.8308		83.6098	30.0925
049	L	4.34	9.39		8.79		8.27	10.03		7.28	6.86			7.26	6.99	7.12	6	5.82	8.26	7.56	8.21	7.73	9.02	6.47		8.46	7.52	6.74
	Ly	0.41	6.96		2.15		5.8	7.62		5.38	4.31			3.48	4.39	5.96	4.89	4.97	5.38	5.05	5.47	4.22	6.54	5.71		5.3	5.3	3.64
	Lx	1.99	3.48		2.82		4.56	5.38		2.82	4.14			5.7	4.22	1.74	2.65	1.82	4.64	4.47	3.4	4.8	4.06	1.57		3.98	3.81	3.23
	Lc	2	7.41		3.53		7.24	9.04		6.16	5.86			7.01	6.15	6.08	5.45	5.22	7.22	6.65	6.58	6.29	7.74	5.89		6.68	6.53	4.99
	VGI	0.09447	0.741214		0.244596		0.70133	0.759721		0.739011	0.62828			0.479339	0.62804	0.837079	0.815	0.853952	0.651332	0.667989	0.666261	0.545925	0.725055	0.882535		0.626478	0.704787	0.540059
	HGI	0.458525	0.370607		0.320819		0.551391	0.536391		0.387363	0.603499			0.785124	0.60372	0.244382	0.441667	0.312715	0.561743	0.59127	0.414129	0.620957	0.450111	0.242658		0.470449	0.506649	0.479228
	Ly/Lc	0.205	0.939271		0.609065		0.801105	0.84292		0.873377	0.735495			0.496434	0.713821	0.980263	0.897248	0.952107	0.745152	0.759398	0.831307	0.670906	0.844961	0.96944		0.793413	0.811639	0.729459
	Lc/L	0.460829	0.789137		0.401593		0.875453	0.901296		0.846154	0.854227			0.965565	0.879828	0.853933	0.908333	0.896907	0.874092	0.87963	0.801462	0.813713	0.858093	0.910355		0.789598	0.868351	0.740356
		78.1705	20.0705		52.4781		36.7643	32.5502		29.1466	42.651			60.2357	44.4533	11.4023	26.2014	17.8041	41.8278	40.5888	33.7668	47.863	32.3322	14.2013		37.4944	35.7437	43.1589
050	L	8.28	8.58	8.45	10.49		6.63	8.91	7.95	7.45	7.9	9.5		6.81	9.66		9.77	7.07	7.59	8.54	9.29	9.62	8.95		9.09	5.71	6.34	8.1
	Ly	7.62	7.29	6.87	9.11		6.13	8.28	6.71	6.96	6.87	7.87		5.47	8.7		8.37	6.13	6.87	7.37	8.28	8.45	7.95		8.53	5.47	4.89	7.29
	Lx	1.57	2.48	3.15	3.15		1.82	1.16	1.41	1.16	2.15	3.31		1.66	2.4		2.98	1.66	1.9	2.48	2.82	2.98	2.49		0.91	1.24	2.57	1.16
	Lc	7.78	7.73	7.6	9.56		6.24	8.28	6.94	7.14	7.1	8.17		5.5	8.86		8.91	6.21	7.11	7.65	8.43	9.02	8.46		8.59	5.54	5.67	7.31
	VGI	0.92029	0.84965	0.813018	0.868446		0.924585	0.929293	0.844025	0.934228	0.86962	0.828421		0.803231	0.900621		0.856704	0.867044	0.905138	0.862998	0.891281	0.878378	0.888268		0.938394	0.957968	0.771293	0.9
	HGI	0.189614	0.289044	0.372781	0.300286		0.27451	0.130191	0.177358	0.155705	0.272152	0.348421		0.243759	0.248447		0.305015	0.234795	0.250329	0.290398	0.303552	0.309771	0.278212		0.10011	0.217163	0.405363	0.14321
	Ly/Lc	0.979434	0.943079	0.903947	0.952929		0.982372	1	0.966859	0.97479	0.967606	0.96328		0.994545	0.981941		0.939394	0.987118	0.966245	0.963399	0.982206	0.936807	0.939716		0.993015	0.987365	0.862434	0.997264
	Lc/L	0.939614	0.900932	0.899408	0.911344		0.941176	0.929293	0.872956	0.958389	0.898734	0.86		0.807636	0.917184		0.911975	0.878359	0.936759	0.895785	0.907427	0.93763	0.945251		0.944994	0.970228	0.894322	0.902469
		11.6401	19.4248	25.3181	17.6495		10.7741	0	14.7921	12.8926	14.6235	15.5749		5.98707	10.9053		20.05	9.2067	14.9292	15.5496	10.8247	20.4779	19.996		6.77594	9.1178	30.409	4.23929
051	L	10.72	8.18	13.07	7.51	10.78	11.7	13.61	6.91	10.04	7.65	6.56	8.37	8.82	8.77	10.95		10.76	10.62	10.97	10.89	10.93	10.2	10.46	10.97	9.95		8.58
	Ly	9.52	7.12	10.52	5.96	8.28	9.61	9.52	3.89	7.04	5.13	5.47	6.88	6.87	5.63	6.79		7.95	8.12	5.22	7.79	6.87	8.2	6.21	6.87	4.56		6.38
	Lx	2.48	2.48	5.97	3.23	3.89	4.47	6.3	4.31	4.47	4.8	2.98	1.9	2.98	5.55	6.79		4.39	3.81	8.37	4.56	5.38	4.72	6.63	6.79	6.29		4.89
	Lc	9.66	7.44	11.91	6.86	9.45	10.41	11.56	5.81	8.31	6.79	6.24	7.1	7.42	7.96	9.72		9.16	9	9.86	8.81	8.91	9.53	9.02	9.43	7.67		7.97
	VGI	0.88806	0.870416	0.804897	0.793609	0.768089	0.821368	0.699486	0.562952	0.701195	0.670588	0.833841	0.821983	0.778912	0.641961	0.620091		0.738848	0.764595	0.475843	0.715335	0.628545	0.803922	0.59369	0.626253	0.458291		0.74359
	HGI	0.231343	0.303178	0.456771	0.430093	0.360853	0.382051	0.462895	0.623734	0.445219	0.627451	0.454268	0.227001	0.337868	0.632839	0.620091		0.407993	0.358757	0.76299	0.418733	0.492223	0.462745	0.633843	0.618961	0.632161		0.56993
	Ly/Lc	0.985507	0.956989	0.883291	0.868805	0.87619	0.923151	0.823529	0.669535	0.847172	0.755523	0.876603	0.969014	0.925876	0.707286	0.69856		0.867904	0.902222	0.529412	0.884222	0.771044	0.860441	0.68847	0.728526	0.594524		0.800502
	Lc/L	0.901119	0.909535	0.911247	0.913449	0.876623	0.889744	0.849375	0.84081	0.827689	0.887582	0.95122	0.848268	0.84127	0.90764	0.887671		0.851301	0.847458	0.898815	0.808999	0.815188	0.934314	0.862333	0.859617	0.770854		0.928904
		9.7665	16.8653	27.958	29.68	28.8138	22.6089	34.5603	47.9688	32.0946	40.9289	28.7648	14.3004	22.1992	44.9854	45.6884		29.784	25.5483	58.0343	27.844	39.5523	30.6339	46.4909	43.237	53.5213		36.8219
052	L	6.56	4.55		5.9	6.09	5.43	9.42	5.6		5.75	6.39	7.12	4.97	6.75	3.9	5.47	5.09		5.81	5.14		5.32	4.05			6.51	6.07
	Ly	5.47	3.89		4.8	4.97	5.3	6.71	5.05		5.55	5.63	6.54	4.8	5.63	3.89	5.22	4.39		5.13	5.05		4.31	3.81			5.8	5.55
	Lx	0.75	0.58		1.9	2.57	-0.08	5.22	0.08		1.33	1.99	2.48	0.5	2.48	0.83	0.66	1.24		2.24	0.59		1.9	0.99			2.24	1.49
	Lc	5.53	3.87		5.15	5.56	5.14	8.45	4.89		5.48	6	7.03	4.66	6.08	3.8	5.11	4.61		5.41	4.85		4.6	3.72			6.11	5.77
	VGI	0.833841	0.854945		0.813559	0.816092	0.976059	0.712314	0.901786		0.965217	0.881064	0.918539	0.965795	0.834074	0.997436	0.954296	0.862475		0.88296	0.98249		0.81015	0.940741			0.890937	0.914333
	HGI	0.114329	0.127473		0.322034	0.422003	-0.014733	0.55414	0.0142857		0.231304	0.311424	0.348315	0.100604	0.367407	0.212821	0.120658	0.243615		0.385542	0.114786		0.357143	0.244444			0.344086	0.24547
	Ly/Lc	0.98915	1.00517		0.932039	0.893885	1.03113	0.794083	1.03272		1.01277	0.938333	0.930299	1.03004	0.925987	1.02368	1.02153	0.952278		0.948244	1.04124		0.936957	1.02419			0.949264	0.961872
	Lc/L	0.842988	0.850549		0.872881	0.912972	0.946593	0.897028	0.873214		0.953043	0.938967	0.98736	0.937626	0.900741	0.974359	0.934186	0.905697		0.931153	0.94358		0.864662	0.918519			0.938556	0.950577
		8.44781	8.61944		21.2451	26.6344	-0.891799	37.4313	0.937396		14.046	20.2265	21.5186	6.15947	22.1824	12.6163	7.42097	17.7722		18.5144	6.98731		20.4534	15.4341			18.3295	15.8727
053	L	7.61		9.13	6.58	5.44	8.39		6.59	7.18		4.02	4.78	7.74			7.43	5.87	6.98	5.89	8.13	6.91	7.82	7.47	8			7.53
	Ly	6.46		6.13	4.39	3.73	3.64		4.06	4.89		2.82	3.48	6.05			6.63	5.71	5.8	4.06	6.87	5.3	6.21	5.55	5.38			5.22
	Lx	0.66		2.65	4.06	2.57	5.47		3.56	2.32		1.49	2.48	3.73			1.9	0.99	0.58	3.81	1.82	2.07	3.65	3.48	4.39			3.98
	Lc	6.57		6.79	6.03	4.69	6.44		5.47	5.44		3.11	4.44	7.3			6.79	5.53	5.76	5.39	7.03	5.68	7.3	6.58	6.82			6.69
	VGI	0.848883		0.671413	0.667173	0.685662	0.43385		0.616085	0.681058		0.701493	0.728033	0.781654			0.892328	0.972743	0.830946	0.689304	0.845018	0.767004	0.794118	0.742972	0.6725			0.693227
	HGI	0.086728		0.290252	0.617021	0.472426	0.651967		0.540212	0.32312		0.370647	0.518828	0.481912			0.25572	0.168654	0.0830946	0.646859	0.223862	0.299566	0.466752	0.465863	0.54875			0.528552
	Ly/Lc	0.983257		0.902798	0.728027	0.795309	0.565217		0.74223	0.898897		0.906752	0.783784	0.828767			0.976436	1.03255	1.00694	0.753247	0.97724	0.933099	0.850685	0.843465	0.788856			0.780269
	Lc/L	0.863338		0.743702	0.916413	0.862132	0.76758		0.830046	0.75766		0.773632	0.92887	0.943152			0.913863	0.942078	0.825215	0.91511	0.864699	0.821997	0.933504	0.880857	0.8525			0.888446
		10.4993		25.4716	43.2788	37.3155	55.5826		42.0782	25.9865		24.9397	38.3917	34.0277			12.4629	10.3129	5.77916	41.1276	12.2475	21.0769	31.7138	32.4922	37.9212			38.7148
054	L	7.82	8.71	8.19	7.48	9.2	7.91		6.87		7.99	6.19	8.76			7.14	5.32	4.93	8.38	7.47	10.25	10.25	6.85	8.2	7.97	8.8	7.96	7.84
	Ly	7.12	7.62	6.71	6.87	7.79	7.45		6.71		5.13	5.05	7.04			6.29	4.97	4.72	7.21	6.79	7.29	8.7	6.05	5.8	6.63	5.63	6.87	6.29
	Lx	1.9	2.24	3.48	1.49	3.48	1.66		0.25		4.31	2.4	3.4			2.73	0.17	0.59	0.83	0.17	4.14	3.64	2.15	4.06	2.4	3.4	3.4	1.66
	Lc	7.19	7.94	7.63	7.1	8.52	7.57		6.56		6.59	5.41	7.78			6.9	4.73	4.6	7.23	6.79	8.42	9.42	6.45	7.21	7.11	6.55	7.48	6.43
	VGI	0.910486	0.874856	0.819292	0.918449	0.846739	0.941846		0.97671		0.642053	0.815832	0.803653			0.880952	0.934211	0.957404	0.860382	0.908969	0.71122	0.84878	0.883212	0.707317	0.83187	0.639773	0.863065	0.802296
	HGI	0.242967	0.257176	0.424908	0.199198	0.378261	0.209861		0.0363901		0.539424	0.387722	0.388128			0.382353	0.0319549	0.119675	0.0990453	0.0227577	0.403902	0.355122	0.313869	0.495122	0.301129	0.386364	0.427136	0.211735
	Ly/Lc	0.990264	0.959698	0.879423	0.967606	0.914319	0.984148		1.02287		0.778452	0.933457	0.904884			0.911594	1.05074	1.02609	0.997234	1	0.865796	0.923567	0.937984	0.804438	0.932489	0.859542	0.918449	0.978227
	Lc/L	0.919437	0.911596	0.931624	0.949198	0.926087	0.957016		0.954876		0.824781	0.87399	0.888128			0.966387	0.889098	0.933063	0.862768	0.908969	0.821463	0.919024	0.941606	0.879268	0.892095	0.744318	0.939698	0.820153
		8.00157	16.3219	28.4271	14.6235	23.8908	10.2154		0		38.8809	21.0198	25.1923			24.2734	0	7.36911	4.26269	0	30.0263	22.5468	20.2842	36.444	21.1737	30.7348	23.2996	11.9781
055	L	9.5	6.65	8.58	8.18	7.23	9.45	9.67	10.54	8.84	7.4	6.34	6.96	9.06	4.46	8.22	6.76		6.6	7.51	6.79	7.12	9.36	7.92	6.43	7.38		5.24
	Ly	4.56	5.38	6.38	5.96	5.88	6.54	4.47	4.14	7.79	4.72	4.72	5.64	6.46	2.98	5.88	4.64		2.82	5.96	4.14	4.14	7.04	5.22	4.56	5.47		4.56
	Lx	2.4	1.82	3.81	3.73	2.48	4.22	7.38	7.21	2.57	3.89	2.73	2.15	3.4	1.99	2.73	3.48		3.48	2.24	3.81	3.64	1.66	3.15	2.57	3.64		1.57
	Lc	5.16	5.53	7.22	6.95	6.23	7.65	8.55	8.21	8.01	6.12	5.45	5.95	7.08	3.58	6.41	5.68		4.7	6.24	5.45	5.45	7.17	6.09	5.19	6.5		4.74
	VGI	0.48	0.809023	0.74359	0.728606	0.813278	0.692063	0.462254	0.392789	0.881222	0.637838	0.744479	0.810345	0.713024	0.668161	0.715328	0.686391		0.427273	0.793609	0.60972	0.581461	0.752137	0.659091	0.709176	0.741192		0.870229
	HGI	0.252632	0.273684	0.444056	0.45599	0.343015	0.446561	0.763185	0.684061	0.290724	0.525676	0.430599	0.308908	0.375276	0.446188	0.332117	0.514793		0.527273	0.298269	0.561119	0.511236	0.17735	0.397727	0.399689	0.493225		0.299618
	Ly/Lc	0.883721	0.972875	0.883657	0.857554	0.94382	0.854902	0.522807	0.504263	0.972534	0.771242	0.866055	0.947899	0.912429	0.832402	0.917317	0.816901		0.6	0.955128	0.759633	0.759633	0.981869	0.857143	0.878613	0.841538		0.962025
	Lc/L	0.543158	0.831579	0.841492	0.849633	0.861687	0.809524	0.884178	0.778937	0.906109	0.827027	0.859621	0.854885	0.781457	0.802691	0.779805	0.840237		0.712121	0.830892	0.802651	0.765449	0.766026	0.768939	0.807154	0.880759		0.90458
		27.9055	13.3754	27.9134	30.957	19.2967	31.2511	58.4793	59.7176	13.4596	39.5345	29.9966	18.5765	24.1567	33.6537	23.4631	35.2242		53.1301	17.2291	40.5681	40.5681	10.9272	31.0027	28.5245	32.6971		15.8405
056	L		6.26		6.26	8.39	9.34	7.61	6.67		7.52	9.04	4.92	6.83		6.67	7.21	5.09		6.52		6.11	8.81		6	7.03		3.32
	Lc		5.5		4.51	4.08	5.13	5.91	5.58		5.65	7.02	1.26	4.96		5.83	6.15	3.64		5.45		5.63	6.09		5.31	6.32		2.6
	90 + angleB		108.45		110.34	142.35	108	121.18	96.02		120.48	120.55	121.33	123.32		84.24	115.51	107.38		106.87		116.01	134.14		92.86	100.6		112.43
	Ly		5.2173		4.22879	2.49221	4.87892	5.05627	5.54923		4.86921	6.04553	1.07628	4.14465		5.80056	5.55044	3.47381		5.21546		5.05978	4.37043		5.30339	6.21215		2.4033
	Lx		1.74062		1.56763	3.23037	1.58526	3.05977	0.585206		2.86589	3.5682	0.655158	2.7246		-0.585109	2.64861	1.0873		1.5816		2.46891	4.24116		0.264946	1.16257		0.992041
	VGI		0.833435		0.675525	0.297046	0.522368	0.664425	0.831968		0.647501	0.668753	0.218755	0.606831		0.86965	0.769825	0.682478		0.799918		0.828115	0.496076		0.883898	0.883663		0.723886
	HGI		0.278055		0.250421	0.385026	0.169728	0.402073	0.087737		0.381103	0.394712	0.133162	0.398917		-0.0877225	0.367353	0.213614		0.242576		0.404077	0.481403		0.0441577	0.165373		0.298808
	AngleB		18.45		20.34	52.35	18	31.18	6.02		30.48	30.55	31.33	33.32		-5.76	25.51	17.38		16.87		26.01	44.14		2.86	10.6		22.43
	Lc/L		0.878594		0.720447	0.486293	0.549251	0.77661	0.836582		0.75133	0.776549	0.256098	0.726208		0.874063	0.852982	0.715128		0.83589		0.92144	0.69126		0.885	0.899004		0.783133
057	L	8.33	9.59	7.96	10.06			9.38	8.85		8.22	9.19	4.26	9.03	9.91	9.53	9.76	6.24			10.28		9.06	9.77	9.76		10.28
	Lc	7.58	9.2	7.84	9.62			9.02	8.56		7.33	8.81	4.06	8.53	9.32	9.12	9.02	6.05			9.78		8.65	9.41	9.17		9.41
	90 + angleB	105.84	103.66	111.63	92.54			110.41	94.43		117	111.48	101.71	97.85	102.3	113.53	100.6	103.44			117.25		106.72	99.67	106.83		102.2
	Ly	7.29217	8.93977	7.28794	9.61055			8.45373	8.53443		6.53108	8.19811	3.9755	8.45007	9.10606	8.36168	8.86608	5.88431			8.69459		8.2843	9.2763	8.77723		9.19748
	Lx	2.06898	2.17267	2.88991	0.426328			3.1456	0.661184		3.32775	3.22601	0.82401	1.16503	1.98544	3.64097	1.65924	1.40618			4.47801		2.48856	1.58063	2.65502		1.98857
	VGI	0.875411	0.932197	0.91557	0.955323			0.901251	0.964342		0.794535	0.892068	0.933216	0.935777	0.918876	0.877406	0.90841	0.942999			0.845777		0.914382	0.949468	0.899306		0.894697
	HGI	0.248376	0.226556	0.363054	0.0423785			0.335351	0.07471		0.404836	0.351035	0.19343	0.129018	0.200347	0.382054	0.170004	0.22535			0.435604		0.274676	0.161784	0.272031		0.19344
	AngleB	15.84	13.66	21.63	2.54			20.41	4.43		27	21.48	11.71	7.85	12.3	23.53	10.6	13.44			27.25		16.72	9.67	16.83		12.2
	Lc/L	0.909964	0.959333	0.984925	0.956262			0.96162	0.967232		0.891727	0.958651	0.953052	0.944629	0.940464	0.956978	0.92418	0.969551			0.951362		0.954746	0.963153	0.939549		0.91537
058	L		10.54	12.27	13.2	5.63	3.78	10.02	7.68	10.61		7.56					6.52			4.6		9.9	9.19	7.23	6.78	3.5	7.5	6.57
	Lc		7.38	9.84	11.22	5.45	3.25	7.56	5.88	8.19		5.99					5.6			3.65		7.84	7.6	6.92	5.85	3.34	6.47	5.61
	90 + angleB		133.29	141.49	142.17	106.87	104.88	118.84	130.46	128.87		130.53					141.58			122.88		121.13	108.45	101.12	110.76	82.75	106.42	120.98
	Ly		5.37185	6.12689	6.88146	5.21546	3.14101	6.62233	4.47385	6.3765		4.55279					3.47996			3.0653		6.71101	7.20936	6.79008	5.47018	3.3133	6.20612	4.80972
	Lx		5.0604	7.6998	8.86194	1.5816	0.834585	3.64668	3.81563	5.13968		3.89258					4.38747			1.98152		4.05314	2.40522	1.33462	2.07356	-0.421505	1.82892	2.88768
	VGI		0.509663	0.499339	0.521323	0.92637	0.830956	0.660912	0.582533	0.60099		0.602221					0.533736			0.666371		0.67788	0.784479	0.939153	0.806811	0.946656	0.827483	0.732073
	HGI		0.480114	0.62753	0.671359	0.280923	0.22079	0.36394	0.496827	0.484418		0.514891					0.672925			0.430765		0.409408	0.261722	0.184595	0.305834	-0.12043	0.243855	0.439526
	AngleB		43.29	51.49	52.17	16.87	14.88	28.84	40.46	38.87		40.53					51.58			32.88		31.13	18.45	11.12	20.76	-7.25	16.42	30.98
	Lc/L		0.70019	0.801956	0.85	0.968028	0.859788	0.754491	0.765625	0.771913		0.792328					0.858896			0.793478		0.791919	0.826986	0.957123	0.862832	0.954286	0.862667	0.853881
059	L	7.1	8.68	7.93	8.7	7.46	8.48	9.21	6.98	9.36	6.98	8.38	6.85	7.87	7.58	7.77	7.49	8.91	6.63	6.72	7.13	6.89		6.29	7.88	6.91	6.93	3.86
	Lc	6.06	7.47	6.96	8.15	6.75	7.38	8.19	6.08	8.53	5.95	7.47	6.31	7.04	6.68	6.93	7.12	7.85	5.62	6.31	6.27	6.36		5.91	6.45	5.82	5.93	3.25
	90 + angleB	139.92	130.07	122.39	127.59	123.41	114.51	114.43	107.51	116.91	98.85	121.37	128.09	87.88	119.76	117.85	119.25	117.68	127.29	109.07	133.56	128.69		95.65	138.07	109.95	125.91	104.88
	Ly	3.90177	5.71648	5.87717	6.45803	5.63457	6.71498	7.45673	5.79828	7.60636	5.87916	6.37806	4.96624	7.03518	5.79899	6.12732	6.21217	6.95161	4.47116	5.96371	4.54358	4.96423		5.88129	4.31003	5.47075	4.80294	3.14101
	Lx	4.63679	4.80861	3.72833	4.97156	3.71673	3.06161	3.38723	1.8293	3.8606	0.915397	3.8886	3.89263	-0.260427	3.31574	3.23741	3.47898	3.64658	3.40487	2.06162	4.32074	3.97568		0.581848	4.79855	1.98578	3.47803	0.834585
	VGI	0.549545	0.658581	0.741132	0.742302	0.755305	0.791861	0.809634	0.830699	0.812645	0.842287	0.761105	0.724998	0.893924	0.765038	0.788587	0.829395	0.780204	0.674382	0.887457	0.637248	0.720498		0.935022	0.546959	0.791714	0.693065	0.813734
	HGI	0.653068	0.553987	0.470155	0.571443	0.498221	0.361039	0.367777	0.262078	0.412457	0.131146	0.464034	0.568267	-0.0330912	0.437433	0.416655	0.464484	0.409269	0.513556	0.306789	0.605995	0.577021		0.0925036	0.608953	0.287378	0.50188	0.216214
	AngleB	49.92	40.07	32.39	37.59	33.41	24.51	24.43	17.51	26.91	8.85	31.37	38.09	-2.12	29.76	27.85	29.25	27.68	37.29	19.07	43.56	38.69		5.65	48.07	19.95	35.91	14.88
	Lc/L	0.853521	0.860599	0.87768	0.936782	0.904826	0.870283	0.889251	0.87106	0.911325	0.852436	0.891408	0.921168	0.894536	0.881266	0.891892	0.950601	0.881033	0.847662	0.938988	0.879383	0.923077		0.939587	0.818528	0.842258	0.8557	0.841969
060	L	6.19								9.57		4.75					4.71	4.88	8.69	5.21	5.47
	Lc	5.63								7.28		3.75					3.94	3.96	7.46	4.54	5.14
	90 + angleB	118.12								109.2		108.42					104.73	101.45	98.98	104.82	88.64
	Ly	4.96545								6.87506		3.55787					3.81051	3.88119	7.36856	4.38897	5.13855
	Lx	2.65353								2.39415		1.18493					1.0018	0.78611	1.16443	1.16126	-0.121994
	VGI	0.802173								0.718397		0.749026					0.809026	0.795326	0.847936	0.842413	0.939406
	HGI	0.42868								0.250172		0.249458					0.212697	0.161088	0.133996	0.22289	-0.0223024
	AngleB	28.12								19.2		18.42					14.73	11.45	8.98	14.82	-1.36
	Lc/L	0.909532								0.760711		0.789474					0.836518	0.811475	0.858458	0.871401	0.939671
061	L	7.76	7.29		4.23	7.71	9.15		6.71	6.82		6.4	6.6	6.23	6.77	5.47		7.45	2.62	7.38	6.04	7.85			8.74	5.48		6.09
	Lc	6.84	6.78		4.02	6.75	7.99		5.79	5.75		5.65	5.82	5.56	6.6	4.92		5.12	2.62	6.67	5.24	6.52			7.01	5.33		5.53
	90 + angleB	141.89	118.46		98.21	104.3	109.33		109.15	101.58		112.73	109.95	118.51	113.67	102.69		145.5	78.62	114.99	124.74	110.05			114.43	101.6		109.15
	Ly	4.22146	5.96064		3.9788	6.54086	7.53959		5.4696	5.63296		5.2112	5.47075	4.88576	6.04476	4.79982		2.9	2.56849	6.04556	4.30595	6.12485			6.38238	5.22114		5.22399
	Lx	5.3819	3.23098		0.574063	1.66724	2.64476		1.89937	1.15423		2.1831	1.98578	2.65386	2.64969	1.08081		4.21953	-0.516966	2.81781	2.98603	2.23532			2.8992	1.07175		1.81407
	VGI	0.544003	0.817646		0.940615	0.84836	0.823998		0.815141	0.825947		0.81425	0.828901	0.784231	0.892875	0.877481		0.389262	0.98034	0.819182	0.712906	0.780235			0.730249	0.952762		0.857797
	HGI	0.693544	0.443207		0.135712	0.216244	0.289045		0.283065	0.169242		0.341109	0.300876	0.42598	0.391387	0.197588		0.566379	-0.197315	0.381817	0.494376	0.284754			0.331717	0.195574		0.297878
	AngleB	51.89	28.46		8.21	14.3	19.33		19.15	11.58		22.73	19.95	28.51	23.67	12.69		55.5	-11.38	24.99	34.74	20.05			24.43	11.6		19.15
	Lc/L	0.881443	0.930041		0.950355	0.875486	0.873224		0.862891	0.843109		0.882812	0.881818	0.892456	0.974889	0.899452		0.687248	1	0.903794	0.86755	0.830573			0.802059	0.972628		0.908046
062	L	8.41	5.33	8.6	6.25	7.06	7.19	8.62		6.51	10.26	10.67		9.53	8.1	7.92	9.44		9.57	8.23	3.55	5.35			4.7	8.73	8.45	8.9
	Lc	7.08	4.63	6.15	5.82	6.37	6.01	6.99		4.04	8.45	8.87		7.94	7.02	7.06	7.72		7.86	6.68	2.46	4.74			4.24	8.12	7.82	7.52
	90 + angleB	106.36	114.28	136.48	100.75	110.54	118.39	121.41		125.06	122.58	139.13		129.53	107.44	140.69	112.73		119.07	134.22	135	109.27			95.65	126.26	130.27	115.39
	Ly	6.79334	4.22046	4.23494	5.71786	5.96504	5.28719	5.96568		3.30695	7.12031	5.80404		6.12405	6.6973	4.47262	7.12043		6.86985	4.78734	1.73948	4.47444			4.2194	6.54749	5.96671	6.79364
	Lx	1.99424	1.90384	4.45957	1.08557	2.23499	2.85758	3.6429		2.32071	4.55013	6.70746		5.05367	2.10394	5.46253	2.98292		3.819	4.65873	1.73948	1.5643			0.417434	4.80258	5.05477	3.22441
	VGI	0.807769	0.791832	0.492435	0.914858	0.844907	0.735353	0.692075		0.507979	0.693987	0.543959		0.642608	0.826827	0.564725	0.754283		0.717853	0.581693	0.489995	0.836343			0.897745	0.749999	0.70612	0.763331
	HGI	0.237127	0.357193	0.518555	0.173691	0.31657	0.397438	0.42261		0.356484	0.443482	0.628628		0.53029	0.259746	0.689714	0.315988		0.39906	0.566067	0.489995	0.292392			0.0888157	0.550123	0.598198	0.362293
	AngleB	16.36	24.28	46.48	10.75	20.54	28.39	31.41		35.06	32.58	49.13		39.53	17.44	50.69	22.73		29.07	44.22	45	19.27			5.65	36.26	40.27	25.39
	Lc/L	0.841855	0.868668	0.715116	0.9312	0.902266	0.835883	0.810905		0.620584	0.823587	0.831303		0.833158	0.866667	0.891414	0.817797		0.821317	0.811665	0.692958	0.885981			0.902128	0.930126	0.925444	0.844944
063	L	6.61	3.42	4.71	5.96	6.61		7.66		6.93	3.2			7.53		5.96			4.69	6.42	5.94	4.87		6.15	6.01	7.31		6.24
	Lc	5.4	3.2	4.19	5.4	6.21		6.76		6.11	3.06			6.32		5.52			4.48	5.88	5.65	4.72		4.94	5.45	6.74		5.31
	90 + angleB	108.02	79.35	108.47	110.68	103.09		126.03		118.34	108.5			135		117.77			106.21	122.37	121.8	120.72		124.75	98.77	132.59		113.15
	Ly	5.13512	3.14488	3.97417	5.05206	6.04864		5.46687		5.37769	2.90187			4.46891		4.88423			4.3019	4.9663	4.80189	4.05766		4.05894	5.38628	4.96209		4.88243
	Lx	1.67048	-0.591389	1.32743	1.907	1.40645		3.97629		2.90043	0.970952			4.46891		2.5719			1.25063	3.14806	2.9773	2.41118		2.81578	0.830953	4.56128		2.08757
	VGI	0.776872	0.919555	0.843773	0.847662	0.915074		0.713691		0.776002	0.906834			0.593481		0.819502			0.917249	0.773567	0.8084	0.833195		0.65999	0.89622	0.678809		0.782441
	HGI	0.252721	-0.172921	0.281831	0.319967	0.212776		0.519098		0.418533	0.303423			0.593481		0.431526			0.266659	0.490352	0.501229	0.495109		0.457851	0.138262	0.623978		0.334547
	AngleB	18.02	-10.65	18.47	20.68	13.09		36.03		28.34	18.5			45		27.77			16.21	32.37	31.8	30.72		34.75	8.77	42.59		23.15
	Lc/L	0.816944	0.935673	0.889597	0.90604	0.939486		0.882507		0.881674	0.95625			0.839309		0.926174			0.955224	0.915888	0.951178	0.969199		0.803252	0.906822	0.922025		0.850962
064	L				6				9.54		3.86		8.56				6.95						8.82			9.94
	Lc				5.07				8.7		3.86		7.96				6.47						7.91			8.73
	90 + angleB				101.35				103.76		105.02		108.72				106.42						112.8			94.93
	Ly				4.97085				8.45031		3.72812		7.5389				6.20612						7.29194			8.6977
	Lx				0.997785				2.06934		1.00034		2.55471				1.82892						3.06525			0.750244
	VGI				0.828475				0.885777		0.965835		0.880713				0.892967						0.82675			0.87502
	HGI				0.166298				0.216912		0.259156		0.298448				0.263153						0.347534			0.0754773
	AngleB				11.35				13.76		15.02		18.72				16.42						22.8			4.93
	Lc/L				0.845				0.91195		1		0.929907				0.930935						0.896825			0.87827
065	L	6.64	6.29	5.19	4.82	7.55	3.33	4.39	2.65	3.46	2.75	4.1		5.38	4.89	6.94	5.56	9.49	7.35	5.12	4.9	5.99	3.63	6.92	4.07	8.42	8.06	7.08
	Lc	5.68	5.63	4.58	3.75	5.98	2.94	4.09	2.48	2.98	2.3	3.64		4.84	4.44	5.79	5.02	7.08	5.89	4.26	4.3	5.28	3.1	6.55	3.48	6.95	6.41	6.38
	90 + angleB	108.45	91.89	102.54	108.42	132.88	99.97	111.31	90	90	115.25	107.38		102.89	98.62	106.63	81.46	114.14	115.75	114.09	101.34	76.45	99.2	91.59	108.42	107.63	104.32	112.92
	Ly	5.38805	5.62694	4.47074	3.55787	4.38203	2.8956	3.81036	2.48	2.98	2.08025	3.47381		4.71803	4.38985	5.54782	4.96434	6.46085	5.30511	3.88898	4.21605	5.13304	3.06012	6.54748	3.3017	6.62357	6.21084	5.8763
	Lx	1.79759	0.185682	0.994415	1.18493	4.06918	0.50901	1.48636	0	0	0.981108	1.0873		1.07971	0.665469	1.65704	-0.745469	2.89549	2.55888	1.73881	0.845512	-1.23707	0.495632	0.181744	1.09961	2.10494	1.58543	2.48466
	VGI	0.811453	0.894585	0.861415	0.738148	0.580401	0.86955	0.867963	0.935849	0.861272	0.756453	0.847272		0.876958	0.897719	0.799398	0.892867	0.680806	0.721784	0.759566	0.860419	0.856934	0.843009	0.946167	0.81123	0.786648	0.770575	0.829985
	HGI	0.270721	0.0295201	0.191602	0.245835	0.538964	0.152856	0.338579	0	0	0.356767	0.265194		0.200689	0.136088	0.238767	-0.134077	0.30511	0.348147	0.339611	0.172553	-0.206523	0.136538	0.0262636	0.270175	0.249993	0.196704	0.350941
	AngleB	18.45	1.89	12.54	18.42	42.88	9.97	21.31	0	0	25.25	17.38		12.89	8.62	16.63	-8.54	24.14	25.75	24.09	11.34	-13.55	9.2	1.59	18.42	17.63	14.32	22.92
	Lc/L	0.855422	0.895072	0.882466	0.778008	0.792053	0.882883	0.931663	0.935849	0.861272	0.836364	0.887805		0.899628	0.907975	0.834294	0.902878	0.746048	0.801361	0.832031	0.877551	0.881469	0.853994	0.946532	0.855037	0.825416	0.795285	0.90113
066	L	10.13	9.04	7.76	5.38	9.19	7.87	8.81		8.88	8.71	3.67	8.68	7.3	7.53	7	8.44	5.86	8.45	8.07	5.5	8.75		8.52		8.42
	Lc	8.29	7.33	5.67	3.94	7.51	6.39	7.76		7.09	6.94	3.23	6.26	5.98	6.71	5.97	6.69	4.72	6.86	7.09	5.36	7.09		7.32		7.02
	90 + angleB	124.04	138.13	118.86	104.73	124.25	133.56	129.83		127.44	123.28	92.15	127.5	132.88	110.2	91.78	131.01	105.3	132.65	137.31	129.34	120.18		133.77		120.55
	Ly	6.86948	4.89236	4.9658	3.81051	6.20769	4.63053	5.95928		5.62939	5.80183	3.22773	4.96639	4.38203	6.29729	5.96712	5.04824	4.55271	5.04557	4.80724	4.14541	6.12895		5.28594		6.04553
	Lx	4.64051	5.45837	2.73675	1.0018	4.22667	4.40344	4.97037		4.31023	3.80819	0.121176	3.81085	4.06918	2.31695	0.185439	4.38992	1.24548	4.64777	5.21138	3.39782	3.56427		5.06372		3.5682
	VGI	0.678133	0.54119	0.639922	0.708273	0.675483	0.588378	0.676422		0.633941	0.666112	0.879489	0.572165	0.600278	0.836293	0.852446	0.598133	0.776913	0.597109	0.595693	0.753711	0.700452		0.620415		0.717996
	HGI	0.458095	0.603802	0.352673	0.186208	0.45992	0.559522	0.564174		0.485386	0.437221	0.033018	0.439038	0.557422	0.307696	0.0264913	0.520132	0.212539	0.550032	0.645772	0.617785	0.407345		0.594333		0.423776
	AngleB	34.04	48.13	28.86	14.73	34.25	43.56	39.83		37.44	33.28	2.15	37.5	42.88	20.2	1.78	41.01	15.3	42.65	47.31	39.34	30.18		43.77		30.55
	Lc/L	0.818361	0.810841	0.73067	0.732342	0.817193	0.811944	0.880817		0.798423	0.796785	0.880109	0.721198	0.819178	0.891102	0.852857	0.792654	0.805461	0.811834	0.878563	0.974545	0.810286		0.859155		0.833729
067	L		2.82	6.81	2.61		5.39	6.8		4.01	5.46	7.39					7.39	4.12	3.83		6.29		5.12		3.96
	Lc		2.74	5.68	2.44		5	6.16		3.88	4.9	6.94					7.24	3.58	3.58		5.45		4.71		3.3
	90 + angleB		119.14	134.93	125.61		116.57	95.42		106.26	120.53	123.28					100.56	103.38	146.28		134.93		113.78		118.56
	Ly		2.39321	4.02127	1.98372		4.47194	6.13246		3.7248	4.22068	5.80183					7.11738	3.48283	1.98738		3.85844		4.31012		2.89845
	Lx		1.33423	4.01146	1.42073		2.23645	0.581848		1.08639	2.48915	3.80819					1.32684	0.828442	2.9777		3.84902		1.89919		1.57766
	VGI		0.848654	0.590495	0.760045		0.829674	0.901832		0.928879	0.773018	0.785092					0.96311	0.845346	0.518899		0.613424		0.841821		0.731931
	HGI		0.473131	0.589054	0.54434		0.414927	0.0855659		0.270919	0.455888	0.515317					0.179545	0.201078	0.777468		0.611927		0.370936		0.398399
	AngleB		29.14	44.93	35.61		26.57	5.42		16.26	30.53	33.28					10.56	13.38	56.28		44.93		23.78		28.56
	Lc/L		0.971631	0.834068	0.934866		0.927644	0.905882		0.967581	0.897436	0.939107					0.979702	0.868932	0.934726		0.866455		0.919922		0.833333
068	L	4.3	5.02	6.21	2.89	5.05	4.38	4.03		3.43	3.38	4.36	6.04		5.02		4.09	3.18		4.69	5.09	6.29	4.85	4.03		3.18		2.99
	Lc	3.79	4.7	6.13	2.7	4.34	3.93	3.46		2.72	3.13	4.17	4.95		4.26		3.38	2.46		4.46	4.4	5.52	4.04	3.64		2.03		2.94
	90 + angleB	126.17	130.84	90	79.13	96.61	139.09	134.83		127.75	121.99	107.48	110.53		97.96		121.02	135		121.26	137.09	131.44	105.47	131.52		168.46		111.34
	Ly	3.05955	3.55573	6.13	2.65156	4.31115	2.57365	2.45384		2.15068	2.65468	3.97744	4.63562		4.21895		2.89662	1.73948		3.8125	2.99573	4.13806	3.89363	2.72536		0.406106		2.73843
	Lx	2.23679	3.07356	0	-0.509169	0.49958	2.97005	2.43932		1.66523	1.65818	1.25255	1.73595		0.589932		1.74184	1.73948		2.31439	3.22267	3.65333	1.0776	2.41289		1.98896		1.06987
	VGI	0.711524	0.708313	0.987118	0.917493	0.853693	0.587591	0.608893		0.627019	0.785408	0.912256	0.767487		0.840429		0.708219	0.547007		0.8129	0.588553	0.65788	0.802811	0.676267		0.127706		0.915862
	HGI	0.520185	0.612263	0	-0.176183	0.0989267	0.678095	0.60529		0.48549	0.490587	0.287283	0.28741		0.117516		0.425878	0.547007		0.493474	0.633137	0.580816	0.222186	0.598732		0.62546		0.357816
	AngleB	36.17	40.84	0	-10.87	6.61	49.09	44.83		37.75	31.99	17.48	20.53		7.96		31.02	45		31.26	47.09	41.44	15.47	41.52		78.46		21.34
	Lc/L	0.881395	0.936255	0.987118	0.934256	0.859406	0.89726	0.858561		0.793003	0.926036	0.956422	0.819536		0.848606		0.826406	0.773585		0.950959	0.86444	0.877583	0.83299	0.903226		0.638365		0.983278
069	L					5.01		3.85	5.88	7.23	4.96		8.57	4.21					6.95					8.2		8.39		5.97
	Lc					4.99		3.34	5.66	6.94	4.9		7.44	3.82					6.34					7.8		7.9		5.56
	90 + angleB					101.35		119.81	110.53	130.21	85.03		101.51	107.85					125.95					120.69		125.2		118.51
	Ly					4.89241		2.89805	5.30053	5.29996	4.88158		7.29038	3.63611					5.13242					6.70754		6.45544		4.88576
	Lx					0.982041		1.6604	1.98495	4.4804	-0.424507		1.48457	1.17093					3.72208					3.98106		4.55382		2.65386
	VGI					0.976529		0.752739	0.90145	0.733052	0.984189		0.850686	0.863685					0.738477					0.817993		0.769421		0.818385
	HGI					0.196016		0.431272	0.337576	0.619696	-0.0855861		0.173229	0.278131					0.535551					0.485496		0.542767		0.444532
	AngleB					11.35		29.81	20.53	40.21	-4.97		11.51	17.85					35.95					30.69		35.2		28.51
	Lc/L					0.996008		0.867532	0.962585	0.959889	0.987903		0.868145	0.907363					0.91223					0.95122		0.941597		0.931323
070	L	7.45	7.49			8.69		6.84	6.99				6.99	4.06			7.79	8.09	6.85					3.13	3.41			5.79
	Lc	7.21	6.93			7.73		5.75	5.6				6	4			7.17	6.85	6.15					3.2	3.23			5.3
	90 + angleB	132.73	114.68			120.97		143.75	141.58				129.41	83.95			139.67	151.84	117.34					72.88	76.65			99.98
	Ly	5.29617	6.29697			6.62799		3.40003	3.47996				4.63574	3.97772			4.64035	3.23276	5.46303					3.05821	3.14272			5.2198
	Lx	4.8923	2.89362			3.97777		4.63706	4.38747				3.80919	-0.421585			5.4659	6.03919	2.82451					-0.941997	-0.745803			0.918513
	VGI	0.710896	0.840717			0.762714		0.49708	0.497848				0.663196	0.979734			0.59568	0.399599	0.797522					0.977064	0.921618			0.90152
	HGI	0.656685	0.386331			0.457742		0.677932	0.627678				0.544949	-0.103839			0.701656	0.7465	0.412337					-0.300957	-0.218711			0.158638
	AngleB	42.73	24.68			30.97		53.75	51.58				39.41	-6.05			49.67	61.84	27.34					-17.12	-13.35			9.98
	Lc/L	0.967785	0.925234			0.889528		0.840643	0.801144				0.858369	0.985222			0.920411	0.846724	0.89781					1.02236	0.947214			0.915371
071	L	6.46	9.06	8.77		6.14		7.96	5.53	6.62	5.6	6.1	6.6	8.41	6.11	7.39		6.91			4.97	9.58	9.75	5.38	7.95	8.01	5	6.22
	Lc	6.14	8.2	8.28		6.07		7.47	5.08	6.18	5.27	5.24	6.3	7.71	5.76	7.29		5.95			4.65	9.33	9.08	5.32	7.6	7.52	4.37	5.94
	90 + angleB	93.17	106.41	109.86		85.27		102.82	95.64	108.07	106.44	111.28	99.87	110.77	82.51	81.51		108.45			101.35	106.51	114.23	94.49	115.13	106.64	62.72	113.03
	Ly	6.1306	7.86597	7.78755		6.04933		7.28379	5.05541	5.87519	5.05454	4.88273	6.20676	7.20894	5.71085	7.21011		5.64417			4.55906	8.94533	8.2801	5.30367	6.88063	7.20508	3.88396	5.46658
	Lx	0.339534	2.31657	2.81291		-0.500534		1.65751	0.499251	1.9169	1.49147	1.90173	1.0799	2.7341	-0.750834	-1.07627		1.88304			0.915128	2.65142	3.72644	0.416477	3.22752	2.15341	-2.00294	2.32381
	VGI	0.94901	0.868209	0.887976		0.985233		0.915049	0.914179	0.887491	0.902597	0.800447	0.940417	0.857187	0.934673	0.975658		0.816812			0.917316	0.93375	0.849241	0.985813	0.865489	0.899511	0.776791	0.878872
	HGI	0.0525595	0.255692	0.320742		-0.0815202		0.20823	0.0902804	0.289563	0.266334	0.311759	0.163622	0.325101	-0.122886	-0.145639		0.272509			0.18413	0.276767	0.382199	0.077412	0.405977	0.26884	-0.400589	0.373602
	AngleB	3.17	16.41	19.86		-4.73		12.82	5.64	18.07	16.44	21.28	9.87	20.77	-7.49	-8.49		18.45			11.35	16.51	24.23	4.49	25.13	16.64	-27.28	23.03
	Lc/L	0.950464	0.905077	0.944128		0.988599		0.938442	0.918626	0.933535	0.941071	0.859016	0.954545	0.916766	0.942717	0.986468		0.861071			0.935614	0.973904	0.931282	0.988848	0.955975	0.938826	0.874	0.954984
072	L	5.39	9.8	7.22		8.71		8.48	6.76	7.21	7.26	6.52	7.55	6.56	3.3	8.01	5.15	6.45	8.99	9.19	6.36	8.14	6.28	4.53	3.11	4.47	5.2	3.99
	Lc	4.05	8.56	6.41		7.26		7.13	5.67	6.37	6.6	6.55	7.13	4.4	3.02	6.81	4.81	5.68	8.32	8.2	6.07	7.19	5.71	4.25	2.79	4.31	4.96	3.24
	90 + angleB	120.97	117.13	118.55		124.78		102.74	105.29	102.93	97.29	91.64	109.69		99.57	108.45	101.05	108.45	105.04	119.65	101.1	114.43	106.92	96.76	101.92	87.54	104.6	57.53
	Ly	3.47262	7.61818	5.63055		5.96299		6.95447	5.4693	6.20848	6.54665	6.54732	6.7131		2.97797	6.45997	4.72082	5.38805	8.035	7.12632	5.95645	6.54626	5.46283	4.22045	2.72984	4.30603	4.79984	2.7335
	Lx	2.08409	3.90345	3.0635		4.1413		1.57236	1.49521	1.42535	0.837484	0.187458	2.40232		0.502082	2.15521	0.921911	1.79759	2.15898	4.05654	1.16861	2.97365	1.66182	0.500271	0.576263	-0.184993	1.25026	-1.73942
	VGI	0.644271	0.777365	0.779854		0.684614		0.820102	0.809068	0.861093	0.901742	1.00419	0.889153		0.902416	0.806488	0.916665	0.835356	0.893771	0.775443	0.936548	0.804209	0.869877	0.931667	0.877762	0.963317	0.923046	0.685088
	HGI	0.386658	0.398312	0.424308		0.475465		0.18542	0.221184	0.197691	0.115356	0.0287512	0.318188		0.152146	0.269065	0.179012	0.278696	0.240154	0.441408	0.183743	0.365313	0.26462	0.110435	0.185293	-0.0413856	0.240435	-0.435945
	AngleB	30.97	27.13	28.55		34.78		12.74	15.29	12.93	7.29	1.64	19.69		9.57	18.45	11.05	18.45	15.04	29.65	11.1	24.43	16.92	6.76	11.92	-2.46	14.6	-32.47
	Lc/L	0.751391	0.873469	0.887812		0.833525		0.840802	0.838757	0.883495	0.909091	1.0046	0.944371	0.670732	0.915152	0.850187	0.933981	0.88062	0.925473	0.892274	0.954403	0.883292	0.909236	0.93819	0.897106	0.964206	0.953846	0.81203
073	L	9.91		6.73	5.54	9.26	6.12		6.78	8.18	9.88	10.11		7.9	9.92	12.45	10.55	7.55			10.93	10.55	5.56	12.42	12.35	5.14	10.91
	Lc	9.03		5.87	5.17	7.93	5.77		6.53	7.26	8.84	8.98		7.47	8.72	10.61	8.99	7.17			10.02	8.71	5.33	11.28	10.14	4.48	9.82
	90 + angleB	142.11		103	131.14	115.97	111.33		125.68	134.28	133.97	138.33		121.37	141.14	137.17	126.72	123.7			133.37	140.4	115.68	144.53	128.37	117.6	117.67
	Ly	5.54575		5.71955	3.89355	7.12926	5.37476		5.30424	5.1977	6.36218	5.97026		6.37806	5.4711	7.21295	7.20609	5.96511			7.28388	5.55196	4.80355	6.54552	7.94995	3.97019	8.69695
	Lx	7.1264		1.32046	3.40135	3.47255	2.09877		3.80867	5.06868	6.13745	6.70794		3.8886	6.7901	7.7811	5.37517	3.97823			6.8808	6.71117	2.30973	9.18665	6.29428	2.07557	4.5602
	VGI	0.559612		0.849859	0.702807	0.769898	0.878229		0.782336	0.635416	0.643945	0.59053		0.80735	0.551522	0.579353	0.683041	0.790081			0.666412	0.526252	0.863947	0.527015	0.643721	0.772411	0.797154
	HGI	0.719112		0.196205	0.613962	0.375005	0.342937		0.561751	0.619643	0.621199	0.663495		0.492228	0.684486	0.624988	0.509494	0.526918			0.629534	0.63613	0.415418	0.739666	0.509658	0.403807	0.417983
	AngleB	52.11		13	41.14	25.97	21.33		35.68	44.28	43.97	48.33		31.37	51.14	47.17	36.72	33.7			43.37	50.4	25.68	54.53	38.37	27.6	27.67
	Lc/L	0.911201		0.872214	0.933213	0.856371	0.94281		0.963127	0.887531	0.894737	0.888229		0.94557	0.879032	0.852209	0.852133	0.949669			0.916743	0.825592	0.958633	0.908213	0.821053	0.871595	0.900092
074	L		4.77	5.6				4.49		7.59	4.23			6		6.7	4.8	7.06				5.41		4.35	7.04	3.57	4.5
	Lc		4.62	4.64				4.24		6.89	3.91			5.95		6.52	4.72	6.14				4.94		4.31	6.66	3.38	4.4
	90 + angleB		99.27	112.07				121.09		125.25	96.24			106.24		115.52	87.78	121.75				121.23		86.47	124.89	107.26	94.51
	Ly		4.55966	4.30001				3.63095		5.62666	3.88683			5.71259		5.88388	4.71646	5.22116				4.22416		4.30182	5.46288	3.22779	4.38638
	Lx		0.744222	1.74343				2.18947		3.97653	0.424991			1.66399		2.80899	-0.182837	3.23095				2.56127		-0.265372	3.80954	1.00287	0.345986
	VGI		0.955904	0.767858				0.808676		0.741325	0.918873			0.952098		0.87819	0.982595	0.739541				0.780806		0.988925	0.775977	0.904144	0.97475
	HGI		0.156021	0.311327				0.487632		0.523917	0.100471			0.277331		0.419252	-0.038091	0.457642				0.473432		-0.061005	0.541128	0.280917	0.0768857
	AngleB		9.27	22.07				31.09		35.25	6.24			16.24		25.52	-2.22	31.75				31.23		-3.53	34.89	17.26	4.51
	Lc/L		0.968553	0.828571				0.944321		0.907773	0.92435			0.991667		0.973134	0.983333	0.869688				0.913124		0.990805	0.946023	0.946779	0.977778
075	L	6.37	7.5		3.54	9.11	5.34		5.9	2.28	6.4		3.9	5.08	2.45	5.99	5.88	6.05	5.93	7.48	8.15	4.17	6.93	4.04		7.57	2.91
	Lc	6.03	6.68		2.91	7.06	4.95		5.49	2.17	5.9		3.76	4.9	2.31	5.48	5.27	5.61	5.15	6.31	7.2	3.58	6	3.84		6.76	2.67
	90 + angleB	135.06	113.33		84.8	112.09	110.53		113.18	108.4	115.96		104.08	105.67	110.94	114.98	98.18	120.98	101.33	106.84	109.46	49.63	110.19	76.36		120.98	106.43
	Ly	4.25939	6.13384		2.89802	6.54176	4.63562		5.04681	2.05906	5.30469		3.64704	4.71788	2.15744	4.96737	5.21638	4.80972	5.04964	6.03941	6.78869	2.72752	5.63132	3.7317		5.79567	2.56097
	Lx	4.26832	2.64546		-0.263741	2.655	1.73595		2.16098	0.684958	2.58269		0.914719	1.32347	0.825571	2.31421	0.749834	2.88768	1.01177	1.82801	2.39867	-2.31884	2.07081	-0.905551		3.47963	0.755193
	VGI	0.668663	0.817845		0.818651	0.718085	0.868093		0.855391	0.903097	0.828858		0.935138	0.928717	0.880586	0.829278	0.88714	0.794995	0.851541	0.807408	0.832969	0.654082	0.8126	0.923688		0.76561	0.88006
	HGI	0.670065	0.352727		-0.0745031	0.291438	0.325085		0.366268	0.30042	0.403545		0.234543	0.260526	0.336968	0.386346	0.127523	0.477303	0.170618	0.244386	0.294315	-0.556077	0.298818	-0.224146		0.459661	0.259516
	AngleB	45.06	23.33		-5.2	22.09	20.53		23.18	18.4	25.96		14.08	15.67	20.94	24.98	8.18	30.98	11.33	16.84	19.46	-40.37	20.19	-13.64		30.98	16.43
	Lc/L	0.946625	0.890667		0.822034	0.774973	0.926966		0.930508	0.951754	0.921875		0.964103	0.964567	0.942857	0.914858	0.896259	0.927273	0.868465	0.843583	0.883436	0.858513	0.865801	0.950495		0.892999	0.917526
076	L	8.59	9.12		8.01	7.76		7.7	8.29	8.45	6.67	7.16	9.14	8.42	8.32	8.66	8.21	9.72	8.02		8.63	8.32	10.52	7.01			9.39	6.92
	Lc	7.75	8.64		7.35	7.29		6.97	7.8	8.03	6.15	7.01	8.5	7.36	7.92	7.94	7.83	8.55	7.44		8.03	7.71	10.09	6.36			8.57	6.71
	90 + angleB	139.27	119.27		112.51	121.49		134.96	120.69	136.12	136.48	119.07	137.74	97.81	103.31	113.31	119.87	123.47	132.84		137.01	115.43	138.28	128.69			110.35	102.87
	Ly	5.05684	7.53689		6.79002	6.21641		4.93197	6.70754	5.566	4.23494	6.12693	5.71622	7.29173	7.70726	7.29192	6.78984	7.13219	5.45542		5.47542	6.96298	6.7148	4.96423			8.03511	6.54143
	Lx	5.87289	4.22432		2.81391	3.80793		4.92509	3.98106	5.78797	4.45957	3.406	6.29086	1.00014	1.82334	3.1419	3.8996	4.71533	5.05885		5.87373	3.31074	7.53124	3.97568			2.98025	1.49458
	VGI	0.588689	0.826414		0.847693	0.801084		0.640516	0.809113	0.658698	0.634923	0.855716	0.625407	0.866001	0.926353	0.842023	0.827021	0.733765	0.680227		0.634464	0.836897	0.638289	0.708164			0.855709	0.945294
	HGI	0.68369	0.463193		0.351299	0.490713		0.639622	0.480225	0.684967	0.668602	0.475699	0.688278	0.118781	0.219151	0.362806	0.474982	0.485116	0.63078		0.680617	0.397925	0.715897	0.567144			0.317386	0.21598
	AngleB	49.27	29.27		22.51	31.49		44.96	30.69	46.12	46.48	29.07	47.74	7.81	13.31	23.31	29.87	33.47	42.84		47.01	25.43	48.28	38.69			20.35	12.87
	Lc/L	0.902212	0.947368		0.917603	0.939433		0.905195	0.940893	0.950296	0.922039	0.97905	0.929978	0.874109	0.951923	0.916859	0.953715	0.87963	0.927681		0.930475	0.926683	0.959125	0.907275			0.912673	0.969653
077	L	7.11		8.21	8.35				9.94		8.03			7.49			8.61	6.81		8.53						7.95		8.27
	Lc	6.48		7.85	7.93				9.53		7.54			6.89			8.51	6.12		8.35						7.01		7.82
	90 + angleB	122.47		116.17	124.4				119.66		125.55			115.59			107.6	120.1		112.76						114.43		118.49
	Ly	5.467		7.04529	6.54315				8.28135		6.13461			6.21415			8.11165	5.29473		7.69981						6.38238		6.873
	Lx	3.47884		3.46213	4.48019				4.71594		4.38386			2.97599			2.57317	3.06925		3.23038						2.8992		3.73018
	VGI	0.768917		0.858135	0.783611				0.833134		0.763961			0.829659			0.94212	0.777493		0.902675						0.802815		0.831076
	HGI	0.489288		0.421697	0.53655				0.474441		0.545935			0.397328			0.298858	0.450697		0.378708						0.36468		0.45105
	AngleB	32.47		26.17	34.4				29.66		35.55			25.59			17.6	30.1		22.76						24.43		28.49
	Lc/L	0.911392		0.956151	0.949701				0.958753		0.938979			0.919893			0.988386	0.898678		0.978898						0.881761		0.945586
078	L	5.41			6.98	7.54		7.81	2.87	6.88	7.63	4.54	7	5.22	8.52	7.27	7.48	8.51	7.43	5.63	4.67	5.57	3.19	5.37	6.51			6.19
	Lc	5.35			6.39	6.42		6.39	2.94	6.69	6.76	4.28	6.26	4.35	7.57	6.71	6.58	7.73	6.89	5.14	4.08	3.6	3.07	5.17	6.1			5.3
	90 + angleB	102.53			124	115.48		103.48	106.55	102.16	107.14	121.47	114.17	107.92	109.78	118.8	106.88	119.96	110.35	121.65	95.99	128.44	94.82	111.54	108.43			114.97
	Ly	5.22258			5.29755	5.79556		6.21396	2.8182	6.5399	6.45977	3.65047	5.71121	4.13897	7.12336	5.88002	6.2965	6.69707	6.45997	4.37552	4.05772	2.81973	3.05914	4.80893	5.78713			4.8046
	Lx	1.16069			3.57324	2.76186		1.48955	0.837465	1.4092	1.99222	2.23438	2.56313	1.33845	2.56176	3.23257	1.91062	3.86033	2.39602	2.69711	0.425768	2.2381	0.257959	1.89817	1.92849			2.23736
	VGI	0.965356			0.758961	0.768642		0.795642	0.981951	0.950567	0.846628	0.804068	0.815888	0.792906	0.836075	0.808806	0.841778	0.786965	0.869444	0.77718	0.868892	0.506236	0.958979	0.895519	0.888961			0.776188
	HGI	0.214545			0.511926	0.366294		0.190723	0.2918	0.204825	0.261104	0.492155	0.366161	0.256407	0.300676	0.444645	0.255431	0.453622	0.32248	0.47906	0.0911709	0.401813	0.0808648	0.353477	0.296235			0.361448
	AngleB	12.53			34	25.48		13.48	16.55	12.16	17.14	31.47	24.17	17.92	19.78	28.8	16.88	29.96	20.35	31.65	5.99	38.44	4.82	21.54	18.43			24.97
	Lc/L	0.988909			0.915473	0.851459		0.818182	1.02439	0.972384	0.885976	0.942731	0.894286	0.833333	0.888498	0.922971	0.879679	0.908343	0.927322	0.912966	0.873662	0.64632	0.962382	0.962756	0.93702			0.85622
079	L	4.96	7.84	11.02	11.73		4.66	11	7.62	8.95	11.37	10.04	11.9		9.14				8.44	6.45		4.11	6.51	8.63		11.68	4.34	10.78
	Lc	4.64	6.91	10.23	11.46		4.48	10.5	7.16	8.63	10.75	9.82	11.39		8.73				7.79	6.27		3.86	6.51	8.22		11.23	4.06	10.72
	90 + angleB	120.99	112.55	129.73	142.61		117.6	150.16	113.85	131.52	139.68	129.91	145.16		133.15				113.81	119.29		121	101.7	121.26		140.06	106.62	134.98
	Ly	3.97767	6.3817	7.86753	6.95894		3.97019	5.22459	6.54859	6.46149	6.95585	7.53246	6.50696		6.36911				7.12699	5.46841		3.30867	6.37474	7.02663		7.20949	3.89038	7.58283
	Lx	2.38908	2.64991	6.53872	9.10521		2.07557	9.10789	2.8951	5.72067	8.19626	6.30035	9.34835		5.97054				3.14486	3.06747		1.98805	1.32015	4.26554		8.61023	1.16125	7.57754
	VGI	0.80195	0.813992	0.713932	0.59326		0.851973	0.474962	0.859395	0.721954	0.611772	0.750245	0.546803		0.696839				0.84443	0.847815		0.805028	0.979223	0.81421		0.617251	0.896402	0.703417
	HGI	0.48167	0.337999	0.59335	0.776232		0.4454	0.82799	0.379934	0.639181	0.720867	0.627525	0.785576		0.653232				0.372614	0.475577		0.48371	0.202787	0.494269		0.737178	0.26757	0.702926
	AngleB	30.99	22.55	39.73	52.61		27.6	60.16	23.85	41.52	49.68	39.91	55.16		43.15				23.81	29.29		31	11.7	31.26		50.06	16.62	44.98
	Lc/L	0.935484	0.881378	0.928312	0.976982		0.961373	0.954545	0.939633	0.964246	0.945471	0.978088	0.957143		0.955142				0.922986	0.972093		0.939173	1	0.952491		0.961473	0.935484	0.994434
080	L		11.32	10.35	11.45	12.19		10.28	13.28	6.46	9.51			12.68	9.84	12.27		6.82	9.18	9.5	10.63	13.07	11.49	11.03	10.3
	Lc		10.97	9.3	11.01	11.43		9.98	12.08	6.16	8.95			11.63	6.52	11.75		6.33	8.74	9	10.5	12.3	11.17	10.33	9.83
	90 + angleB		115.01	109.2	103.89	120.48		112.97	124.7	95.42	91.68			112.17	139.61	111.49		104.47	102.62	111.76	111.45	115.52	103.72	116.1	113.29
	Ly		9.94139	8.7827	10.688	9.85045		9.18868	9.9315	6.13246	8.94615			10.7702	4.22488	10.9332		6.1292	8.52885	8.3587	9.77274	11.0999	10.8513	9.27662	9.02901
	Lx		4.63786	3.05846	2.64305	5.79773		3.89469	6.8769	0.581848	0.26239			4.38865	4.96597	4.30448		1.5817	1.90955	3.33648	3.83974	5.29916	2.64927	4.54457	3.88664
	VGI		0.878214	0.84857	0.933454	0.808076		0.89384	0.747854	0.949297	0.94071			0.849383	0.429357	0.891048		0.89871	0.929068	0.879864	0.919355	0.849269	0.944411	0.841036	0.876603
	HGI		0.409705	0.295503	0.230834	0.475613		0.378861	0.517839	0.0900693	0.027591			0.346108	0.504671	0.350813		0.23192	0.208012	0.351208	0.361217	0.405445	0.230572	0.412019	0.377343
	AngleB		25.01	19.2	13.89	30.48		22.97	34.7	5.42	1.68			22.17	49.61	21.49		14.47	12.62	21.76	21.45	25.52	13.72	26.1	23.29
	Lc/L		0.969081	0.898551	0.961572	0.937654		0.970817	0.909639	0.95356	0.941115			0.917192	0.662602	0.95762		0.928152	0.95207	0.947368	0.98777	0.941086	0.97215	0.936537	0.954369
081	L	6.5		7.84	9.53	8.04	10.09	8.49	8.52	9.71	7.01	5.6	6.81	7.75	8.31	9.52	6.63		8.12		9.46	9.6	8.56		7.46	10.72		9.12
	Lc	6.14		7.48	8.38	7.83	9.78	7.83	7.4	9.18	6.39	5.53	6.73	7.3	8.12	8.51	5.9		7.63		9.3	9.4	8.38		7.11	9.8		8.8
	90 + angleB	111.34		94.44	104.35	96.12	97.82	83.88	111.62	97.29	99.75	98.62	99.98	105.31	110.25	112.34	128.17		105.14		117.09	95.57	108.44		104.87	107.24		93.85
	Ly	5.71903		7.45755	8.11854	7.78538	9.68905	7.78538	6.87939	9.10579	6.2977	5.46753	6.62816	7.04093	7.61811	7.87128	4.63847		7.36517		8.27972	9.35562	7.94973		6.87189	9.3597		8.78014
	Lx	2.23436		0.579065	2.07694	0.834765	1.33068	-0.834765	2.72652	1.16486	1.08214	0.828839	1.16634	1.9275	2.81047	3.23467	3.64618		1.99279		4.23512	0.912381	2.65069		1.82462	2.90447		0.590873
	VGI	0.87985		0.951218	0.851893	0.96833	0.960263	0.917005	0.807441	0.937775	0.898388	0.976345	0.973299	0.908507	0.916741	0.826815	0.699618		0.90704		0.875235	0.974543	0.928707		0.921165	0.873107		0.962735
	HGI	0.343747		0.0738603	0.217937	0.103827	0.131881	-0.0983234	0.320014	0.119965	0.154371	0.148007	0.171269	0.24871	0.338203	0.339776	0.549952		0.245418		0.447687	0.0950397	0.30966		0.244587	0.27094		0.0647887
	AngleB	21.34		4.44	14.35	6.12	7.82	-6.12	21.62	7.29	9.75	8.62	9.98	15.31	20.25	22.34	38.17		15.14		27.09	5.57	18.44		14.87	17.24		3.85
	Lc/L	0.944615		0.954082	0.879328	0.973881	0.969277	0.922261	0.868545	0.945417	0.911555	0.9875	0.988253	0.941935	0.977136	0.893908	0.889894		0.939655		0.983087	0.979167	0.978972		0.953083	0.914179		0.964912
082	L	6.41	9.74	8.57	10.77	9.83	6.39		8.54	9.8	8.1	6.92	8.34	7.35	6.02		7.44	10.34		10.39	8.93	9.34	10.43			9.53	8.38	8
	Lc	5.99	8.86	7.31	9.52	8.58	6.25		6.71	9.26	7.52	5.88	7.38	6.71	5.64		6.87	8.68		9.18	7.37	2.21	9.33			8.49	6.39	7.08
	90 + angleB	95.57	138.4	125.35	143.12	157.88	75.38		90	115.4	97.63	90	113.19	129.03	119.99		111.98	150.24		129.17	128.17	166.99	128.87			124.21	121.17	125.01
	Ly	5.96172	5.88239	5.96228	5.71334	3.23078	6.04763		6.71	8.36488	7.45342	5.88	6.78373	5.21244	4.88488		6.37065	4.30847		7.11703	5.79415	0.497518	7.26408			7.02108	5.46751	5.79889
	Lx	0.5814	6.62549	4.22934	7.61499	7.94849	-1.57754		0	3.97194	0.998471	0	2.90611	4.22547	2.81915		2.57132	7.53521		5.7983	4.55464	2.15327	5.85509			4.77331	3.30733	4.06193
	VGI	0.930065	0.603941	0.695715	0.530487	0.328665	0.946421		0.785714	0.85356	0.920175	0.849711	0.813396	0.709175	0.811441		0.85627	0.41668		0.684988	0.648841	0.0532674	0.69646			0.736735	0.652448	0.724861
	HGI	0.090702	0.680235	0.493506	0.707056	0.808595	-0.246877		0	0.4053	0.123268	0	0.348454	0.574894	0.468297		0.345608	0.728744		0.558066	0.510038	0.230543	0.56137			0.500872	0.394669	0.507742
	AngleB	5.57	48.4	35.35	53.12	67.88	-14.62		0	25.4	7.63	0	23.19	39.03	29.99		21.98	60.24		39.17	38.17	76.99	38.87			34.21	31.17	35.01
	Lc/L	0.934477	0.909651	0.852975	0.883937	0.872838	0.978091		0.785714	0.944898	0.928395	0.849711	0.884892	0.912925	0.936877		0.923387	0.839458		0.883542	0.825308	0.236617	0.894535			0.890871	0.76253	0.885
083	L					5	7.34	6.85			8.11	7.25		7.75	9.34		8.04	7.43	8.62					9.26	9.71	8.53	9.33	7.44
	Lc					4.77	6.72	6.73			7.66	6.69		7.38	9.18		7.94	6.79	8.06					8.86	9.03	8.02	8.92	7.2
	90 + angleB					98.17	114.3	100.03			95.61	102.16		92.63	97.29		97.84	105.59	104.9					103.52	91.17	97.73	100.19	107.46
	Ly					4.72159	6.12463	6.62714			7.62331	6.5399		7.37223	9.10579		7.86578	6.54019	7.78899					8.61447	9.02812	7.94712	8.7793	6.86827
	Lx					0.677868	2.76538	1.17212			0.748816	1.4092		0.338639	1.16486		1.08307	1.82482	2.07249					2.07133	0.184383	1.07873	1.57806	2.16029
	VGI					0.944318	0.834418	0.967466			0.939989	0.902055		0.951255	0.974924		0.978331	0.880241	0.903595					0.930289	0.929775	0.931667	0.940975	0.923155
	HGI					0.135574	0.376754	0.171113			0.0923324	0.194372		0.0436954	0.124718		0.134711	0.245602	0.240428					0.223686	0.018989	0.126463	0.169139	0.290361
	AngleB					8.17	24.3	10.03			5.61	12.16		2.63	7.29		7.84	15.59	14.9					13.52	1.17	7.73	10.19	17.46
	Lc/L					0.954	0.915531	0.982482			0.944513	0.922759		0.952258	0.982869		0.987562	0.913863	0.935035					0.956803	0.929969	0.940211	0.956056	0.967742
084	L				6.64				6.84	6.12		7.54				4.52		4.08	5.29			5.93		9.11				8.98
	Lc				6.24				5.89	5.31		6.63				4.38		3.84	4.77			5.41		8.04				7.97
	90 + angleB				107.02				115.75	100.87		117.57				105.31		103.64	107.29			115.3		122.4				117.93
	Ly				5.9667				5.30511	5.21473		5.87714				4.22456		3.7317	4.55446			4.89109		6.7884				7.04166
	Lx				1.82648				2.55888	1.00137		3.06858				1.1565		0.905551	1.41768			2.31201		4.30805				3.73309
	VGI				0.8986				0.775601	0.852079		0.779461				0.934637		0.914632	0.860956			0.824804		0.745159				0.784149
	HGI				0.275073				0.374106	0.163622		0.406973				0.255863		0.221949	0.267993			0.389883		0.472892				0.415711
	AngleB				17.02				25.75	10.87		27.57				15.31		13.64	17.29			25.3		32.4				27.93
	Lc/L				0.939759				0.861111	0.867647		0.87931				0.969027		0.941176	0.901701			0.91231		0.882547				0.887528
085	L	9.16	7.65		6.49	10.61	7.24			9.02	7.6	10.79		8.89	4	6.66	10.57	5.75		3.28	8.96	6.3	8.16		7.22		9.28	8.22
	Lc	8.25	6.67		5.99	9.6	6.84			8.11	7.04	9.68		8.32	3.15	5.94	9.45	4.82		3.13	8.02	5.41	6.98		6.73		8.55	7.73
	90 + angleB	107.56	118.19		101.32	113.88	106.96			117.39	115	113.71		112.22	93.36	113.03	114.33	105.99		121.99	125.37	101.34	119.96		108.45		128.3	103
	Ly	7.86556	5.87884		5.87347	8.7782	6.54252			7.20083	6.38041	8.86293		7.70215	3.14459	5.46658	8.61072	4.63351		2.65468	6.53976	5.30438	6.04729		6.38408		6.70984	7.53188
	Lx	2.48906	3.15089		1.17577	3.8863	1.99526			3.73096	2.97523	3.8924		3.14632	0.18462	2.32381	3.89332	1.32776		1.65818	4.64241	1.06377	3.48578		2.12989		5.29911	1.73887
	VGI	0.858686	0.768476		0.905003	0.827351	0.903663			0.798319	0.839527	0.821403		0.866383	0.786146	0.820808	0.814638	0.805828		0.809354	0.729884	0.841966	0.74109		0.884222		0.723043	0.916287
	HGI	0.271732	0.411881		0.181166	0.366286	0.275588			0.413632	0.391478	0.360742		0.353917	0.0461549	0.34892	0.368337	0.230915		0.505544	0.518126	0.168853	0.427179		0.294999		0.571025	0.211542
	AngleB	17.56	28.19		11.32	23.88	16.96			27.39	25	23.71		22.22	3.36	23.03	24.33	15.99		31.99	35.37	11.34	29.96		18.45		38.3	13
	Lc/L	0.900655	0.871895		0.922958	0.904807	0.944751			0.899113	0.926316	0.897127		0.935883	0.7875	0.891892	0.89404	0.838261		0.954268	0.895089	0.85873	0.855392		0.932133		0.921336	0.940389
086	L	8.88		8.6		11.48	10.42	9.69	7.51	9.8	8.75	8.24	10.88	8.91	9.54	11.11	9.67	9.48	6.97	5.04	10.06			10.18	7	9.52	9.9	9.19
	Lc	7.73		8.22		10.97	9.69	9.22	7.11	8.61	7.92	7.82	10.25	8.27	8.85	10.64	8.43	9.15	6.63	4.49	9.06			9.54	6.45	9.38	8.25	8.37
	90 + angleB	109.36		117.64		118.9	112.62	131	114.75	97.76	132.1	115.7	122.8	122.73	125.54	106.78	123.34	125.45	110.42	112.78	129.82			126.19	110.25	132.17	109.33	125.72
	Ly	7.2929		7.28193		9.60385	8.94461	6.95842	6.4569	8.53115	5.87645	7.04642	8.61581	6.95695	7.20133	10.187	7.04262	7.45379	6.21337	4.13977	6.95862			7.69938	6.05133	6.95205	7.78493	6.79543
	Lx	2.56251		3.81338		5.30161	3.72694	6.04886	2.97667	1.16256	5.30978	3.39121	5.55251	4.47143	5.14425	3.07174	4.63318	5.30693	2.3132	1.7385	5.80182			5.63303	2.23246	6.2971	2.73082	4.88661
	VGI	0.821273		0.846736		0.836572	0.858408	0.718103	0.859773	0.870526	0.671594	0.855148	0.791894	0.780803	0.754857	0.916917	0.728296	0.786265	0.891445	0.821383	0.691712			0.756325	0.864476	0.730257	0.786356	0.739438
	HGI	0.288571		0.443416		0.461813	0.357672	0.624238	0.396361	0.118628	0.606832	0.411555	0.510341	0.501844	0.53923	0.276484	0.479129	0.559803	0.33188	0.34494	0.576722			0.553343	0.318922	0.66146	0.27584	0.531731
	AngleB	19.36		27.64		28.9	22.62	41	24.75	7.76	42.1	25.7	32.8	32.73	35.54	16.78	33.34	35.45	20.42	22.78	39.82			36.19	20.25	42.17	19.33	35.72
	Lc/L	0.870495		0.955814		0.955575	0.929942	0.951496	0.946738	0.878571	0.905143	0.949029	0.942096	0.928171	0.927673	0.957696	0.871768	0.96519	0.95122	0.890873	0.900596			0.937132	0.921429	0.985294	0.833333	0.910773
087	L	5.91	7.65	6.42	7.04	7.99	4.84		4.43	7.17	5.7	6.04		3.57	3.97		8.21	5.07	5.55	5.92	6.55	6.72	5.85	4.69		5.91	3.73	4.56
	Lc	5.67	7.39	5.92	6.32	7.63	4.77		4.15	6.98	5.16	5.94		3.46	3.82		7.6	4.97	5.5	5.01	6.41	6.51	5.45	4.6		5.64	3.57	4.18
	90 + angleB	117.12	141.52	110.4	145.63	115.67	107.29		118.68	112.33	108.46	118.79		101.35	139.28		113.73	113.5	127.15	97.67	118.55	126.67	109.48	120.31		150.01	93.01	103.67
	Ly	5.0466	4.59836	5.54871	3.56786	6.87695	4.55446		3.64085	6.45658	4.89449	5.20576		3.39233	2.49203		6.95744	4.55779	4.38381	4.96518	5.63055	5.2216	5.13803	3.97121		2.81915	3.56507	4.06159
	Lx	2.5847	5.78508	2.06355	5.21659	3.30522	1.41768		1.99166	2.65199	1.63388	2.86071		0.680934	2.8952		3.05845	1.98178	3.32147	0.668671	3.0635	3.88781	1.81745	2.32152		4.88488	0.187462	0.987857
	VGI	0.853909	0.601093	0.864285	0.506798	0.860695	0.941003		0.821863	0.900499	0.858683	0.861881		0.950234	0.627715		0.847434	0.898972	0.789877	0.838712	0.859625	0.777023	0.878296	0.846741		0.477013	0.955784	0.8907
	HGI	0.437344	0.75622	0.321425	0.740992	0.413669	0.29291		0.449584	0.369872	0.286645	0.473627		0.190738	0.72927		0.372527	0.390884	0.598463	0.112951	0.46771	0.578543	0.310676	0.494994		0.826544	0.0502578	0.216635
	AngleB	27.12	51.52	20.4	55.63	25.67	17.29		28.68	22.33	18.46	28.79		11.35	49.28		23.73	23.5	37.15	7.67	28.55	36.67	19.48	30.31		60.01	3.01	13.67
	Lc/L	0.959391	0.966013	0.922118	0.897727	0.954944	0.985537		0.936795	0.973501	0.905263	0.983444		0.969188	0.962217		0.9257	0.980276	0.990991	0.846284	0.978626	0.96875	0.931624	0.98081		0.954315	0.957105	0.916667
088	L	9.04	5.58	6.22	10.33	11.66	8.74	8.73		9.12	7.34		9.19	7.11	9.06	8.22	7.99			8.56	8.83	9.06	11.24	7.89		10.07	6.44	9.55
	Lc	8.48	5.48	6	10.06	10.59	8.22	7.91		8.43	6.3		8.48	6.87	7.24	7.87	7.4			7.78	8.57	8.27	10.46	7.55		9.6	6	8.42
	90 + angleB	95.09	94.47	110.19	120.17	117.02	116.18	100.25		107.76	125.42		117.36	111.98	95.95	91.91	126.34			116.57	113.3	114.26	106.7	105.27		113.88	125.55	113.76
	Ly	8.44656	5.46333	5.63132	8.69725	9.43408	7.37673	7.78376		8.02825	5.13403		7.5314	6.37065	7.201	7.86563	5.96081			6.95834	7.87109	7.53968	10.0188	7.28345		8.7782	4.88165	7.70633
	Lx	0.752349	0.427095	2.07081	5.05583	4.81105	3.6266	1.40753		2.57141	3.65126		3.89724	2.57132	0.750502	0.262304	4.38506			3.47992	3.38982	3.39796	3.00579	1.98843		3.8863	3.48848	3.39247
	VGI	0.934354	0.979092	0.905357	0.841941	0.809098	0.844019	0.891611		0.88029	0.699459		0.819521	0.896013	0.794812	0.956889	0.746034			0.812891	0.891403	0.832194	0.891354	0.923124		0.871717	0.75802	0.806946
	HGI	0.0832245	0.0765404	0.332927	0.489432	0.412612	0.414943	0.161229		0.281953	0.497447		0.424074	0.361649	0.0828369	0.0319105	0.548819			0.406533	0.383899	0.375051	0.267419	0.252019		0.385928	0.541689	0.355233
	AngleB	5.09	4.47	20.19	30.17	27.02	26.18	10.25		17.76	35.42		27.36	21.98	5.95	1.91	36.34			26.57	23.3	24.26	16.7	15.27		23.88	35.55	23.76
	Lc/L	0.938053	0.982079	0.96463	0.973863	0.908233	0.940503	0.906071		0.924342	0.858311		0.922742	0.966245	0.799117	0.957421	0.926158			0.908879	0.970555	0.912804	0.930605	0.956907		0.953327	0.931677	0.881675
089	L	8.17	7.68	6.97	4.65	6.1	4.05	8.55	8.07	5.37	7.39	6.7	7.7			6.92	4.99	7.32	6.71	8.17	6.65	8.39	8.88	8.79	6.82		6.6	4.69
	Lc	6.8	7.33	6.74	4.3	5.63	3.63	7.8	7.46	5.16	7.11	6.3	6.92			6.56	4.59	6.75	6.26	7.73	5.77	7.29	8.1	7.7	6.1		5.96	4.25
	90 + angleB	86.44	141.03	100.66	114.96	147.05	114.21	132.03	139.05	105.8	126.47	91.12	137.84			116.09	106.92	113.19	127.5	120.97	132.07	143.75	120.82	108.73	143.34		117.35	69.48
	Ly	6.78688	4.60994	6.62368	3.89839	3.0622	3.31074	5.7938	4.88929	4.96504	5.71764	6.2988	4.64473			5.89156	4.39131	6.20463	4.96639	6.62799	4.28323	4.31065	6.95613	7.29223	3.6421		5.29377	3.98034
	Lx	-0.422238	5.69889	1.24677	1.81454	4.72439	1.4886	5.22225	5.6344	1.40497	4.2262	0.123143	5.12961			2.88497	1.33586	2.65803	3.81085	3.97777	3.86612	5.87898	4.14998	2.47254	4.89338		2.73817	-1.48977
	VGI	0.830707	0.600252	0.950313	0.838364	0.501999	0.817466	0.677637	0.605859	0.924589	0.773699	0.940119	0.603211			0.851382	0.880022	0.847627	0.740148	0.811259	0.644094	0.513784	0.783348	0.829605	0.534032		0.802087	0.848686
	HGI	-0.0516815	0.742044	0.178876	0.390223	0.77449	0.367555	0.61079	0.698191	0.261632	0.57188	0.0183795	0.666183			0.416904	0.267707	0.363118	0.567935	0.486876	0.581371	0.700713	0.46734	0.28129	0.717504		0.414875	-0.317648
	AngleB	-3.56	51.03	10.66	24.96	57.05	24.21	42.03	49.05	15.8	36.47	1.12	47.84			26.09	16.92	23.19	37.5	30.97	42.07	53.75	30.82	18.73	53.34		27.35	-20.52
	Lc/L	0.832313	0.954427	0.967001	0.924731	0.922951	0.896296	0.912281	0.924411	0.960894	0.962111	0.940299	0.898701			0.947977	0.91984	0.922131	0.932936	0.946144	0.867669	0.868892	0.912162	0.875995	0.894428		0.90303	0.906183
090	L	6.45	9.61				6.43	6.96		8.29	8.04		4.49	5.52	8.44		9.45	9.69	4.01	9.44	7.84	8.92	6.58	10.28	6.15	9.15	5.49	10.03
	Lc	6.37	8.77				6.29	6.58		7.29	7.52		4.22	5.56	7.9		8.57	8.32	3.65	8.51	7.03	8.24	6.23	9.46	5.88	7.72	5.22	8.93
	90 + angleB	102.78	107.63				108.45	100.95		98.49	116.99		101.36	104.73	119.51		113.3	128.12	88.09	107.6	102.26	105.19	103.78	94.03	99.79	102.37	88.66	108.89
	Ly	6.21219	8.35809				5.9667	6.4602		7.21011	6.70096		4.13733	5.37727	6.87513		7.87109	6.54551	3.64797	8.11165	6.86967	7.95211	6.05068	9.43661	5.79437	7.54078	5.21857	8.44905
	Lx	1.4091	2.65616				1.99064	1.24989		1.07627	3.41284		0.831226	1.41371	3.89135		3.38982	5.13602	-0.121653	2.57317	1.49281	2.15905	1.48395	0.664837	0.999821	1.65381	-0.122071	2.89111
	VGI	0.963131	0.869729				0.927946	0.92819		0.869736	0.833453		0.921453	0.974143	0.814589		0.832919	0.675491	0.909719	0.859285	0.876234	0.891492	0.919557	0.917958	0.942174	0.824129	0.95056	0.842378
	HGI	0.218464	0.276395				0.309586	0.179581		0.129828	0.424482		0.185128	0.256107	0.46106		0.358712	0.530033	-0.0303374	0.272581	0.190409	0.242046	0.225525	0.0646729	0.162572	0.180744	-0.0222352	0.288246
	AngleB	12.78	17.63				18.45	10.95		8.49	26.99		11.36	14.73	29.51		23.3	38.12	-1.91	17.6	12.26	15.19	13.78	4.03	9.79	12.37	-1.34	18.89
	Lc/L	0.987597	0.912591				0.978227	0.945402		0.879373	0.935323		0.939866	1.00725	0.936019		0.906878	0.858617	0.910224	0.901483	0.896684	0.923767	0.946809	0.920233	0.956098	0.843716	0.95082	0.890329
091	L	8.35	8.94		8.04	10.88	8.55				8.2		5.82		9.25	5.03	8.81	7.49	7.34			6.32	9.72	8.74	8.23		8.24	9.54
	Lc	7.53	8.45		7.56	9.43	8.2				7.23		5.09		8.9	4.6	8.39	6.95	6.36			5.58	8.83	8.12	7.63		7.44	8.73
	90 + angleB	123.31	131.06		124.72	134.04	133.45				129.96		112.04		135	113.19	124.94	150.33	124.93			110.85	128.93	113.4	131.51		137.16	136.03
	Ly	6.29291	6.37149		6.21391	6.7788	5.95299				5.54174		4.71803		6.29325	4.22834	6.87772	3.44028	5.21426			5.2146	6.86898	7.45217	5.71365		5.05885	6.06108
	Lx	4.13524	5.55037		4.30592	6.55536	5.63931				4.64349		1.91004		6.29325	1.81139	4.80511	6.03879	3.64158			1.98605	5.54851	3.22484	5.05679		5.45542	6.28301
	VGI	0.753642	0.712694		0.772874	0.623051	0.696257				0.675822		0.810659		0.680351	0.840624	0.780672	0.459316	0.71039			0.825094	0.706685	0.852651	0.694247		0.613938	0.635333
	HGI	0.495238	0.620847		0.535563	0.602515	0.659569				0.566279		0.328186		0.680351	0.360118	0.545415	0.806247	0.496128			0.314248	0.570834	0.368975	0.614434		0.662066	0.658597
	AngleB	33.31	41.06		34.72	44.04	43.45				39.96		22.04		45	23.19	34.94	60.33	34.93			20.85	38.93	23.4	41.51		47.16	46.03
	Lc/L	0.901796	0.94519		0.940299	0.866728	0.959064				0.881707		0.87457		0.962162	0.914513	0.952327	0.927904	0.866485			0.882911	0.908436	0.929062	0.927096		0.902913	0.915094
092	L				4.51		3.15	6.6			6.41			9	8.38					11.6				7.68
	Lc				4.59		2.91	6.28			5.91			8.54	7.85					10.25				6.88
	90 + angleB				97.38		104.93	98.32			121.18			106.36	104.05					102.14				98.99
	Ly				4.55198		2.81176	6.21391			5.05627			8.19422	7.61516					10.0208				6.79548
	Lx				0.589583		0.749729	0.908726			3.05977			2.40548	1.90573					2.15559				1.07508
	VGI				1.00931		0.892623	0.941501			0.78881			0.910469	0.90873					0.86386				0.884829
	HGI				0.130728		0.238009	0.137686			0.477344			0.267275	0.227414					0.185826				0.139985
	AngleB				7.38		14.93	8.32			31.18			16.36	14.05					12.14				8.99
	Lc/L				1.01774		0.92381	0.951515			0.921997			0.948889	0.936754					0.883621				0.895833
093	L	7.14	7.36	5.33		7.14	9.72	9.41	5.65	9.59				9.25		6.56		8.54	8.45	4.05		8.58	11.7	9.43		6.6		9.59
	Lc	7.03	6.82	4.98		7.2	9.1	8.92	5.23	9.04				9.05		6.1		8.15	8.09	3.96		7.98	10.64	9.1		6.21		8.99
	90 + angleB	103.77	123.09	93.01		78.04	103.15	121.31	66.81	109.22				101.59		97.88		107.19	109.71	79		102.63	101.31	97.34		88.87		95.86
	Ly	6.82795	5.71389	4.97313		7.04371	8.86138	7.62096	4.80744	8.53612				8.86547		6.0424		7.78594	7.61602	3.88724		7.7869	10.4334	9.02543		6.20879		8.94302
	Lx	1.67332	3.72342	0.261501		-1.49205	2.07026	4.63544	-2.05948	2.97593				1.81821		0.836303		2.40866	2.72843	-0.755604		1.74486	2.08669	1.16259		-0.122467		0.917862
	VGI	0.956296	0.776344	0.933045		0.986513	0.911664	0.809879	0.850874	0.890107				0.95843		0.921098		0.911702	0.901304	0.959813		0.907564	0.891742	0.957098		0.940726		0.932536
	HGI	0.234358	0.505899	0.0490621		-0.20897	0.21299	0.492608	-0.364509	0.310316				0.196563		0.127485		0.282045	0.322891	-0.186569		0.203364	0.178349	0.123286		-0.0185556		0.0957103
	AngleB	13.77	33.09	3.01		-11.96	13.15	31.31	-23.19	19.22				11.59		7.88		17.19	19.71	-11		12.63	11.31	7.34		-1.13		5.86
	Lc/L	0.984594	0.92663	0.934334		1.0084	0.936214	0.947928	0.925664	0.942649				0.978378		0.929878		0.954333	0.957396	0.977778		0.93007	0.909402	0.965005		0.940909		0.937435
094	L		7.79					4.99							6.14			3.22	5.07				4.8
	Lc		6.94					4.72							5.37			2.9	4.64				3.48
	90 + angleB		130.21					127.92							128.1			86.29	124.85				161.58
	Ly		5.29996					3.72346							4.22584			2.89392	3.80782				1.09961
	Lx		4.4804					2.90073							3.31348			-0.187649	2.65143				3.3017
	VGI		0.680355					0.746185							0.688248			0.898734	0.751049				0.229086
	HGI		0.575148					0.581308							0.539655			-0.058276	0.522965				0.687855
	AngleB		40.21					37.92							38.1			-3.71	34.85				71.58
	Lc/L		0.890886					0.945892							0.874593			0.900621	0.915187				0.725
095	L	6.38			7.75	4.71		7.67	3.64	3.39	7.14	7.45	8.24	3.49	7.38	7.69	3.52	5.13	7.1		5.14	6.15		2.97	7.35	7.01	7.82	4.47
	Lc	6.19			5.88	3.72		6.45	2.48	3	4.61	6.72	7.02	3.4	5.82	4.64	2.6	2.24	5.85		4.46	5.17		2.85	5.86	6.55	7.53	3.54
	90 + angleB	116.06			130.46	106.98		117.61	53.02	118.09	142.22	112.44	120.55	102.77	140.15	149.01	59.02		105.65		111.79	121.86		154.5	126.38	106.19	114.04	106.48
	Ly	5.56069			4.47385	3.55783		5.71549	1.98114	2.64663	2.82423	6.21116	6.04553	3.3159	3.72934	2.38908	2.2291		5.63313		4.14134	4.39109		1.22696	4.71789	6.29024	6.87686	3.39457
	Lx	2.71934			3.81563	1.08638		2.98926	-1.49181	1.41257	3.6436	2.56513	3.5682	0.751529	4.46816	3.97767	-1.33832		1.5781		1.65558	2.72896		2.57237	3.47579	1.82629	3.06753	1.00423
	VGI	0.871582			0.577271	0.755379		0.745175	0.544268	0.780716	0.39555	0.833713	0.73368	0.950115	0.50533	0.310674	0.633268		0.793398		0.805707	0.713998		0.413117	0.64189	0.897324	0.879394	0.759412
	HGI	0.426229			0.49234	0.230654		0.389734	-0.409838	0.416688	0.510308	0.344313	0.433034	0.215338	0.605441	0.517253	-0.380205		0.222267		0.322097	0.443734		0.866117	0.472896	0.260527	0.392267	0.22466
	AngleB	26.06			40.46	16.98		27.61	-36.98	28.09	52.22	22.44	30.55	12.77	50.15	59.01	-30.98		15.65		21.79	31.86		64.5	36.38	16.19	24.04	16.48
	Lc/L	0.970219			0.75871	0.789809		0.840939	0.681319	0.884956	0.645658	0.902013	0.851942	0.974212	0.788618	0.603381	0.738636	0.436647	0.823944		0.867704	0.84065		0.959596	0.797279	0.934379	0.962916	0.791946
096	L		5.87	7.55	7.24	7.17		6.67	5.81	6.42	6.26		6.03	6.62	6.75	7.57	9	4.14	6.95	7.6			4.2				7.74	5.6
	Lc		5.29	6.82	7	6.44		5.96	5.12	5.36	5.35		4.99	5.98	6.28	6.71	8.11	3.78	6.19	6.96			4.05				6.96	5.35
	90 + angleB		130.02	119.08	110.77	135		127.7	140.84	129.34	139.34		138.27	132.88	112.51	110.2	111.54	113.19	119.63	124.84			112.95				124.84	106.25
	Ly		4.05119	5.96028	6.54508	4.55377		4.71569	3.23322	4.14541	3.48589		3.32145	4.38203	5.80154	6.29729	7.54361	3.47459	5.38057	5.71242			3.72942				5.71242	5.13627
	Lx		3.40176	3.31473	2.48232	4.55377		3.6447	3.96997	3.39782	4.05845		3.72399	4.06918	2.40426	2.31695	2.97759	1.48849	3.06032	3.97616			1.57921				3.97616	1.49709
	VGI		0.690151	0.789442	0.904017	0.635114		0.707	0.556492	0.645703	0.556852		0.550821	0.661938	0.859488	0.831874	0.838179	0.839273	0.774183	0.751635			0.887958				0.738039	0.91719
	HGI		0.579516	0.439037	0.342862	0.635114		0.546432	0.6833	0.529255	0.648315		0.617576	0.61468	0.356187	0.30607	0.330844	0.35954	0.440334	0.523178			0.376002				0.513715	0.267337
	AngleB		40.02	29.08	20.77	45		37.7	50.84	39.34	49.34		48.27	42.88	22.51	20.2	21.54	23.19	29.63	34.84			22.95				34.84	16.25
	Lc/L		0.901193	0.903311	0.966851	0.898187		0.893553	0.881239	0.834891	0.854633		0.827529	0.903323	0.93037	0.886394	0.901111	0.913043	0.890647	0.915789			0.964286				0.899225	0.955357
097	L	7.4			5.89	7.42			4.64	6.12	3.98	7.66	8.37	6.24	6.15	9.61		5.13	6.36		5.7	3.22	3.9	5.19	7.76	8.85	2.71	5.17
	Lc	6.35			5.52	7.15			4.17	6.05	3.81	7.26	7.76	5.47	5.77	8.53		4.92	5.92		5.25	3.19	3.5	3.92	7.44	7.46	2.71	5.05
	90 + angleB	120.63			113.81	133.21			96.9	126.12	92.78	124.78	109.96	129.5	140.76	101.32		109.59	110.4		96.4	99.03	126.28	76.61	122.28	112.89	102.72	79.51
	Ly	5.46402			5.05019	5.21127			4.1398	4.88709	3.80552	5.96299	7.29387	4.22079	3.64993	8.36406		4.63521	5.54871		5.21728	3.15046	2.82147	3.81344	6.29014	6.87255	2.64349	4.9656
	Lx	3.23527			2.22845	4.89542			0.500971	3.56634	0.184789	4.1413	2.64898	3.47935	4.46888	1.67434		1.64961	2.06355		0.585212	0.500676	2.07106	-0.907786	3.97339	2.90167	0.596706	-0.919423
	VGI	0.738381			0.857417	0.702328			0.892198	0.798545	0.95616	0.778458	0.87143	0.676408	0.593485	0.87035		0.90355	0.872439		0.915313	0.978405	0.723454	0.734767	0.810584	0.776559	0.975458	0.960464
	HGI	0.437199			0.378345	0.65976			0.107968	0.582736	0.0464295	0.54064	0.316486	0.557588	0.726648	0.174229		0.321562	0.324457		0.102669	0.155489	0.531041	-0.174911	0.512034	0.327872	0.220187	-0.177838
	AngleB	30.63			23.81	43.21			6.9	36.12	2.78	34.78	19.96	39.5	50.76	11.32		19.59	20.4		6.4	9.03	36.28	-13.39	32.28	22.89	12.72	-10.49
	Lc/L	0.858108			0.937182	0.963612			0.898707	0.988562	0.957286	0.947781	0.927121	0.876603	0.938211	0.887617		0.959064	0.930818		0.921053	0.990683	0.897436	0.755299	0.958763	0.842938	1	0.976789
098	L	7.16	3.87	5.67	4.15	6.61	6.22	7.46	6.51	9.28	5.04			6.57		6.65	6.33	5.34	7.54	7.94	8.59	7.13	4.52	6.85		6.7	9.84	8.33
	Lc	6.68	3.62	5.28	4.01	6.43	6.01	6.68	5.77	8.18	4.67			6.31		6.31	6.07	5	6.9	7.47	8.15	6.64	4.33	6.31		6.34	9.11	7.78
	90 + angleB	109.5	110.06	112.18	111.78	97.47	97.17	107.34	125.12	111.35	119.78			119.97		93.88	101.1	114.42	114.11	102.82	116.57	130.46	95.59	109.07		96.8	115.83	115.18
	Ly	6.29685	3.40039	4.88929	3.72375	6.37543	5.963	6.37641	4.71957	7.61864	4.05327			5.46627		6.29554	5.95645	4.5527	6.29806	7.28379	7.28927	5.0521	4.30941	5.96371		6.2954	8.19983	7.04071
	Lx	2.22983	1.24167	1.99329	1.48789	0.835945	0.750131	1.99092	3.31943	2.97804	2.31945			3.15214		0.426979	1.16861	2.06711	2.81858	1.65751	3.64542	4.30881	0.421782	2.06162		0.750681	3.96925	3.31011
	VGI	0.879448	0.878653	0.862309	0.897289	0.964513	0.958682	0.854747	0.724972	0.820974	0.804221			0.832005		0.946697	0.940987	0.852565	0.835287	0.917354	0.848576	0.70857	0.953409	0.870614		0.939612	0.833316	0.845223
	HGI	0.311429	0.320846	0.351551	0.358527	0.126467	0.1206	0.266879	0.509897	0.32091	0.460209			0.479778		0.0642074	0.184614	0.3871	0.373817	0.208754	0.42438	0.604321	0.0933146	0.300967		0.112042	0.403379	0.397372
	AngleB	19.5	20.06	22.18	21.78	7.47	7.17	17.34	35.12	21.35	29.78			29.97		3.88	11.1	24.42	24.11	12.82	26.57	40.46	5.59	19.07		6.8	25.83	25.18
	Lc/L	0.932961	0.935401	0.931217	0.966265	0.972769	0.966238	0.895442	0.886329	0.881466	0.926587			0.960426		0.948872	0.958926	0.93633	0.915119	0.940806	0.948778	0.931276	0.957965	0.921168		0.946269	0.925813	0.933974
099	L	7.86	10.03	7.59		7.47	8.27	7.59		5.98	7.36	5.85		8.97	7.26	8.28		8.1	4.93		7.31	10.77	9.88	8.37	5.11			6.2
	Lc	6.56	8.91	6.14		6.51	7.63	7.23		5.74	6.89	4.39		8.32	7	7.81		7.39	4.74		6.49	10.16	8.86	8.14	4.89			5.72
	90 + angleB	119.48	132.02	148.25		121.46	131.51	118.05		95.05	122.73	148.17		120.21	115.9	107.31		103	102.08		119.9	107.59	131.55	104.9	115.93			100.05
	Ly	5.71066	6.61934	3.23095		5.55306	5.71365	6.38075		5.71772	5.79606	2.31529		7.19004	6.2969	7.45628		7.20059	4.63504		5.62616	9.68495	6.63062	7.8663	4.39772			5.63223
	Lx	3.22831	5.96426	5.22116		3.39759	5.05679	3.39985		0.505264	3.72529	3.72982		4.18638	3.05761	2.3238		1.66239	0.991974		3.23519	3.07039	5.8766	2.09306	2.13826			0.998183
	VGI	0.726547	0.659954	0.425686		0.743382	0.690889	0.840678		0.95614	0.787508	0.395776		0.801565	0.867342	0.900516		0.888962	0.94017		0.769653	0.899253	0.671116	0.939821	0.86061			0.908424
	HGI	0.410726	0.594643	0.6879		0.454831	0.611462	0.447938		0.0844923	0.506154	0.637576		0.466709	0.421159	0.280652		0.205233	0.201212		0.44257	0.285087	0.594798	0.250067	0.418447			0.160997
	AngleB	29.48	42.02	58.25		31.46	41.51	28.05		5.05	32.73	58.17		30.21	25.9	17.31		13	12.08		29.9	17.59	41.55	14.9	25.93			10.05
	Lc/L	0.834606	0.888335	0.808959		0.871486	0.922612	0.952569		0.959866	0.936141	0.750427		0.927536	0.964187	0.943237		0.912346	0.96146		0.887825	0.943361	0.896761	0.972521	0.956947			0.922581
100	L		5.89	2.6	5.65		5.57	5.25	4.44	5.13	4.27	4.6	4.98	2.48	5.49	4.95	5.3	6.75	3.47			5.9		4.98	3.82		2.66	5.55
	Lc		5.79	2.51	4.97		5.35	5.22	4.12	4.45	3.94	4.55	4.17	2.46	5.22	4.74	5.04	6.57	3.32			5.48		4.74	3.38		2.49	5.13
	90 + angleB		113.86	107.56	126.9		98.25	91.34	105.31	119.09	104.73	123.07	110.99	70.58	100.07	117.23	137.51	95.14	86.81			104.89		126.46	107.26		85.75	120.99
	Ly		5.29517	2.39304	3.97443		5.29463	5.21857	3.97379	3.88866	3.81051	3.81292	3.89329	2.32004	5.13959	4.2147	3.40433	6.54358	3.31486			5.29599		3.81225	3.22779		2.48315	4.39773
	Lx		2.34207	0.757278	2.98409		0.767686	0.122071	1.08785	2.16351	1.0018	2.48277	1.49371	-0.817926	0.912723	2.16885	3.71647	0.588604	-0.184749			1.40816		2.8168	1.00287		-0.18453	2.64138
	VGI		0.89901	0.920399	0.703439		0.950563	0.994014	0.894997	0.758024	0.892391	0.828896	0.781785	0.935501	0.936172	0.851454	0.642326	0.969419	0.95529			0.897625		0.765512	0.844972		0.933516	0.792384
	HGI		0.397636	0.291261	0.528157		0.137825	0.0232516	0.245011	0.421738	0.234614	0.539732	0.299943	-0.329809	0.166252	0.438152	0.701221	0.0872006	-0.0532417			0.238672		0.565622	0.262532		-0.0693722	0.475924
	AngleB		23.86	17.56	36.9		8.25	1.34	15.31	29.09	14.73	33.07	20.99	-19.42	10.07	27.23	47.51	5.14	-3.19			14.89		36.46	17.26		-4.25	30.99
	Lc/L		0.983022	0.965385	0.879646		0.960503	0.994286	0.927928	0.867446	0.922717	0.98913	0.837349	0.991935	0.95082	0.957576	0.950943	0.973333	0.956772			0.928814		0.951807	0.884817		0.93609	0.924324
101	L	5.21	6.54	7.02	4.99	6.73	7.15	7.34	4.09	3.96	5.91		10.14	8.08	8.88		7.25	6.01		6.87	5.35	5.36				8.45	8	3.53
	Lc	4.64	5.89	5.89	4.14	5.75	5.4	5.99	3.54	3.85	5.15		8.76	6.31	7.29		6.12	5.56		4.82	4.26	5.12				6.98	7.16	3.42
	90 + angleB	108.46	109.69	115.75	106.36	112.91	138.62	130.53	122.47	98.64	113.66		126.54	109.07	126.25		113.18	94.38		108.92	103.47	112.86				123.98	106.16	119.94
	Ly	4.40125	5.54561	5.30511	3.97237	5.29643	3.56967	4.55279	2.9866	3.80631	4.71711		7.03815	5.96371	5.87898		5.62595	5.54376		4.55959	4.14282	4.71786				5.78804	6.8771	2.9636
	Lx	1.46922	1.98452	2.55888	1.16612	2.23839	4.05185	3.89258	1.90048	0.578369	2.06674		5.21556	2.06162	4.31065		2.40896	0.424623		1.56287	0.992308	1.98902				3.90115	1.99278	1.7069
	VGI	0.844769	0.847952	0.755714	0.796067	0.786987	0.499255	0.620272	0.73022	0.961189	0.798157		0.694097	0.738083	0.662047		0.775993	0.922423		0.663695	0.774358	0.880198				0.684976	0.859637	0.839546
	HGI	0.282	0.303444	0.364513	0.233692	0.332598	0.566692	0.530324	0.464664	0.146053	0.349702		0.514355	0.255151	0.485433		0.33227	0.0706527		0.227493	0.185478	0.371086				0.461674	0.249097	0.48354
	AngleB	18.46	19.69	25.75	16.36	22.91	48.62	40.53	32.47	8.64	23.66		36.54	19.07	36.25		23.18	4.38		18.92	13.47	22.86				33.98	16.16	29.94
	Lc/L	0.890595	0.900612	0.839031	0.829659	0.854383	0.755245	0.816076	0.865526	0.972222	0.871404		0.863905	0.780941	0.820946		0.844138	0.925125		0.701601	0.796262	0.955224				0.826036	0.895	0.968839
102	L	8.12		8.72	8.39	9.83	9.94		8.98		7.93								5.12	8.61	9.28	9.8		11.63		10.89	10.36	7.33
	Lc	6.78		8.16	7.63	9.1	9.28		8.03		7.14								4.08	7.05	8.26	8.99		10.26		9.68	9.19	6.95
	90 + angleB	141.48		119.15	118.51	110.38	122.97		127.47		127.9								119.12	139.73	135.03	109.9		111.8		131.21	116.91	120.97
	Ly	4.2225		7.12652	6.70474	8.53037	7.78551		6.37319		5.63406								3.5643	4.55705	5.83764	8.45319		9.52626		7.28226	8.19489	5.95919
	Lx	5.30461		3.97472	3.64189	3.16903	5.05017		4.88502		4.386								1.98549	5.3792	5.84376	3.06001		3.81023		6.37739	4.15931	3.57639
	VGI	0.520012		0.817261	0.799135	0.86779	0.78325		0.709709		0.710474								0.696152	0.529274	0.629056	0.86257		0.819111		0.668711	0.791013	0.812986
	HGI	0.653277		0.455816	0.434075	0.322383	0.508066		0.543989		0.553089								0.387792	0.624762	0.629715	0.312246		0.327621		0.585618	0.401477	0.487912
	AngleB	51.48		29.15	28.51	20.38	32.97		37.47		37.9								29.12	49.73	45.03	19.9		21.8		41.21	26.91	30.97
	Lc/L	0.834975		0.93578	0.909416	0.925738	0.933602		0.894209		0.900378								0.796875	0.818815	0.890086	0.917347		0.882201		0.888889	0.887066	0.948158
103	L	7.08	8.22		9.82		7.46		8.26		8.41	7.3	9.51	9.58			7.27	10.9		8.3	5.7	6.71		9.47				6.94
	Lc	6.52	7.42		9.08		6.97		7.73		7.63	6.89	8.55	8.93			6.45	10.45		7.34	5.4	6.45		8.08				6.19
	90 + angleB	115.52	110.21		102.66		99.65		99.9		117.19	122.73	111.57	100.72			110.25	116.26		118.33	105.17	98.87		115.76				105.54
	Ly	5.88388	6.96317		8.85925		6.87138		7.6149		6.78686	5.79606	7.95124	8.77415			6.05133	9.37151		6.46088	5.21183	6.37286		7.27703				5.96372
	Lx	2.80899	2.56333		1.99002		1.16838		1.32901		3.48647	3.72529	3.1433	1.66107			2.23246	4.62355		3.48319	1.41309	0.994545		3.51159				1.65837
	VGI	0.831056	0.847101		0.902163		0.921096		0.9219		0.806998	0.793981	0.836092	0.915882			0.832371	0.859772		0.778419	0.914356	0.949756		0.76843				0.859325
	HGI	0.396749	0.31184		0.20265		0.156619		0.160897		0.414563	0.510314	0.330526	0.173389			0.307078	0.424179		0.419662	0.247911	0.148218		0.370812				0.238958
	AngleB	25.52	20.21		12.66		9.65		9.9		27.19	32.73	21.57	10.72			20.25	26.26		28.33	15.17	8.87		25.76				15.54
	Lc/L	0.920904	0.902676		0.924644		0.934316		0.935835		0.907253	0.943836	0.899054	0.93215			0.887208	0.958716		0.884337	0.947368	0.961252		0.853221				0.891931
104	L	6.02	2.09	5.22	6.31	4.48		4.83		6.28	5.57	2.04	4.46	4.11		5.77	2.14		5.95		5.59			4.63	5.16	3.61	2.56	5.08
	Lc	5.27	2	4.21	5.63	4.09		4.11		5.59	4.65	1.92	3.37	3.84		5.15	1.99		5.38		5.44			3.96	4.59	3.22	2.48	4.37
	90 + angleB	126.63	119.93	126.25	116.01	125.91		138.09		129.59	133.68	97.91	123.54	127.28		123.13	84.72		112.63		103.16			109.44	117.98	108.42	90	127.39
	Ly	4.2292	1.73327	3.39513	5.05978	3.31265		2.74533		4.30779	3.36292	1.90173	2.8089	3.05543		4.31278	1.98156		4.96579		5.29714			3.73424	4.05348	3.05503	2.48	3.47206
	Lx	3.14432	0.997883	2.48941	2.46891	2.39884		3.05864		3.56245	3.21143	0.264225	1.86199	2.32593		2.81468	-0.183126		2.07011		1.23853			1.31797	2.15346	1.01746	0	2.65363
	VGI	0.702525	0.829316	0.650408	0.801867	0.739431		0.56839		0.685954	0.603756	0.932222	0.629797	0.743414		0.747449	0.925961		0.834586		0.947609			0.806532	0.785558	0.846268	0.96875	0.683475
	HGI	0.522312	0.477456	0.476899	0.39127	0.535456		0.633259		0.567269	0.576558	0.129522	0.417486	0.565919		0.487813	-0.0855728		0.347918		0.221562			0.284658	0.417337	0.281844	0	0.522367
	AngleB	36.63	29.93	36.25	26.01	35.91		48.09		39.59	43.68	7.91	33.54	37.28		33.13	-5.28		22.63		13.16			19.44	27.98	18.42	0	37.39
	Lc/L	0.875415	0.956938	0.806513	0.892235	0.912946		0.850932		0.890127	0.834829	0.941176	0.755605	0.934307		0.892548	0.929907		0.904202		0.973166			0.855292	0.889535	0.891967	0.96875	0.860236
105	L		12.37	6.46	11.99	8.94	7.2	4.62	5.97	6.19	7.23	6.68	7.23	8.42	5.8	9.62	6.32	5.77	9.19		6.85	4.09	6.93	3.61		5.64	4.51	8.13
	Lc		11.44	5.6	11.05	8.15	6.78	3.99	5.67	5.82	6.86	6.43	6.69	7.34	5.25	9.28	5.88	5.37	8.49		6.51	3.9	6.54	3.25		5.45	4.39	7.49
	90 + angleB		138.2	119.21	118.7	110.81	118.46	138.21	101.79	109.95	127.2	124.54	111.79	96.48	101.79	103.56	111.46	114.53	113.53		121.46	107.39	98.76	109.17		136.68	125.76	108.14
	Ly		7.62513	4.88789	9.69247	7.61832	5.96064	2.65895	5.55038	5.47075	5.4642	5.29659	6.212	7.29311	5.13924	9.02132	5.47236	4.88533	7.78407		5.55306	3.72174	6.46371	3.06978		3.73909	3.56236	7.11774
	Lx		8.52825	2.73287	5.30647	2.89545	3.23098	2.97491	1.15852	1.98578	4.14755	3.64569	2.48337	0.828366	1.07271	2.17582	2.15121	2.22946	3.38946		3.39759	1.16561	0.996015	1.06721		3.96506	2.56548	2.33194
	VGI		0.616421	0.756639	0.808379	0.852162	0.827866	0.575529	0.929712	0.883804	0.755767	0.792902	0.859198	0.866165	0.886076	0.937767	0.86588	0.846677	0.847015		0.810666	0.909961	0.932714	0.850355		0.66296	0.789881	0.87549
	HGI		0.68943	0.423044	0.442575	0.323876	0.448747	0.643921	0.194058	0.320805	0.573658	0.545762	0.343481	0.0983807	0.18495	0.226177	0.340381	0.386388	0.36882		0.495998	0.28499	0.143725	0.295626		0.703024	0.568842	0.286831
	AngleB		48.2	29.21	28.7	20.81	28.46	48.21	11.79	19.95	37.2	34.54	21.79	6.48	11.79	13.56	21.46	24.53	23.53		31.46	17.39	8.76	19.17		46.68	35.76	18.14
	Lc/L		0.924818	0.866873	0.921601	0.911633	0.941667	0.863636	0.949749	0.940226	0.948824	0.962575	0.925311	0.871734	0.905172	0.964657	0.93038	0.930676	0.92383		0.950365	0.953545	0.943723	0.900277		0.966312	0.973392	0.921279
106	L	3.33	4.6	4.96	6.92	5.23	4.83	6.97	4.7	4.67	3.79	5.52	5.68	5.99	6.51	5.18	4.31	5.24	5.19	5.25		3.71	3.29	2.13		6.29	3.82	6.83
	Lc	3.2	4.02	4.69	6.5	5.04	4.64	6.39	4.48	4.24	3.48	5.23	5.43	5.89	6.16	5.1	3.7	5.05	5.17	5.05		3.46	3.2	1.84		6.01	3.43	6.5
	90 + angleB	106.64	104.5	107.56	101.11	99.5	105.55	108.8	101.66	94.54	88	101.07	111.45	103.77	96.25	103.11	116.57	108.43	101.99	108.43		110.99	111.15	81.61		105.28	109.67	107.07
	Ly	3.06599	3.89195	4.47145	6.37818	4.97088	4.47016	6.04909	4.38755	4.2267	3.47788	5.13269	5.0539	5.72072	6.12339	4.96708	3.30924	4.79099	5.05721	4.79099		3.2304	2.98444	1.82031		5.79754	3.22985	6.21365
	Lx	0.916343	1.00653	1.41499	1.25251	0.83184	1.24389	2.05928	0.905424	0.335617	-0.12145	1.0042	1.98569	1.40197	0.67062	1.15679	1.65498	1.59654	1.07402	1.59654		1.23939	1.15459	-0.268475		1.58385	1.15455	1.90801
	VGI	0.920719	0.846077	0.901503	0.921703	0.950455	0.925499	0.867875	0.933522	0.905074	0.917646	0.929835	0.889772	0.955044	0.940612	0.958895	0.767805	0.914311	0.974414	0.912569		0.870729	0.907126	0.854605		0.921708	0.84551	0.909759
	HGI	0.275178	0.21881	0.285281	0.180998	0.159052	0.257534	0.295449	0.192643	0.0718667	-0.0320449	0.181921	0.349594	0.234051	0.103014	0.223318	0.383985	0.304683	0.20694	0.304102		0.334067	0.350941	-0.126045		0.251805	0.302237	0.279357
	AngleB	16.64	14.5	17.56	11.11	9.5	15.55	18.8	11.66	4.54	-2	11.07	21.45	13.77	6.25	13.11	26.57	18.43	11.99	18.43		20.99	21.15	-8.39		15.28	19.67	17.07
	Lc/L	0.960961	0.873913	0.945565	0.939306	0.963671	0.960663	0.916786	0.953191	0.907923	0.918206	0.947464	0.955986	0.983306	0.946237	0.984556	0.858469	0.96374	0.996146	0.961905		0.932615	0.972644	0.86385		0.955485	0.897906	0.951684
107	L
	Lc
	90 + angleB
	Ly
	Lx
	VGI
	HGI
	AngleB
	Lc/L
108	L	7.97		6.26	4.93	3.17			6.52	3.26	6.93	8.33	4.22	8.98	3.73	5	4.15		2.74	6.56				4.73
	Lc	7.41		5.8	4.8	3.17			6.25	3.05	6.61	7.97	4.04	8.91	3.4	4.82	3.86		2.67	6.11				4.49
	90 + angleB	100.33		90	88.54	97.63			96.14	102.55	112.09	115.22	100.73	110.11	133.41	114.4	112.77		82.68	105.75				95.3
	Ly	7.28989		5.8	4.79844	3.14193			6.21415	2.97713	6.12479	7.21029	3.96936	8.3668	2.46995	4.3895	3.55917		2.64824	5.8806				4.4708
	Lx	1.32874		0	-0.122299	0.420898			0.668489	0.662739	2.48577	3.39598	0.752172	3.06347	2.33653	1.99116	1.49395		-0.340187	1.6585				0.414744
	VGI	0.914667		0.926518	0.973315	0.991146			0.95309	0.913229	0.883808	0.865581	0.940607	0.931714	0.662184	0.877899	0.857632		0.966511	0.896433				0.945202
	HGI	0.166718		0	-0.0248072	0.132775			0.102529	0.203294	0.358697	0.40768	0.17824	0.341143	0.626415	0.398233	0.359987		-0.124156	0.25282				0.0876837
	AngleB	10.33		0	-1.46	7.63			6.14	12.55	22.09	25.22	10.73	20.11	43.41	24.4	22.77		-7.32	15.75				5.3
	Lc/L	0.929737		0.926518	0.973631	1			0.958589	0.935583	0.953824	0.956783	0.957346	0.992205	0.911528	0.964	0.93012		0.974453	0.931402				0.94926
109	L	7.58	5.85		8.68	7.46					7.15		5.76		4.4	6.65	4.39	5.75	4.37	6.7	7.54	5.06	9.1	4.98		8.23
	Lc	6.75	5.15		7.79	6.59					6.68		5.1		3.79	6.18	3.77	5.35	4.14	6.31	6.81	4.87	7.97	4.54		6.65
	90 + angleB	114.93	113.66		125.08	129.97					142.56		125.73		100.12	129.04	123.21	111.79	101.37	94.55	108.45	121.75	122.67	75.18		129.44
	Ly	6.12106	4.71711		6.37495	5.05045					4.06097		4.14007		3.73103	4.80005	3.15424	4.96775	4.05875	6.29011	6.45997	4.14122	6.70909	4.38897		5.13573
	Lx	2.8452	2.06674		4.47707	4.23333					5.30386		2.97823		0.665942	3.89255	2.06486	1.98595	0.816176	0.500566	2.15521	2.56266	4.3022	-1.16126		4.22454
	VGI	0.807527	0.806343		0.734441	0.677004					0.567968		0.718762		0.847962	0.721811	0.718506	0.863956	0.928776	0.938823	0.85676	0.818422	0.737263	0.88132		0.624026
	HGI	0.375356	0.353289		0.515791	0.56747					0.741798		0.517054		0.151351	0.585346	0.470356	0.345383	0.186768	0.0747114	0.285837	0.506455	0.47277	-0.233184		0.51331
	AngleB	24.93	23.66		35.08	39.97					52.56		35.73		10.12	39.04	33.21	21.79	11.37	4.55	18.45	31.75	32.67	-14.82		39.44
	Lc/L	0.890501	0.880342		0.897465	0.883378					0.934266		0.885417		0.861364	0.929323	0.85877	0.930435	0.947368	0.941791	0.903183	0.962451	0.875824	0.911647		0.808019
110	L	6.83			6.18	8.08					7.87			8.9	8.42	8.89					7.1		7.74	7.8	7.48			6.36
	Lc	6.73			5.8	7.68					7.26			8.43	7.67	8.17					6.6		7.46	6.85	7.17			6.13
	90 + angleB	103.52			91.83	120.45					108.8			112.52	119.07	100.52					107.59		112.89	124.72	112.39			106.49
	Ly	6.5435			5.79704	6.62071					6.87267			7.78718	6.70379	8.03267					6.29141		6.87255	5.63033	6.62947			5.87787
	Lx	1.57337			0.185218	3.89212					2.33965			3.22874	3.72668	1.49167					1.99454		2.90167	3.90153	2.73112			1.73999
	VGI	0.958053			0.938033	0.819395					0.873275			0.874964	0.796174	0.903563					0.886114		0.887926	0.721837	0.886293			0.924193
	HGI	0.230362			0.0299705	0.481698					0.297287			0.36278	0.442599	0.167792					0.280922		0.374892	0.500196	0.365123			0.273583
	AngleB	13.52			1.83	30.45					18.8			22.52	29.07	10.52					17.59		22.89	34.72	22.39			16.49
	Lc/L	0.985359			0.938511	0.950495					0.92249			0.947191	0.910926	0.91901					0.929577		0.963824	0.878205	0.958556			0.963836
111	L	8.04		4.01	7.92	9.61	7.3	7.8	6.91		7.35	7.84	9.5	7.53	8.83	9.28	3.94	7.91	7.55	7.62	8.53	6.18	11.07		5.91		7.35	7.78
	Lc	7.15		3.26	6.93	8.81	6.18	7.09	6.46		5.95	7.09	8.6	7.06	7.58	8.02	3.58	7.27	6.56	6.3	8.23	4.78	10.37		5.48		6.69	6.84
	90 + angleB	132.24		117.53	131.14	111.48	125.21	142.57	120.97		131.64	136.29	144.03	144.09	123.95	128.3	95.36	137.73	135.8	129.19	152.06	115.6	132.79		117.14		137.95	141.89
	Ly	5.2934		2.89087	5.21901	8.19811	5.04933	4.30924	5.53904		4.44664	4.89925	5.05131	4.14079	6.2878	6.29391	3.56435	4.88998	4.5734	4.88285	3.85614	4.31076	7.61001		4.87662		4.48082	4.22146
	Lx	4.8065		1.50681	4.55926	3.22601	3.56323	5.63014	3.32425		3.95347	5.12498	6.96019	5.71817	4.2332	4.97063	0.334419	5.37968	4.70293	3.98093	7.2707	2.06537	7.04448		2.49979		4.96773	5.3819
	VGI	0.658383		0.720914	0.658966	0.853081	0.69169	0.552467	0.801598		0.604985	0.624904	0.531717	0.549905	0.712095	0.678223	0.904656	0.618203	0.605749	0.640793	0.452068	0.697534	0.687444		0.825148		0.609635	0.542605
	HGI	0.597823		0.375764	0.575664	0.335693	0.488114	0.721813	0.481078		0.537887	0.653697	0.732652	0.759385	0.479411	0.535628	0.084878	0.680111	0.622905	0.522432	0.852368	0.334202	0.636358		0.422977		0.675882	0.691761
	AngleB	42.24		27.53	41.14	21.48	35.21	52.57	30.97		41.64	46.29	54.03	54.09	33.95	38.3	5.36	47.73	45.8	39.19	62.06	25.6	42.79		27.14		47.95	51.89
	Lc/L	0.889303		0.812968	0.875	0.916753	0.846575	0.908974	0.934877		0.809524	0.904337	0.905263	0.937583	0.858437	0.864224	0.908629	0.91909	0.868874	0.826772	0.96483	0.773463	0.936766		0.927242		0.910204	0.879177
112	L	7.96		7.48	5.24	12.2		9.33		9.49	9.39			7.9	5.99	10.52		5.68	8.84			4.39	9.28	10.18		6.35	8.36	7.93
	Lc	7.45		6.76	4.8	11.72		8.61		8.41	8.72			7.74	5.69	9.61		5.55	8.57			4.39	8.49	9.35		6.02	7.59	6.93
	90 + angleB	117.49		109.29	91.46	122		123.21		122.14	120.22			117.43	111.33	107.04		91.93	113.3			88.41	114.82	119.75		108.45	121.6	97.57
	Ly	6.60883		6.38048	4.79844	9.93912		7.20372		7.12117	7.53494			6.86983	5.30024	9.18812		5.54685	7.87109			4.38831	7.70579	8.11766		5.71057	6.46461	6.8696
	Lx	3.43887		2.23316	0.122299	6.21065		4.71578		4.47403	4.38896			3.56554	2.06967	2.81611		0.186916	3.38982			-0.12181	3.56384	4.63962		1.90519	3.97705	0.91294
	VGI	0.830255		0.853006	0.915733	0.814682		0.772103		0.750387	0.802444			0.869598	0.884848	0.873396		0.976558	0.890394			0.999615	0.830365	0.797412		0.899303	0.773278	0.86628
	HGI	0.432019		0.298551	0.0233396	0.50907		0.505442		0.471447	0.467408			0.451335	0.345522	0.267691		0.0329077	0.383464			-0.0277472	0.384034	0.455759		0.30003	0.475724	0.115125
	AngleB	27.49		19.29	1.46	32		33.21		32.14	30.22			27.43	21.33	17.04		1.93	23.3			-1.59	24.82	29.75		18.45	31.6	7.57
	Lc/L	0.93593		0.903743	0.916031	0.960656		0.92283		0.886196	0.928647			0.979747	0.949917	0.913498		0.977113	0.969457			1	0.914871	0.918468		0.948031	0.907895	0.873897
113	L	8.64	8.79					9.72	7.91				6.95			9.82	8.11				11.09		5.36			4.18		6.99
	Lc	7.54	7.63					8.28	7.04				6.04			8.14	7.17				9.55		4.52			3.95		5.96
	90 + angleB	125.55	131.51					109.86	126.88				117.09			121.24	123.7				135.02		113.7			129.11		127.7
	Ly	6.13461	5.71365					7.78755	5.63126				5.37737			6.95972	5.96511				6.75051		4.13879			3.06495		4.71569
	Lx	4.38386	5.05679					2.81291	4.22499				2.75055			4.2216	3.97823				6.75523		1.8168			2.4917		3.6447
	VGI	0.710024	0.650017					0.801188	0.711916				0.773722			0.708729	0.735525				0.608703		0.772163			0.733241		0.674634
	HGI	0.507391	0.575289					0.289394	0.534133				0.395763			0.429898	0.490534				0.609128		0.338956			0.596102		0.521416
	AngleB	35.55	41.51					19.86	36.88				27.09			31.24	33.7				45.02		23.7			39.11		37.7
	Lc/L	0.872685	0.868032					0.851852	0.890013				0.869065			0.828921	0.884094				0.861136		0.843284			0.944976		0.852647
114	L			12.28	10.75	11.9			8.09					11.84			10.01		11.38				8.14			9.08		11.33
	Lc			10.83	9.65	11.19			7.05					10.99			9		9.59				7.6			8.56		10.39
	90 + angleB			129.42	124.52	135.8			113.52					139.56			115.58		129.73				115.13			117.13		139.19
	Ly			8.3663	7.95091	7.80128			6.46429					7.12868			8.11785		7.37533				6.88063			7.61818		6.79041
	Lx			6.87705	5.4686	8.02223			2.81344					8.36433			3.88594		6.12965				3.22752			3.90345		7.86399
	VGI			0.681295	0.739619	0.65557			0.799047					0.602084			0.810974		0.648096				0.845287			0.839006		0.59933
	HGI			0.560021	0.508707	0.674137			0.347767					0.706447			0.388206		0.538633				0.396501			0.429896		0.694086
	AngleB			39.42	34.52	45.8			23.52					49.56			25.58		39.73				25.13			27.13		49.19
	Lc/L			0.881922	0.897674	0.940336			0.871446					0.928209			0.899101		0.842707				0.933661			0.942731		0.917034
115	L	9.22	7.56	9.5	7.89		9.17		8.9	9.09	8.45	9.89	6.06					8.39	8.72					8.05		9.51	10.02	6.47
	Lc	8.07	7.1	9.08	7.49		8.45		8.18	8.02	7.65	9	5.87					7.63	7.78					7.65		9.14	9.04	6.35
	90 + angleB	116.96	106.96	118.94	110.04		118.09		105.84	106.22	95.02	104.95	103					86.83	106.72					107.7		104.23	107.63	97.53
	Ly	7.19298	6.79121	7.94615	7.03651		7.45467		7.86939	7.70077	7.62066	8.69536	5.71955					7.61832	7.45108					7.28786		8.85956	8.61541	6.29524
	Lx	3.65868	2.0711	4.39375	2.56664		3.97875		2.23275	2.2402	0.669402	2.32178	1.32046					-0.421929	2.23827					2.32585		2.24675	2.73794	0.832138
	VGI	0.78015	0.898308	0.836437	0.891826		0.812941		0.884201	0.84717	0.901853	0.879207	0.943821					0.908024	0.854481					0.905324		0.931604	0.859821	0.972989
	HGI	0.39682	0.273955	0.4625	0.325303		0.433888		0.25087	0.246446	0.0792191	0.234761	0.217898					-0.0502895	0.256682					0.288926		0.236251	0.273247	0.128615
	AngleB	26.96	16.96	28.94	20.04		28.09		15.84	16.22	5.02	14.95	13					-3.17	16.72					17.7		14.23	17.63	7.53
	Lc/L	0.875271	0.939153	0.955789	0.949303		0.921483		0.919101	0.882288	0.905325	0.91001	0.968647					0.909416	0.892202					0.950311		0.961094	0.902196	0.981453
116	L		10.22	9.74		9.75		4.59		4.19	4.93				8.33	7.41			5.63		8.26		7.31		7.39			4.34
	Lc		9	8.12		8.6		3.94		3.51	4.62				7.23	6.43			4.19		7.03		6.55		7.1			3.94
	90 + angleB		104.95	104.26		113.82		104.73		109.11	104.62				119.48	101.87			117.32		111.39		91.64		109			104.73
	Ly		8.69536	7.86981		7.86744		3.81051		3.31657	4.47041				6.29391	6.29251			3.72264		6.54577		6.54732		6.71318			3.81051
	Lx		2.32178	2.00014		3.47324		1.0018		1.14911	1.16612				3.55803	1.3226			1.92304		2.56394		0.187458		2.31153			1.0018
	VGI		0.850818	0.807988		0.806917		0.830177		0.791544	0.906777				0.755572	0.849191			0.661214		0.792466		0.895666		0.908414			0.877998
	HGI		0.22718	0.205353		0.356229		0.218257		0.274251	0.236536				0.427134	0.178488			0.34157		0.310405		0.025644		0.312792			0.23083
	AngleB		14.95	14.26		23.82		14.73		19.11	14.62				29.48	11.87			27.32		21.39		1.64		19			14.73
	Lc/L		0.880626	0.833676		0.882051		0.858388		0.837709	0.93712				0.867947	0.867746			0.744227		0.85109		0.896033		0.960758			0.907834
117	L			5.31	6.14	7.35	3.45	4.31			4.29		9.63	7.09		8.79		3.85			8.57		6.81	8.28		7.74
	Lc			4.59	5.09	6.11	2.78	4.3			4.04		8.08	5.8		7.34		3.19			5.52		4.82	7.28		6.49
	90 + angleB			97.38	112.04	114.83	100.49	78.66			132.72		142.11	126.89		143.31		99.03			138.56		161.08	112.76		127.8
	Ly			4.55198	4.71803	5.54518	2.73354	4.21605			2.9681		4.96231	4.63878		4.38554		3.15046			3.65333		1.56287	6.71313		5.12811
	Lx			0.589583	1.91004	2.56576	0.506138	-0.845512			2.7408		6.37667	3.48163		5.8858		0.500676			4.13806		4.55959	2.81643		3.97777
	VGI			0.857246	0.768409	0.754446	0.79233	0.978203			0.691864		0.515297	0.654271		0.498924		0.818302			0.426293		0.229497	0.810765		0.662546
	HGI			0.111033	0.311082	0.349082	0.146707	-0.196174			0.638881		0.662167	0.491062		0.669602		0.130046			0.482855		0.669543	0.340148		0.513923
	AngleB			7.38	22.04	24.83	10.49	-11.34			42.72		52.11	36.89		53.31		9.03			48.56		71.08	22.76		37.8
	Lc/L			0.864407	0.82899	0.831293	0.805797	0.99768			0.941725		0.839045	0.818054		0.83504		0.828571			0.644107		0.707783	0.879227		0.838501
118	L		4.1	9.68		4.93		4.41		4.91		7.36		7.97				5.85					9.43				5.87	9.18
	Lc		3.65	8.38		4.42		4.4		4.73		6.36		6.97				4.86					8.34				5.77	8.21
	90 + angleB		92.91	108.44		113.19		94.51		94.09		108.43		118.4				133.14					124.49				81.83	111.96
	Ly		3.64529	7.94973		4.06288		4.38638		4.71795		6.0338		6.13115				3.54627					6.87404				5.71144	7.61432
	Lx		0.1853	2.65069		1.74051		0.345986		0.337359		2.01069		3.3151				3.32319					4.72263				-0.819979	3.07021
	VGI		0.889096	0.821253		0.824114		0.994643		0.960887		0.81981		0.769279				0.6062					0.728954				0.972988	0.829447
	HGI		0.0451952	0.273832		0.353045		0.0784548		0.0687087		0.273191		0.415947				0.568066					0.500809				-0.13969	0.334445
	AngleB		2.91	18.44		23.19		4.51		4.09		18.43		28.4				43.14					34.49				-8.17	21.96
	Lc/L		0.890244	0.865702		0.896552		0.997732		0.96334		0.86413		0.874529				0.830769					0.884411				0.982964	0.894336
119	L	5.74	4.39	8.79	4.83	3.98	5.53	8.09	7.74	5.32	5.99	7.31		5.31	3.54	7.29	5.53	3.79	7.16		2.43	4.01		3.37	6.57	5.24	4.7	5.53
	Lc	5.19	3.85	7.27	4.4	3.27	4.8	6.68	7.34	4.6	5.45	7		4.94	2.88	6.53	4.63	3.4	6.35		2.41	3.41		3.25	5.67	4.7	4.33	4.91
	90 + angleB	109.51	98.64	97.9	93.43	98.8	122.35	133.08	115.37	120.31	106.87	111.03		124.75	101.43	125.68	116.57	102.77	105.18		96.28	112.88		104.88	127.91	139.16	107.03	101.63
	Ly	4.89201	3.80631	7.201	4.39212	3.23151	4.05502	4.87908	6.63213	3.97121	5.21546	6.53375		4.05894	2.82288	5.30424	4.14102	3.3159	6.12844		2.39554	3.14171		3.14101	4.4735	3.07356	4.14014	4.8092
	Lx	1.73331	0.578369	0.999222	0.263248	0.500264	2.56843	4.56257	3.14491	2.32152	1.5816	2.512		2.81578	0.570731	3.80867	2.07096	0.751529	1.66276		0.263624	1.32582		0.834585	3.48378	3.55573	1.26814	0.989811
	VGI	0.852266	0.867041	0.819227	0.909341	0.811936	0.733276	0.6031	0.856864	0.746469	0.870695	0.89381		0.764395	0.797424	0.727604	0.748828	0.874908	0.855927		0.985818	0.783468		0.932052	0.680898	0.586557	0.88088	0.869656
	HGI	0.301971	0.131747	0.113677	0.0545026	0.125694	0.464454	0.563976	0.406319	0.436376	0.264039	0.343638		0.530279	0.161224	0.522452	0.374495	0.198293	0.232229		0.108487	0.330627		0.247651	0.530255	0.678575	0.269816	0.178989
	AngleB	19.51	8.64	7.9	3.43	8.8	32.35	43.08	25.37	30.31	16.87	21.03		34.75	11.43	35.68	26.57	12.77	15.18		6.28	22.88		14.88	37.91	49.16	17.03	11.63
	Lc/L	0.904181	0.876993	0.827076	0.910973	0.821608	0.867993	0.825711	0.94832	0.864662	0.90985	0.957592		0.93032	0.813559	0.895748	0.837251	0.897098	0.886872		0.99177	0.850374		0.964392	0.863014	0.896947	0.921277	0.887884
120	L	10.1	8.5	5.32	8.35	8.99	10.32	9.32		8.24		9.77		8.64	9.87	6.13		8.9	10.54	9.32	7.54	6.14		9.08		9.06	8.35	8.51
	Lc	9.18	8.09	4.96	7.5	8.06	9.43	8.47		6.91		9.18		7.41	9.02	5.56		8.34	9.55	8.06	7.16	5.95		7.98		8.63	7.3	7.93
	90 + angleB	140.83	112.9	117.96	136.7	146.3	143.92	140.55		135.76		149.03		151.97	128.67	135.07		114.04	134.04	123.7	131.32	128.87		131.67		127.23	129.49	130.35
	Ly	5.7983	7.45239	4.38104	5.14364	4.47205	5.55346	5.38188		4.82087		4.72393		3.48221	7.04243	3.92671		7.6166	6.86506	6.70555	5.3774	4.6325		5.96095		6.87132	5.63367	6.04348
	Lx	7.11703	3.14801	2.32552	5.4583	6.70555	7.62128	6.54036		4.95049		7.87127		6.54082	5.636	3.93631		3.3975	6.63878	4.47205	4.72749	3.73396		5.30542		5.22129	4.64239	5.13432
	VGI	0.574089	0.876752	0.823505	0.616005	0.497447	0.538126	0.577455		0.585057		0.483514		0.403034	0.713519	0.640572		0.855798	0.651334	0.71948	0.713183	0.754479		0.656492		0.758424	0.674691	0.710162
	HGI	0.704656	0.370354	0.437128	0.653688	0.74589	0.738496	0.701755		0.600787		0.805657		0.757039	0.571024	0.642139		0.381742	0.629865	0.479833	0.626988	0.608136		0.584297		0.576301	0.555975	0.603328
	AngleB	50.83	22.9	27.96	46.7	56.3	53.92	50.55		45.76		59.03		61.97	38.67	45.07		24.04	44.04	33.7	41.32	38.87		41.67		37.23	39.49	40.35
	Lc/L	0.908911	0.951765	0.932331	0.898204	0.896552	0.91376	0.908798		0.838592		0.939611		0.857639	0.91388	0.907015		0.937079	0.906072	0.864807	0.949602	0.969055		0.878855		0.952539	0.874251	0.931845
121	L	8.48		8.66		8.65	10.14		8.12	9.79	5.88	10.2	9.71	8.12	8.89	7.91	8.87		8.19	7.49	9.81	9.2	8.39	9.47	9.76		10.13	10.14
	Lc	6.51		7.56		6.96	9.26		7.04	8.3	5.08	8.24	8.01	7.45	7.83	5.85	7.93		7.57	6.89	8.91	7.44	7.42	8.93	4.7		8.26	8.65
	90 + angleB	132.48		136.2		117.02	117.73		98.83	114.76	151.66	129.31	140.84	114.28	119.87	105.65	103.83		113.2	128.68	137.2	127.81	128.68	118.26	130.84		135.03	129.2
	Ly	4.80121		5.2326		6.2003	8.19649		6.95656	7.53698	2.41149	6.37553	5.05822	6.79102	6.78984	5.63313	7.7001		6.95785	5.37867	6.05382	5.87796	5.79241	7.86562	3.55573		5.83764	6.70327
	Lx	4.39642		5.45651		3.16194	4.30873		1.08066	3.47619	4.47114	5.22017	6.21084	3.06341	3.8996	1.5781	1.8956		2.98214	4.30604	6.53753	4.56105	4.63728	4.22812	3.07356		5.84376	5.46705
	VGI	0.56618		0.604227		0.716798	0.808332		0.85672	0.769865	0.410117	0.625052	0.520929	0.836333	0.763762	0.712152	0.868106		0.849555	0.718113	0.617107	0.638908	0.690395	0.830583	0.364317		0.576273	0.661072
	HGI	0.518445		0.630082		0.365542	0.424924		0.133087	0.355076	0.760398	0.511781	0.639633	0.377267	0.438651	0.199507	0.213709		0.36412	0.574906	0.666415	0.495767	0.552715	0.446475	0.314914		0.576877	0.539157
	AngleB	42.48		46.2		27.02	27.73		8.83	24.76	61.66	39.31	50.84	24.28	29.87	15.65	13.83		23.2	38.68	47.2	37.81	38.68	28.26	40.84		45.03	39.2
	Lc/L	0.767689		0.872979		0.804624	0.913215		0.866995	0.847804	0.863946	0.807843	0.824923	0.917488	0.880765	0.73957	0.894025		0.924298	0.919893	0.908257	0.808696	0.884386	0.942978	0.481557		0.8154	0.853057
122	L	7.23				6.76			6.83	6.85	7.77	6.01	7.38	7.62	5.56		6.82	8.22	6.21	6.8	7.24	7.32		7.09			7.62
	Lc	6.35				6.21			6.4	6.03	6.81	5.63	6.93	6.23	5.43		6.4	6.97	4.89	6.26	6.83	6.8		6.33			7.23
	90 + angleB	120.63				106.31			100.49	110.93	106.26	107.16	117.85	103.78	102.32		94.46	93.43	90	114.17	112.85	112.18		104.47			113.61
	Ly	5.46402				5.96009			6.29303	5.63213	6.53761	5.37938	6.12732	6.05068	5.30495		6.38062	6.95751	4.89	5.71121	6.29401	6.29682		6.1292			6.6248
	Lx	3.23527				1.74398			1.16521	2.15408	1.90678	1.66108	3.23741	1.48395	1.15861		0.497684	0.417008	0	2.56313	2.65223	2.56712		1.5817			2.89568
	VGI	0.755743				0.88167			0.921381	0.822208	0.841391	0.895071	0.830261	0.794053	0.954128		0.935575	0.846413	0.78744	0.839885	0.869339	0.860221		0.864486			0.869396
	HGI	0.447479				0.257985			0.170602	0.314464	0.245402	0.276386	0.438673	0.194744	0.208383		0.0729742	0.050731	0	0.376931	0.366329	0.350699		0.223088			0.38001
	AngleB	30.63				16.31			10.49	20.93	16.26	17.16	27.85	13.78	12.32		4.46	3.43	0	24.17	22.85	22.18		14.47			23.61
	Lc/L	0.878285				0.918639			0.937042	0.880292	0.876448	0.936772	0.939024	0.817585	0.976619		0.938416	0.847932	0.78744	0.920588	0.94337	0.928962		0.892807			0.948819
123	L
	Lc
	90 + angleB
	Ly
	Lx
	VGI
	HGI
	AngleB
	Lc/L
124	L	8.53	7.32	6.29		6.81	6.79	7.88	8.04	6.18	3.44	6.13	7.35		7.48	5.85	5.17	6.13	6.92	5.5	5.88	6.94	7.26	8.71	7.17	8.07	7.96	6.79
	Lc	7.3	6.49	5.42		5.17	5.82	7.26	7.14	5.59	3.41	5.89	6.74		6.74	5.17	3.66	5.55	6.18	4.71	5.49	6.55	6.82	7.06	5.9	7.64	7.16	6.46
	90 + angleB	129.49	127.8	97.01		138.86	114.42	145.22	145.35	129.59	95.66	117.71	133.64		114.65	111.54	103.02	127.79	125.21	129.35	124.06	122.12	114.42	150.08	150.52	139.37	142.92	119.61
	Ly	5.63367	5.12811	5.37948		3.40135	5.29934	4.1413	4.05953	4.30779	3.39338	5.21449	4.87767		6.1258	4.80893	3.56591	4.38595	5.04933	3.64218	4.5482	5.54743	6.20988	3.52146	2.90351	4.97495	4.31698	5.61638
	Lx	4.64239	3.97777	0.661471		3.89355	2.40612	5.96299	5.87365	3.56245	0.336311	2.73883	4.65144		2.81108	1.89817	0.824566	3.40087	3.56323	2.9864	3.07473	3.4826	2.81954	6.11906	5.13611	5.79823	5.71221	3.19184
	VGI	0.660454	0.700561	0.855244		0.499464	0.780462	0.525546	0.504917	0.697054	0.986446	0.850651	0.663629		0.818957	0.82204	0.689731	0.71549	0.729672	0.662215	0.773503	0.799342	0.855355	0.404301	0.404952	0.616475	0.542334	0.827155
	HGI	0.544242	0.543411	0.105162		0.57174	0.354362	0.756725	0.730554	0.576448	0.0977649	0.446791	0.632849		0.375813	0.324473	0.15949	0.554791	0.514918	0.542982	0.522914	0.501815	0.388366	0.702533	0.716334	0.718492	0.717614	0.47008
	AngleB	39.49	37.8	7.01		48.86	24.42	55.22	55.35	39.59	5.66	27.71	43.64		24.65	21.54	13.02	37.79	35.21	39.35	34.06	32.12	24.42	60.08	60.52	49.37	52.92	29.61
	Lc/L	0.855803	0.886612	0.861685		0.759178	0.857143	0.92132	0.88806	0.904531	0.991279	0.960848	0.917007		0.90107	0.883761	0.70793	0.905383	0.893064	0.856364	0.933673	0.943804	0.939394	0.810563	0.822873	0.946716	0.899497	0.951399
125	L	5.09	9.96		9.75			6.68					11.41	6.24	10.24		8.36	8.45	7.08						6.25		9.1	7.15
	Lc	4.89	9.12		8.92			6.17					10.8	6.06	9.59		7.78	7.52	6.81						6.04		8.44	6.52
	90 + angleB	113.93	119.36		105.09			104.78					124.07	111.58	108.2		98.02	101.33	103.38						115.1		123.72	110.05
	Ly	4.46966	7.94859		8.61242			5.96585					8.94622	5.63522	9.11023		7.70391	7.37345	6.62515						5.46964		7.02006	6.12485
	Lx	1.98348	4.47149		2.3222			1.57402					6.05022	2.22887	2.99529		1.08546	1.47738	1.57589						2.56216		4.68534	2.23532
	VGI	0.878127	0.798052		0.883325			0.893091					0.784068	0.903081	0.889671		0.92152	0.872598	0.935756						0.875142		0.771435	0.856622
	HGI	0.389682	0.448945		0.238174			0.235631					0.530256	0.35719	0.292509		0.129839	0.174837	0.222583						0.409946		0.514872	0.312632
	AngleB	23.93	29.36		15.09			14.78					34.07	21.58	18.2		8.02	11.33	13.38						25.1		33.72	20.05
	Lc/L	0.960707	0.915663		0.914872			0.923653					0.946538	0.971154	0.936523		0.930622	0.889941	0.961864						0.9664		0.927473	0.911888
126	L	6.07	6.39	7.16	6.44	4.33	5.31	7.21	5.05		5.11	7.29	5.29	8.07	7.5	4.09	5.5	6.63	5.97	6.28	9.6	7.06	7.61	9.58	8.2		6.38	3.33
	Lc	5.82	5.87	6.46	5.67	4.03	5.04	6.61	4.99		4.3	7.04	5.22	7.6	6.66	4.11	4.97	6.18	4.85	6.03	8.72	6.28	6.55	8.35	7.52		6.11	3.04
	90 + angleB	94.98	120.59	112.62	105.29	126.57	117.51	112.09	84.22		108.98	131.23	100.07	113.73	122.33	108.47	120.04	122.46	117.57	98.67	108.43	120.98	110.73	112.76	101.5		102.53	78.64
	Ly	5.79803	5.05308	5.96307	5.4693	3.23661	4.47013	6.12479	4.96463		4.06622	5.29457	5.13959	6.95744	5.62758	3.89829	4.30241	5.21448	4.29926	5.96109	8.27276	5.38414	6.12595	7.69981	7.36903		5.96448	2.98044
	Lx	0.505223	2.98719	2.48463	1.49521	2.40109	2.32799	2.48577	-0.502538		1.39852	4.63995	0.912723	3.05845	3.56173	1.30208	2.488	3.31687	2.24473	0.908982	2.75679	3.23256	2.31847	3.23038	1.49925		1.32557	-0.598798
	VGI	0.955194	0.790779	0.832831	0.84927	0.747485	0.841832	0.849485	0.983095		0.795737	0.726279	0.971566	0.862136	0.750344	0.953128	0.782256	0.786497	0.720145	0.949219	0.861745	0.762626	0.804986	0.803738	0.898663		0.934871	0.895028
	HGI	0.0832327	0.467479	0.347015	0.232175	0.554525	0.438417	0.344767	-0.0995125		0.273684	0.636481	0.172537	0.37899	0.474898	0.318357	0.452364	0.500282	0.376003	0.144742	0.287166	0.45787	0.304661	0.3372	0.182835		0.207769	-0.179819
	AngleB	4.98	30.59	22.62	15.29	36.57	27.51	22.09	-5.78		18.98	41.23	10.07	23.73	32.33	18.47	30.04	32.46	27.57	8.67	18.43	30.98	20.73	22.76	11.5		12.53	-11.36
	Lc/L	0.958814	0.918623	0.902235	0.880435	0.930716	0.949153	0.916782	0.988119		0.841487	0.965706	0.986767	0.94176	0.888	1.00489	0.903636	0.932127	0.812395	0.960191	0.908333	0.889518	0.86071	0.871608	0.917073		0.95768	0.912913
127	L	8.93		11.44	12.18		8.84		7.63		9.64	9		9.94	7.21				9.92	8.32	13.26	10.01	3.87	10.67	9.92	11.77	10.46	5.95
	Lc	8.64		11.02	11.45		8.71		7.07		9.44	8.68		9.23	7.02				9.38	7.61	12.71	9.63	3.33	10.1	9.79	11.31	9.98	5.52
	90 + angleB	114.36		133.22	144.13		122.2		117.25		111.59	119.76		127.03	101.74				119.07	141.63	135.71	130.84	84.13	120.57	125.7	133.56	135.07	113.81
	Ly	7.8708		8.0306	6.70911		7.37034		6.28535		8.7777	7.53521		7.3685	6.87315				8.19837	4.72381	8.87527	7.28547	3.31254	8.69619	7.9503	8.19583	7.0483	5.05019
	Lx	3.56373		7.54651	9.27849		4.64135		3.23717		3.47356	4.30847		5.55861	1.42837				4.55753	5.96638	9.098	6.29753	-0.340565	5.13677	5.71287	7.79388	7.06554	2.22845
	VGI	0.881388		0.701976	0.55083		0.833749		0.823768		0.910549	0.837246		0.741297	0.95328				0.826449	0.567766	0.669327	0.727819	0.855953	0.815013	0.801441	0.696332	0.673834	0.848771
	HGI	0.399074		0.65966	0.761781		0.52504		0.424268		0.360328	0.478719		0.559216	0.198109				0.459429	0.717113	0.686124	0.629124	-0.0880012	0.481421	0.575894	0.662182	0.675482	0.37453
	AngleB	24.36		43.22	54.13		32.2		27.25		21.59	29.76		37.03	11.74				29.07	51.63	45.71	40.84	-5.87	30.57	35.7	43.56	45.07	23.81
	Lc/L	0.967525		0.963287	0.940066		0.985294		0.926606		0.979253	0.964444		0.928571	0.973648				0.945565	0.914663	0.958522	0.962038	0.860465	0.946579	0.986895	0.960918	0.954111	0.927731
128	L	6	6.25	5.82		5.75	7.34		6.46	5.07	2.94	5.89		5.87	6.1	3.8		4.79	6.15	5.4	6.26	5.23	7.9	4.95	5.24		4.02	8.04
	Lc	5.55	6.07	5.22		4.95	6.28		6.11	4.87	2.67	5.61		5.39	5.82	3.6		4.54	5.48	4.94	5.67	4.8	7.23	4.84	4.92		3.67	6.92
	90 + angleB	110.05	115.79	117.46		107.63	112.51		125.56	113.33	106.43	108.85		100.68	94.98	98.2		104.82	110.32	124.75	117.12	111.21	103.24	102.89	96.83		96.83	121.75
	Ly	5.21364	5.4654	4.63188		4.71751	5.80154		4.97053	4.47182	2.56097	5.30912		5.29663	5.79803	3.56319		4.38897	5.13897	4.05894	5.0466	4.47485	7.03782	4.71803	4.88508		3.64396	5.88444
	Lx	1.90276	2.6409	2.40709		1.4992	2.40426		3.5533	1.92865	0.755193	1.81254		0.998894	0.505223	0.513464		1.16126	1.903	2.81578	2.5847	1.73658	1.65589	1.07971	0.585105		0.436451	3.6414
	VGI	0.868939	0.874463	0.795855		0.820436	0.790401		0.769432	0.882017	0.871079	0.901379		0.902322	0.950497	0.937683		0.916278	0.835604	0.751655	0.806167	0.855612	0.890863	0.953138	0.932268		0.906457	0.731895
	HGI	0.317127	0.422544	0.41359		0.260731	0.327556		0.550047	0.380404	0.256868	0.307732		0.170169	0.0828234	0.135122		0.242433	0.309431	0.521441	0.412892	0.332042	0.209606	0.218123	0.111661		0.10857	0.45291
	AngleB	20.05	25.79	27.46		17.63	22.51		35.56	23.33	16.43	18.85		10.68	4.98	8.2		14.82	20.32	34.75	27.12	21.21	13.24	12.89	6.83		6.83	31.75
	Lc/L	0.925	0.9712	0.896907		0.86087	0.855586		0.94582	0.960552	0.908163	0.952462		0.918228	0.954098	0.947368		0.947808	0.891057	0.914815	0.905751	0.917782	0.91519	0.977778	0.938931		0.912935	0.860697
129	L		8.65	7.37				10.44		8.71		7.39	5.37	7.25		6.03	7.2	7.53		8.15	8.37	6.83		7.91			7.09	5.87
	Lc		6.94	6.36				9.12		7.66		6.72	4.97	1.64		5.71	7.02	6.83		6.73	6.55	5.4		7.11			5.91	4.03
	90 + angleB		139.79	147.76				140.52		148.74		119.12	113.5	131.58		99.17	120.55	129.13		145.51	141.7	147.54		158.84			142.87	143.43
	Ly		4.4804	3.39285				5.79858		3.97495		5.87061	4.55779	1.22677		5.63703	6.04553	5.29814		3.81095	4.05955	2.89824		2.56652			3.56743	2.40109
	Lx		5.29996	5.37942				7.03924		6.54793		3.27022	1.98178	1.08841		0.90997	3.5682	4.31029		5.54703	5.14029	4.55634		6.63062			4.71185	3.23661
	VGI		0.517965	0.460359				0.555419		0.456366		0.794399	0.84875	0.169209		0.93483	0.839656	0.703604		0.467601	0.485012	0.424339		0.324466			0.503163	0.409045
	HGI		0.612712	0.729908				0.674257		0.751772		0.44252	0.369047	0.150126		0.150907	0.495583	0.572416		0.680618	0.614132	0.667107		0.838257			0.664577	0.551382
	AngleB		49.79	57.76				50.52		58.74		29.12	23.5	41.58		9.17	30.55	39.13		55.51	51.7	57.54		68.84			52.87	53.43
	Lc/L		0.802312	0.862958				0.873563		0.879449		0.909337	0.925512	0.226207		0.946932	0.975	0.907039		0.825767	0.782557	0.79063		0.898862			0.833568	0.686542
130	L			11.93		11.39					9.67			11.32			10.77	9.35							12.41	5.56	11.19	10.01
	Lc			10.71		10.36					9.01			10.3			9.69	8.9							10.41	5.05	9.65	9.02
	90 + angleB			103		88.1					126.03			117.82			128.36	84.66							105.69	88.61	124.52	105.45
	Ly			10.4355		10.3543					7.28647			9.10951			7.59819	8.86137							10.0221	5.04851	7.95091	8.69405
	Lx			2.40923		-0.343488					5.29976			4.80696			6.01362	-0.828285							2.8152	-0.122501	5.4686	2.4029
	VGI			0.874728		0.90907					0.753513			0.804727			0.705496	0.947741							0.807584	0.908006	0.710537	0.868536
	HGI			0.201947		-0.0301569					0.548062			0.424643			0.558368	-0.0885866							0.226849	-0.0220326	0.488704	0.24005
	AngleB			13		-1.9					36.03			27.82			38.36	-5.34							15.69	-1.39	34.52	15.45
	Lc/L			0.897737		0.90957					0.931748			0.909894			0.899721	0.951872							0.83884	0.908273	0.862377	0.901099
131	L			11.65		11.5		10.14		10.69		8.8		9.21			10.02	11.78		8.04		10.02	11.03		11.32		7.12	10.8
	Lc			11.1		10.46		8.75		10.28		8.48		8.88			8.7	10.98		7.55		8.98	9.55		9.85		6.8	9.94
	90 + angleB			88.22		110.88		110.45		88.1		102.39		104.04			88.78	119.87		111.19		127.52	137.4		133		92.23	115.85
	Ly			11.0946		9.77308		8.19855		10.2743		8.2825		8.61472			8.69803	9.52139		7.03952		7.1224	6.46417		7.20383		6.79485	8.94539
	Lx			-0.344787		3.72807		3.05716		-0.340835		1.81951		2.15428			-0.185235	5.46841		2.72904		5.46916	7.02973		6.71768		0.264595	4.33401
	VGI			0.95233		0.849833		0.808536		0.961118		0.941193		0.935366			0.868067	0.808267		0.875562		0.710819	0.586053		0.636381		0.954333	0.828277
	HGI			-0.0295954		0.32418		0.301495		-0.0318836		0.206763		0.233907			-0.0184866	0.464211		0.339432		0.545825	0.637328		0.593435		0.0371622	0.401297
	AngleB			-1.78		20.88		20.45		-1.9		12.39		14.04			-1.22	29.87		21.19		37.52	47.4		43		2.23	25.85
	Lc/L			0.95279		0.909565		0.862919		0.961646		0.963636		0.964169			0.868263	0.932088		0.939055		0.896208	0.86582		0.870141		0.955056	0.92037
132	L
	Lc
	90 + angleB
	Ly
	Lx
	VGI
	HGI
	AngleB
	Lc/L
133	L	6.19	11.69	4.27		9.08	11.06	4.54	4.43	6.5	9.26		4.79	4.27	7.77	5.72	6.81		7.5	7.32	6.44	9.02		4.94	5.83	6.42		8.63
	Lc	5.23	9.81	4.05		6.89	9.76	4.11	4.08	6.37	7.04		4.22	3.74	7.44	5.23	6.17		6.96	6.61	5.89	8.07		4.23	5.15	5.68		7.27
	90 + angleB	113.19	123.28	112.95		125.25	127.09	117.76	103	102.78	143.12		101.36	117.8	106.86	139.48	112.43		117.02	105.28	109.69	128.81		93.66	117.89	82.43		117.48
	Ly	4.80744	8.20115	3.72942		5.62666	7.78545	3.63697	3.97543	6.21219	4.22499		4.13733	3.30833	7.1202	3.398	5.70322		6.2003	6.37633	5.54561	6.28837		4.22137	4.55181	5.6305		6.44974
	Lx	2.05948	5.38305	1.57921		3.97653	5.88595	1.91431	0.9178	1.4091	5.63126		0.831226	1.74429	2.15785	3.97574	2.35419		3.16194	1.74198	1.98452	5.05779		0.270025	2.40904	-0.748268		3.35466
	VGI	0.776646	0.701553	0.873401		0.619676	0.703928	0.801094	0.897388	0.955722	0.456263		0.863742	0.774785	0.916371	0.594056	0.837477		0.826707	0.871084	0.861119	0.697159		0.854529	0.780757	0.877024		0.747363
	HGI	0.33271	0.460483	0.369838		0.437944	0.532184	0.421654	0.207178	0.216784	0.608127		0.173534	0.408498	0.277716	0.695059	0.345696		0.421592	0.237975	0.308156	0.560731		0.0546609	0.413215	-0.116553		0.388721
	AngleB	23.19	33.28	22.95		35.25	37.09	27.76	13	12.78	53.12		11.36	27.8	16.86	49.48	22.43		27.02	15.28	19.69	38.81		3.66	27.89	-7.57		27.48
	Lc/L	0.844911	0.839179	0.948478		0.758811	0.882459	0.905286	0.920993	0.98	0.760259		0.881002	0.875878	0.957529	0.914336	0.906021		0.928	0.903005	0.914596	0.894678		0.856275	0.883362	0.884735		0.84241
134	L	6.82	5.75		7.2	8	6.26	4.17	7.78	6.41	8.07	8.29	6.14	6.89		7.17	7.69		8.07
	Lc	4.82	5.1		6.36	7.63	5.23	4.1	6.43	5.77	6.68	6.32	4.55	6.1		5.86	7.03		6.85
	90 + angleB	139.08	125.73		128.69	122.14	130.52	104.07	141.77	122.13	123.99	124.37	146.94	138.21		135.9	122		148.14
	Ly	3.15712	4.14007		4.96423	6.46071	3.97574	3.977	3.97901	4.88629	5.53862	5.21659	2.4821	4.06505		4.07805	5.96178		3.61574
	Lx	3.64211	2.97823		3.97568	4.05908	3.398	0.996739	5.05098	3.06873	3.73444	3.56786	3.81335	4.54811		4.20822	3.72533		5.81798
	VGI	0.462921	0.720012		0.689477	0.807589	0.635102	0.953716	0.511441	0.762291	0.686323	0.629263	0.404251	0.589993		0.568766	0.775264		0.448047
	HGI	0.534034	0.517953		0.552177	0.507385	0.542812	0.239026	0.649226	0.478741	0.462756	0.430381	0.621067	0.660104		0.586921	0.484439		0.720939
	AngleB	49.08	35.73		38.69	32.14	40.52	14.07	51.77	32.13	33.99	34.37	56.94	48.21		45.9	32		58.14
	Lc/L	0.706745	0.886957		0.883333	0.95375	0.835463	0.983213	0.826478	0.900156	0.827757	0.762364	0.741042	0.885341		0.817294	0.914174		0.848823
135	L		8.93	8.52	10.55	9.83	5.85		7.26	6.04	6.73		3.79	9			7.79	6.16	7.84	9.46	8.06		7.25	6.77		5.56	7.56
	Lc		8.21	7.72	9.25	8.24	5.32		6.94	5.49	5.95		3.62	7.53			6.59	5.2	7.05	8.37	7.28		6.53	5.88		5.18	7.21
	90 + angleB		98.69	94.37	128.86	112.43	111.01		109.5	118.95	128.87		110.06	122.31			129.97	112.47	119.58	134.97	112.76		129.32	88.81		97.44	91.49
	Ly		8.11575	7.69756	7.2028	7.61661	4.96632		6.54193	4.80398	4.6325		3.40039	6.36412			5.05045	4.80521	6.13115	5.92158	6.71313		5.05173	5.87873		5.13639	7.20756
	Lx		1.24043	0.588241	5.80363	3.14401	1.90738		2.31662	2.65741	3.73396		1.24167	4.02478			4.23333	1.98744	3.48015	5.91538	2.81643		4.13774	-0.122115		0.670747	0.187478
	VGI		0.908819	0.903469	0.68273	0.774834	0.848943		0.901093	0.795361	0.688336		0.8972	0.707124			0.648325	0.780067	0.782035	0.62596	0.832895		0.696791	0.86835		0.923811	0.953381
	HGI		0.138906	0.0690423	0.550107	0.319838	0.326049		0.319094	0.439969	0.554822		0.327619	0.447198			0.543431	0.322636	0.443897	0.625305	0.349433		0.570723	-0.0180377		0.120638	0.0247987
	AngleB		8.69	4.37	38.86	22.43	21.01		19.5	28.95	38.87		20.06	32.31			39.97	22.47	29.58	44.97	22.76		39.32	-1.19		7.44	1.49
	Lc/L		0.919373	0.906103	0.876777	0.83825	0.909402		0.955923	0.90894	0.884101		0.955145	0.836667			0.845956	0.844156	0.899235	0.884778	0.903226		0.90069	0.868538		0.931655	0.953704
136	L	4.43		7.05	4.05	5.24	5.07	4.52	6.79	6.32	5.72	5.47	5.9			4.77			4.17	5.35	4.21			4.87	5.64	5.55	4.11	4.92
	Lc	4.23		6.89	3.77	4.79	4.92	4.3	6.77	5.79	5.32	5.37	5.66			4.32			3.85	5.19	4.22			4.47	5.41	5.23	3.8	4.32
	90 + angleB	86.46		117.26	98.92	120.12	96.83	120.12	97.77	99.05	108.43	118.55	110.53			106.78			118.38	106.75	115.45			91.56	105.36	101.07	106.49	94.53
	Ly	4.22193		6.12478	3.7244	4.14324	4.88508	3.7194	6.70784	5.71792	5.04714	4.71701	5.30053			4.13606			3.38729	4.9698	3.81049			4.46834	5.21676	5.13269	3.6437	4.3065
	Lx	-0.261183		3.15582	0.584558	2.40368	0.585105	2.15779	0.915282	0.910746	1.6819	2.56646	1.98495			1.24717			1.82997	1.49574	1.81343			0.12169	1.43302	1.0042	1.07862	0.341198
	VGI	0.953031		0.868763	0.919606	0.790694	0.963528	0.822876	0.9879	0.904735	0.882367	0.862342	0.898394			0.867098			0.812299	0.928934	0.905105			0.917524	0.924957	0.924808	0.886546	0.875306
	HGI	-0.0589578		0.447634	0.144335	0.458718	0.115405	0.477388	0.134799	0.144105	0.294038	0.469188	0.336432			0.261462			0.438842	0.279577	0.430744			0.0249877	0.254081	0.180937	0.262439	0.0693492
	AngleB	-3.54		27.26	8.92	30.12	6.83	30.12	7.77	9.05	18.43	28.55	20.53			16.78			28.38	16.75	25.45			1.56	15.36	11.07	16.49	4.53
	Lc/L	0.954853		0.977305	0.930864	0.914122	0.970414	0.951327	0.997054	0.916139	0.93007	0.981718	0.959322			0.90566			0.923261	0.970093	1.00238			0.917864	0.95922	0.942342	0.924574	0.878049
137	L	4.06	4.17	7.02	3.61	6.06	5.7	7.42	6.61	3.91	5.2	5.4	4.29	6.47	6.49	4.77	4.56			6.87	6.07	4.9	6.17		4.61	7.01	7.7	5.45
	Lc	3.99	3.94	5.93	3.59	5.6	5.72	6.89	6.36	3.81	4.93	4.93	4.05	5.98	6.37	4.74	4.22			6.49	5.49	4.48	5.06		4.56	6.63	7.27	5.11
	90 + angleB	121.83	98.47	125.91	96.68	113.5	100.13	122.73	98.31	91.83	117.2	119.1	112.95	126.55	114.52	102.08	90			113.19	118.95	73.79	105.29		105.79	108.43	114.22	98.38
	Ly	3.38997	3.89703	4.80294	3.56563	5.13554	5.63083	5.79606	6.29322	3.80806	4.38482	4.3077	3.72942	4.80396	5.79553	4.63504	4.22			5.96563	4.80398	4.3019	4.88089		4.38793	6.28995	6.63007	5.05544
	Lx	2.10433	0.580329	3.47803	0.417603	2.23299	1.00605	3.72529	0.919204	0.121669	2.25349	2.39763	1.57921	3.56123	2.64362	0.991974	0			2.55564	2.65741	-1.25063	1.33435		1.24083	2.09605	2.98245	0.74472
	VGI	0.834968	0.934539	0.684179	0.987709	0.847448	0.987865	0.78114	0.952076	0.973928	0.843235	0.797722	0.86933	0.742497	0.892994	0.971706	0.925439			0.86836	0.79143	0.877938	0.791069		0.951829	0.897283	0.861048	0.927604
	HGI	0.518308	0.139168	0.495445	0.11568	0.368481	0.176499	0.502061	0.139063	0.0311174	0.433364	0.444006	0.368114	0.550423	0.407337	0.207961	0			0.372	0.437795	-0.255231	0.216263		0.269161	0.299008	0.387332	0.136646
	AngleB	31.83	8.47	35.91	6.68	23.5	10.13	32.73	8.31	1.83	27.2	29.1	22.95	36.55	24.52	12.08	0			23.19	28.95	-16.21	15.29		15.79	18.43	24.22	8.38
	Lc/L	0.982759	0.944844	0.844729	0.99446	0.924092	1.00351	0.928571	0.962179	0.974425	0.948077	0.912963	0.944056	0.924266	0.98151	0.993711	0.925439			0.944687	0.904448	0.914286	0.820097		0.989154	0.945792	0.944156	0.937615
138	L	3.31	4.71		5.12	5.19		4.49	5.06	4.85		7.71	9.53	6.3	6.21	6.01	7.73	8.11	4.39	7.16				7.93	3.22	6.67		7.7
	Lc	3.15	4.59		5.08	4.59		4.11	5.02	4.73		7.31	9.01	6.17	6.2	5.71	7.28	7.71	4.32	6.42				7.57	3.17	5.97		6.53
	90 + angleB	90	117.98		108.9	115.54		108.47	98.54	101.33		125.59	108.69	101.56	98.46	103.39	107.25	114.08	94.53	101.32				120.21	109.68	103.64		125.68
	Ly	3.15	4.05348		4.80611	4.14149		3.89829	4.96434	4.63782		5.94451	8.53487	6.04484	6.13254	5.55478	6.95255	7.03905	4.3065	6.29511				6.5419	2.98483	5.80163		5.30424
	Lx	0	2.15346		1.6455	1.97894		1.30208	0.745469	0.929254		4.25428	2.88723	1.23643	0.912137	1.32231	2.15882	3.14577	0.341198	1.26017				3.809	1.06755	1.40785		3.80867
	VGI	0.951662	0.860612		0.938694	0.797974		0.868217	0.981095	0.956252		0.771013	0.895579	0.959499	0.987526	0.924256	0.899424	0.867947	0.980981	0.879205				0.824955	0.926967	0.869809		0.688862
	HGI	0	0.45721		0.321387	0.381298		0.289996	0.147326	0.191599		0.551787	0.302963	0.196259	0.146882	0.220018	0.279278	0.387888	0.0777217	0.176002				0.480328	0.331537	0.211072		0.494633
	AngleB	0	27.98		18.9	25.54		18.47	8.54	11.33		35.59	18.69	11.56	8.46	13.39	17.25	24.08	4.53	11.32				30.21	19.68	13.64		35.68
	Lc/L	0.951662	0.974522		0.992188	0.884393		0.915367	0.992095	0.975258		0.948119	0.945435	0.979365	0.99839	0.950083	0.941785	0.950678	0.984055	0.896648				0.954603	0.984472	0.895052		0.848052
139	L	4.18	6.98	9.05	10.01	10.72	7.24		9.52	5.79		3.01	7.02	9.94	9.28	8.41	7.75	6.31	4.78	8.24		6.95	8.06	6.05	6.75	6.31	7.65
	Lc	4	6.48	7.86	8.96	9.76	6.59		7.79	5.64		2.9	6.41	8.97	7.52	7.04	7.39	5.91	4.4	7.41		6.05	7.55	5.49	5.9	6.04	6.59
	90 + angleB	83.95	125.17	119.07	134.97	139.79	115.26		119.29	100.2		121.03	115.23	136.82	130.53	126.88	127.27	95.65	109.73	132.8		120.45	127.89	118.95	100.55	117.09	117.04
	Ly	3.97772	5.29705	6.86985	6.33899	6.30097	5.95987		6.79408	5.55086		2.485	5.79851	6.1381	5.71569	5.63126	5.88089	5.88129	4.14169	5.43694		5.21553	5.95839	4.80398	5.80026	5.37737	5.86964
	Lx	-0.421585	3.73251	3.819	6.33236	7.45355	2.81213		3.8111	0.998758		1.49491	2.73228	6.54099	4.88684	4.22499	4.47518	0.581848	1.48539	5.03466		3.06606	4.63681	2.65741	1.08025	2.75055	2.9959
	VGI	0.951608	0.75889	0.759099	0.633266	0.587777	0.823186		0.713664	0.958698		0.825582	0.825999	0.617516	0.615915	0.66959	0.758825	0.932058	0.866463	0.659823		0.750437	0.739255	0.794047	0.859298	0.852197	0.767274
	HGI	-0.100858	0.534743	0.421989	0.632603	0.695294	0.388416		0.400326	0.172497		0.496648	0.389214	0.658047	0.526599	0.502377	0.577442	0.0922104	0.310751	0.611002		0.441159	0.575287	0.439242	0.160037	0.435904	0.39162
	AngleB	-6.05	35.17	29.07	44.97	49.79	25.26		29.29	10.2		31.03	25.23	46.82	40.53	36.88	37.27	5.65	19.73	42.8		30.45	37.89	28.95	10.55	27.09	27.04
	Lc/L	0.956938	0.928367	0.868508	0.895105	0.910448	0.910221		0.818277	0.974093		0.963455	0.913105	0.902414	0.810345	0.837099	0.953548	0.936609	0.920502	0.899272		0.870504	0.936725	0.907438	0.874074	0.957211	0.861438
140	L	2.24		5.18	6.4	5.15	3.11			4.1		5.19		4.02	6.65		7.37		6.62	5.22	2.98		1.99			4.66		3.94
	Lc	2.15		5	6.3	5.01	2.93			4		4.82		3.89	6.32		6.89		6.55	5.07	2.93		1.83			4.56		3.85
	90 + angleB	118.01		102.39	88.31	106.44	114.9			103.14		114.4		88.21	100.6		93.49		86.92	94.74	81.72		95.77			92.36		98.88
	Ly	1.89816		4.88355	6.29726	4.80517	2.65764			3.89527		4.3895		3.8881	6.21215		6.87722		6.54054	5.05266	2.89946		1.82073			4.55613		3.80385
	Lx	1.0097		1.07282	-0.185798	1.41789	1.23363			0.909325		1.99116		-0.121509	1.16257		0.419424		-0.351933	0.418956	-0.421952		0.18398			0.187772		0.594307
	VGI	0.847393		0.94277	0.983947	0.933044	0.854546			0.950066		0.84576		0.967189	0.934158		0.933137		0.987997	0.967943	0.972972		0.914939			0.977711		0.965445
	HGI	0.450757		0.207109	-0.029031	0.275318	0.396667			0.221787		0.383654		-0.0302262	0.174823		0.0569097		-0.0531621	0.0802597	-0.141594		0.0924521			0.0402945		0.150839
	AngleB	28.01		12.39	-1.69	16.44	24.9			13.14		24.4		-1.79	10.6		3.49		-3.08	4.74	-8.28		5.77			2.36		8.88
	Lc/L	0.959821		0.965251	0.984375	0.972816	0.942122			0.97561		0.928709		0.967662	0.950376		0.934871		0.989426	0.971264	0.983221		0.919598			0.978541		0.977157
141	L	7.92	5.42	9.07	9.73				10.67	9.13	7.73	9.32		8.05				7.61		10.08	5.14		10.21	9.57			9.13	7.38
	Lc	7.77	5.15	8.77	9.35				10.44	8.59	7.31	9.14		7.92				6.99		9.89	4.95		9.76	9.23			8.61	7.01
	90 + angleB	104.27	117.89	112.2	122.69				120.97	116.2	116.6	109.56		103.31				108.45		116.25	110.53		124.66	118.42			101.16	116.15
	Ly	7.53026	4.55181	8.11989	7.86901				8.95164	7.70745	6.53627	8.61254		7.70726				6.63072		8.87007	4.63562		8.028	8.11762			8.44719	6.29248
	Lx	1.91524	2.40904	3.31366	5.04987				5.37231	3.79254	3.27312	3.06002		1.82334				2.21217		4.37424	1.73595		5.55056	4.39285			1.66646	3.08947
	VGI	0.95079	0.839818	0.895246	0.808737				0.838954	0.844189	0.845571	0.924093		0.957423				0.871316		0.879967	0.901871		0.786288	0.848237			0.925212	0.85264
	HGI	0.241823	0.444473	0.365343	0.519				0.503497	0.415393	0.423431	0.328328		0.226502				0.290693		0.433952	0.337734		0.54364	0.459022			0.182526	0.418627
	AngleB	14.27	27.89	22.2	32.69				30.97	26.2	26.6	19.56		13.31				18.45		26.25	20.53		34.66	28.42			11.16	26.15
	Lc/L	0.981061	0.950185	0.966924	0.960946				0.978444	0.940854	0.945666	0.980687		0.983851				0.918528		0.981151	0.963035		0.955926	0.964472			0.943045	0.949864
142	L	3.8	3.48	3.77		2.68	4.43	7.88		4.15	4.21	6.44	2.01	7.41	6.67	2.59	5.57		7.27	7.13	5.05	4.5	4.53	4.08	3.91	4.18	3.33
	Lc	3.52	3.52	3.57		2.59	4.27	7.65		3.9	4.11	6.26	2.07	7.25	6.46	2.41	5.37		5.84	6.94	4.51	4.18	4.49	4.06	3.18	3.92	3.3
	90 + angleB	113.44	74.84	94.16		97.67	108.43	112.98		118.94	108.47	110.09	86.69	108.45	91.65	121.06	114.53		108.43	107.4	107.19	81.81	115.47	87.42	128.76	82.56	101.4
	Ly	3.22952	3.3975	3.56059		2.56683	4.05099	7.04291		3.41299	3.89829	5.87911	2.06655	6.87735	6.45732	2.06447	4.88533		5.54047	6.62243	4.30854	4.13737	4.05362	4.05588	2.47969	3.887	3.23489
	Lx	1.40022	-0.920534	0.258975		0.34568	1.34994	2.98663		1.88718	1.30208	2.15028	-0.119518	2.29446	0.186009	1.2434	2.22946		1.84629	2.07534	1.33289	-0.595467	1.93087	-0.182758	1.99087	-0.507592	0.652269
	VGI	0.849874	0.976294	0.944455		0.957772	0.914446	0.89377		0.822408	0.92596	0.912905	1.02813	0.928118	0.968114	0.797094	0.877078		0.7621	0.928812	0.853176	0.919415	0.894839	0.994089	0.634191	0.929904	0.97144
	HGI	0.368478	-0.264521	0.0686935		0.128985	0.304727	0.379015		0.454743	0.309283	0.333895	-0.0594618	0.309643	0.0278874	0.480079	0.400262		0.25396	0.291072	0.263939	-0.132326	0.426241	-0.0447936	0.509174	-0.121434	0.195877
	AngleB	23.44	-15.16	4.16		7.67	18.43	22.98		28.94	18.47	20.09	-3.31	18.45	1.65	31.06	24.53		18.43	17.4	17.19	-8.19	25.47	-2.58	38.76	-7.44	11.4
	Lc/L	0.926316	1.01149	0.94695		0.966418	0.963883	0.970812		0.939759	0.976247	0.97205	1.02985	0.978408	0.968516	0.930502	0.964093		0.803301	0.973352	0.893069	0.928889	0.99117	0.995098	0.813299	0.937799	0.990991
143	L	3.97	4.64	4.21	2.61		3.81	4.73	5.24	3.72	3.71	4.73	3.78	6.87	2.86	2.74			5.18	5.55	2.55		6.74		6.48	3.25	6.91	5.38
	Lc	3.4	4.56	3.93	2.59		3.54	4.61	5.03	3.64	3.52	4.33	3.69	6.32	2.7	2.68			4.98	5.38	2.58		5.57		6.2	3.06	6.61	5.2
	90 + angleB	86.93	88.46	132.62	97.67		110.5	111.01	98.65	107.38	113.44	115.85	99.03	124.37	100.87	99.03			93.01	104.37	95.73		132.08		98.46	108.5	112.09	112.47
	Ly	3.39512	4.55835	2.89193	2.56683		3.31582	4.30352	4.97279	3.47381	3.22952	3.89673	3.64427	5.21659	2.65156	2.64678			4.97313	5.21168	2.56711		4.13411		6.13254	2.90187	6.12479	4.80521
	Lx	-0.18209	-0.122549	2.66113	0.34568		1.23973	1.65283	0.756503	1.0873	1.40022	1.88795	0.579151	3.56786	0.509169	0.42063			0.261501	1.33522	0.257589		3.73283		0.912137	0.970952	2.48577	1.98744
	VGI	0.855194	0.982404	0.68692	0.983459		0.870294	0.909835	0.949005	0.933821	0.87049	0.823834	0.964092	0.759328	0.927117	0.96598			0.960064	0.939041	1.00671		0.613369		0.946379	0.892883	0.886366	0.893163
	HGI	-0.0458666	-0.0264115	0.632098	0.132445		0.32539	0.349435	0.144371	0.292284	0.377417	0.399144	0.153215	0.519339	0.178031	0.153515			0.0504828	0.240581	0.101015		0.553833		0.140762	0.298755	0.359736	0.369412
	AngleB	-3.07	-1.54	42.62	7.67		20.5	21.01	8.65	17.38	23.44	25.85	9.03	34.37	10.87	9.03			3.01	14.37	5.73		42.08		8.46	18.5	22.09	22.47
	Lc/L	0.856423	0.982759	0.933492	0.992337		0.929134	0.97463	0.959924	0.978495	0.948787	0.915433	0.97619	0.919942	0.944056	0.978102			0.96139	0.969369	1.01176		0.826409		0.95679	0.941538	0.956585	0.966543
144	L	6.31	6.49	9.51	6.56	11.99		9.45	10.45	5.72	4.94			5.56	10.44	10.95	6.61	6.19	9.27	4.39	8.88		5.5		9.43	6.23	6.83
	Lc	6.18	6.31	9.23	6.43	11.68		9.28	9.96	5.51	4.99			5.58	10.19	10.8	6.45	6.01	9.19	4.36	8.96		5.41		9.29	6.05	6.27
	90 + angleB	108.07	106.84	117.52	97.47	113.83		103.39	117.23	102.18	94.85			108.43	116.57	113.04	105.66	101.93	115.61	98.78	112.47		95.27		112.01	99.49	102.21
	Ly	5.87519	6.03941	8.18562	6.37543	10.6843		9.02774	8.8562	5.38597	4.97213			5.29381	9.11382	9.9385	6.21058	5.88019	8.28715	4.30891	8.27975		5.38713		8.61293	5.9672	6.12817
	Lx	1.9169	1.82801	4.2648	0.835945	4.719		2.14904	4.55733	1.16252	0.421892			1.76409	4.55789	4.22684	1.74104	1.24237	3.97231	0.665514	3.42451		0.496904		3.4816	0.997497	1.32608
	VGI	0.931092	0.930572	0.860738	0.971864	0.891098		0.955316	0.847483	0.941603	1.0065			0.952123	0.872971	0.907626	0.939573	0.94995	0.893975	0.981528	0.932405		0.979478		0.913354	0.957817	0.897243
	HGI	0.303788	0.281665	0.448454	0.127431	0.393578		0.227412	0.436108	0.203238	0.0854032			0.317283	0.43658	0.386012	0.263394	0.200705	0.428513	0.151598	0.385643		0.0903462		0.369205	0.160112	0.194155
	AngleB	18.07	16.84	27.52	7.47	23.83		13.39	27.23	12.18	4.85			18.43	26.57	23.04	15.66	11.93	25.61	8.78	22.47		5.27		22.01	9.49	12.21
	Lc/L	0.979398	0.972265	0.970557	0.980183	0.974145		0.982011	0.95311	0.963287	1.01012			1.0036	0.976054	0.986301	0.975794	0.970921	0.99137	0.993166	1.00901		0.983636		0.985154	0.971108	0.918009
145	L	7.19	6.29	6.1	8.21	5.94		7.83					5.95						7.51			8.85	8.53	4.04				4.82
	Lc	7.13	5.95	5.82	7.93	5.63		6.71					5.62						7.23			8.53	8.53	3.98				4.29
	90 + angleB	93.43	98.85	85.02	76.17	72.84		88.95					76.4						94.64			90.83	90.83	90				100.09
	Ly	7.11723	5.87916	5.79803	7.7001	5.37938		6.70887					5.46242						7.2063			8.52911	8.52911	3.98				4.22365
	Lx	0.426581	0.915397	-0.505223	-1.8956	-1.66108		-0.12296					-1.3215						0.584869			0.123563	0.123563	0				0.751586
	VGI	0.989879	0.934684	0.950497	0.937893	0.905619		0.856817					0.918054						0.959561			0.963741	0.999895	0.985149				0.876276
	HGI	0.0593298	0.145532	-0.0828234	-0.230889	-0.279643		-0.0157037					-0.222101						0.0778787			0.0139619	0.0144857	0				0.155931
	AngleB	3.43	8.85	-4.98	-13.83	-17.16		-1.05					-13.6						4.64			0.83	0.83	0				10.09
	Lc/L	0.991655	0.945946	0.954098	0.965895	0.947811		0.85696					0.944538						0.962716			0.963842	1	0.985149				0.890041
146	L	3.7		6.62		5.81	6.77		7.33	6.58	3.69	6.25	5.64		3.59		2.18		5.25	5.79	3.81	3.47	3.12	2.57	5.9	5.39		6.67
	Lc	3.59		6.18		5.85	6.55		7.05	6.3	3.43	6.1	5.54		3.48		2.15		4.25	5.48	3.59	3.32	3.01	2.45	5.81	4.97		6.38
	90 + angleB	108.48		97.75		105.65	110.73		109.87	116.57	98.24	108.43	129		77.67		90		123.05	114.98	108.48	93.19	106.06	78.53	104.06	118.29		88.35
	Ly	3.40488		6.12355		5.63313	6.12595		6.63029	5.63465	3.39459	5.78713	4.30539		3.39973		2.15		3.56233	4.96737	3.40488	3.31486	2.89253	2.40107	5.63594	4.37638		6.37735
	Lx	1.13794		0.833379		1.5781	2.31847		2.3962	2.81793	0.491587	1.92849	3.48643		-0.743126		0		2.31783	2.31421	1.13794	0.184749	0.832698	-0.487194	1.41147	2.35545		-0.183705
	VGI	0.920238		0.925008		0.969557	0.904866		0.904541	0.856329	0.919943	0.925942	0.763367		0.947		0.986239		0.678539	0.857923	0.893669	0.95529	0.927092	0.934269	0.955245	0.811945		0.956125
	HGI	0.30755		0.125888		0.271617	0.342462		0.326904	0.428257	0.133221	0.308558	0.618162		-0.206999		0		0.441491	0.399692	0.298671	0.0532417	0.26689	-0.18957	0.239232	0.437005		-0.027542
	AngleB	18.48		7.75		15.65	20.73		19.87	26.57	8.24	18.43	39		-12.33		0		33.05	24.98	18.48	3.19	16.06	-11.47	14.06	28.29		-1.65
	Lc/L	0.97027		0.933535		1.00688	0.967504		0.961801	0.957447	0.929539	0.976	0.98227		0.969359		0.986239		0.809524	0.946459	0.942257	0.956772	0.964744	0.953307	0.984746	0.922078		0.956522
147	L	9.67	10.47	10.39	9.49	12.16	11.54	8.64	4.65	8.29	8.69	11.06	8.98	10.67	10.05		12.36	8.41	10.12			11.01	12.32	12.65	9.45	11.49	11.7	11.08
	Lc	9.16	9.82	9.59	9.07	11.85	11.09	7.75	4.52	7.79	7.97	10.31	8.66	10.18	9.38		11.78	7.89	9.19			9.55	11.85	11.82	7.59	11.05	11.08	10.29
	90 + angleB	127.3	114.43	117.27	123.91	124.47	120.02	130.73	98.42	113.81	115.22	124.23	123.7	129.39	119.07		102.17	115.47	97.79			135.02	117.49	115.31	148.4	118.7	117.17	123.17
	Ly	7.28654	8.94079	8.52414	7.52733	9.76941	9.60229	5.87289	4.47128	7.12699	7.21029	8.52417	7.20472	7.86756	8.19837		11.5153	7.12318	9.10519			6.75051	10.512	10.6854	3.97705	9.69247	9.85738	8.61325
	Lx	5.55085	4.06137	4.39399	5.06006	6.7068	5.54835	5.05684	0.661856	3.14486	3.39598	5.79954	4.80495	6.46018	4.55753		2.48338	3.393	1.24564			6.75523	5.46989	5.05323	6.46461	5.30647	5.05948	5.62992
	VGI	0.75352	0.853943	0.820418	0.793185	0.803405	0.832087	0.679733	0.961566	0.859709	0.829722	0.77072	0.802308	0.737353	0.815758		0.931655	0.846989	0.899722			0.613126	0.853249	0.844694	0.420852	0.843557	0.842511	0.777369
	HGI	0.574028	0.387905	0.422905	0.533199	0.551546	0.480793	0.585282	0.142335	0.379356	0.390791	0.524371	0.535073	0.605453	0.453486		0.20092	0.403449	0.123087			0.613554	0.443984	0.399465	0.684085	0.461834	0.432435	0.508115
	AngleB	37.3	24.43	27.27	33.91	34.47	30.02	40.73	8.42	23.81	25.22	34.23	33.7	39.39	29.07		12.17	25.47	7.79			45.02	27.49	25.31	58.4	28.7	27.17	33.17
	Lc/L	0.94726	0.937918	0.923003	0.955743	0.974507	0.961005	0.896991	0.972043	0.939686	0.917146	0.932188	0.964365	0.954077	0.933333		0.953074	0.938169	0.908103			0.867393	0.961851	0.934387	0.803175	0.961706	0.947009	0.9287
148	L			9.99				11.32		7.64	9.86	7.24	9.81	7.79	10	9.47			5.28			5.26	7.67	5.37	9.2		8.29	9.59
	Lc			9.69				10.98		7.48	9.01	6.96	9.04	7.42	9.38	9.42			5.17			5.15	7.63	5.09	8.81		8.02	8.7
	90 + angleB			108.44				119.87		84.86	122.23	91.01	127.21	113.69	122	100.2			111.54			94.7	117.19	106.17	102.03		109.89	112.6
	Ly			9.19247				9.52139		7.44992	7.62169	6.95892	7.19968	6.79474	7.95469	9.27112			4.80893			5.13268	6.78686	4.88864	8.61652		7.54159	8.03193
	Lx			3.06506				5.46841		-0.670131	4.80521	0.122683	5.46683	2.98127	4.97064	1.66814			1.89817			0.421983	3.48647	1.41751	1.83621		2.72853	3.34337
	VGI			0.920167				0.841112		0.975121	0.77299	0.961177	0.733912	0.872238	0.795469	0.978999			0.910783			0.975795	0.884857	0.910361	0.936578		0.909721	0.837532
	HGI			0.306813				0.483075		-0.0877134	0.487343	0.0169452	0.557271	0.382704	0.497064	0.17615			0.359502			0.080225	0.45456	0.263967	0.199588		0.329135	0.348631
	AngleB			18.44				29.87		-5.14	32.23	1.01	37.21	23.69	32	10.2			21.54			4.7	27.19	16.17	12.03		19.89	22.6
	Lc/L			0.96997				0.969965		0.979058	0.913793	0.961326	0.921509	0.952503	0.938	0.99472			0.979167			0.979087	0.994785	0.947858	0.957609		0.967431	0.907195
149	L	1.57			2.87	2.2			6.51		6.2		1.77	4.5	5.26	4.11	5.89		4.83				6.83		7.15	5.14	5.21
	Lc	1.63			2.74	2.11			5.82		6.05		1.77	4.25	4.49	4.08	4.33		4.25				5.94		6.26	4.46	4.64
	90 + angleB	74.74			93.79	115.16			110.12		91.74		101.45	96.76	119.98	113.92	115.85		110.52				113.03		110.09	121.26	120.99
	Ly	1.57253			2.73401	1.90981			5.46483		6.04721		1.73477	4.22045	3.88924	3.72958	3.89673		3.98034				5.46658		5.87911	3.8125	3.97767
	Lx	-0.429015			0.181113	0.897061			2.00201		0.183703		0.351368	0.500271	2.24364	1.65428	1.88795		1.48977				2.32381		2.15028	2.31439	2.38908
	VGI	1.00161			0.952616	0.868096			0.839452		0.975357		0.980098	0.937879	0.739399	0.90744	0.661585		0.824086				0.800378		0.822253	0.741732	0.763469
	HGI	-0.273258			0.0631057	0.407755			0.307528		0.0296294		0.198513	0.111171	0.426548	0.402501	0.320535		0.308441				0.340235		0.300739	0.450271	0.458557
	AngleB	-15.26			3.79	25.16			20.12		1.74		11.45	6.76	29.98	23.92	25.85		20.52				23.03		20.09	31.26	30.99
	Lc/L	1.03822			0.954704	0.959091			0.894009		0.975806		1	0.944444	0.853612	0.992701	0.735144		0.879917				0.869693		0.875524	0.867704	0.890595
150	L	6.31						2.1	1.98	5.8		6.11				2.8		2.83								4.63		3.71
	Lc	5.58						2.11	1.99	5.25		6.13				2.65		2.76								4.25		3.44
	90 + angleB	125.41						101.51	72.66	125.32		108.81				87.4		98.65								123.05		117.48
	Ly	4.54785						2.06757	1.89956	4.28366		5.80262				2.64727		2.72861								3.56233		3.05187
	Lx	3.23318						0.421027	-0.593102	3.03525		1.9765				-0.120212		0.415099								2.31783		1.58735
	VGI	0.720737						0.984556	0.959374	0.738563		0.949692				0.945454		0.964172								0.769401		0.822607
	HGI	0.51239						0.200489	-0.299547	0.523319		0.323486				-0.0429328		0.146678								0.50061		0.427857
	AngleB	35.41						11.51	-17.34	35.32		18.81				-2.6		8.65								33.05		27.48
	Lc/L	0.884311						1.00476	1.00505	0.905172		1.00327				0.946429		0.975265								0.917927		0.927224
151	L	10.48	7.13	8.42	8.73	9.93	9.6	9.35	9.88	9.53	8.33	6.81	3.94	6.92		8.16	7.28	5.29	8.18	6.47	9.29	10.2	6.46	7.61	8.19	8.09	8.6	8.87
	Lc	9.86	7.05	8.27	8.16	9.37	9.1	8.87	9.36	8.69	7.07	6.65	3.88	6.12		7.7	6.97	5.28	7.88	6.21	8.99	9.95	6.21	7.05	7.63	7.87	7.73	8.37
	90 + angleB	119.13	107.86	119.41	113.95	116.9	113.2	119.66	120.97	112.38	105.52	103.65	109.91	113.18		121.79	94.21	99	108.94	106.31	134.37	122.77	103.09	107.86	111.02	112.26	120.97	117.14
	Ly	8.61288	6.71025	7.20423	7.45742	8.35614	8.36413	7.70783	8.02561	8.03546	6.81221	6.46217	3.64809	5.62595		6.54488	6.95119	5.21499	7.45337	5.96009	6.4264	8.36646	6.04864	6.71025	7.12226	7.28348	6.62799	7.44842
	Lx	4.79978	2.16218	4.06103	3.31246	4.23931	3.58487	4.38934	4.81655	3.3087	1.89175	1.56933	1.32131	2.40896		4.05642	0.511683	0.825974	2.55767	1.74398	6.28661	5.38562	1.40645	2.16218	2.73683	2.98124	3.97777	3.81811
	VGI	0.82184	0.941129	0.855609	0.85423	0.841505	0.871264	0.824367	0.812309	0.843175	0.817792	0.948924	0.925911	0.812998		0.802069	0.954834	0.985821	0.91117	0.921188	0.691755	0.820241	0.936321	0.881768	0.869629	0.900307	0.770696	0.839731
	HGI	0.457994	0.303251	0.482308	0.379435	0.42692	0.373424	0.469448	0.487506	0.347187	0.227101	0.230446	0.335358	0.348116		0.49711	0.0702862	0.156139	0.312674	0.269549	0.676707	0.528002	0.217717	0.284124	0.334168	0.368509	0.462532	0.430452
	AngleB	29.13	17.86	29.41	23.95	26.9	23.2	29.66	30.97	22.38	15.52	13.65	19.91	23.18		31.79	4.21	9	18.94	16.31	44.37	32.77	13.09	17.86	21.02	22.26	30.97	27.14
	Lc/L	0.94084	0.98878	0.982185	0.934708	0.943605	0.947917	0.948663	0.947368	0.911857	0.848739	0.976505	0.984772	0.884393		0.943627	0.957418	0.99811	0.963325	0.959815	0.967707	0.97549	0.9613	0.926413	0.931624	0.972806	0.898837	0.94363
152	L
	Lc
	90 + angleB
	Ly
	Lx
	VGI
	HGI
	AngleB
	Lc/L
153	L					8.86	9.42					8.51		6.26					9.68					4.79		8.55	5.67	6.55
	Lc					7.6	8.56					7.91		6.16					8.52					4.72		7.78	5.39	6.05
	90 + angleB					115.42	118.32					120.97		100.91					105.8					111.51		108.45	100.68	103.44
	Ly					6.86421	7.53547					6.78233		6.04866					8.1981					4.39127		7.38011	5.29663	5.88431
	Lx					3.2623	4.06083					4.0704		1.16588					2.31983					1.73065		2.46219	0.998894	1.40618
	VGI					0.774742	0.799944					0.796983		0.96624					0.846911					0.916758		0.863171	0.93415	0.898369
	HGI					0.368206	0.431086					0.478308		0.186243					0.239652					0.361305		0.287976	0.176172	0.214684
	AngleB					25.42	28.32					30.97		10.91					15.8					21.51		18.45	10.68	13.44
	Lc/L					0.857788	0.908705					0.929495		0.984026					0.880165					0.985386		0.909942	0.950617	0.923664
154	L			8.17		4.82	7.5	6.96		5.23	7.69	9.73	9.19		8.59	7.62	8.2	7.7	5.62	9.13	10.35	9.53	4.24	6.27	9.24		9.81	9.51
	Lc			7.52		3.98	6.44	6.16		5.09	6.52	8.84	7.62		7.38	6.97	6.3	6.84	4.9	8.22	9.67	8.97	4.07	5.55	7.68		8.85	8.3
	90 + angleB			130.53		125.59	135	126.26		120.4	139.61	123.47	133.32		118.89	133.7	129.19	128.11	108.46	121.26	146.1	137.56	116.57	110.05	149.55		136.84	141.04
	Ly			5.71569		3.23655	4.55377	4.96706		4.39019	4.22488	7.3741	5.5438		6.46155	5.03908	4.88285	5.3819	4.64787	7.02663	5.3934	6.05312	3.64016	5.21364	3.89212		6.05374	5.21885
	Lx			4.88684		2.31628	4.55377	3.64333		2.57571	4.96597	4.87526	5.22787		3.5655	4.81545	3.98093	4.22146	1.55155	4.26554	8.02622	6.61972	1.82047	1.90276	6.62071		6.4556	6.45396
	VGI			0.699595		0.671482	0.607169	0.713658		0.839425	0.549399	0.757873	0.603243		0.752218	0.661297	0.595469	0.698948	0.827023	0.76962	0.521101	0.635164	0.858529	0.831521	0.421225		0.617099	0.548775
	HGI			0.598145		0.480557	0.607169	0.523468		0.492488	0.645769	0.501055	0.568865		0.415075	0.631949	0.48548	0.548242	0.276076	0.467201	0.77548	0.694619	0.429357	0.303471	0.716527		0.658063	0.678649
	AngleB			40.53		35.59	45	36.26		30.4	49.61	33.47	43.32		28.89	43.7	39.19	38.11	18.46	31.26	56.1	47.56	26.57	20.05	59.55		46.84	51.04
	Lc/L			0.920441		0.825726	0.858667	0.885057		0.973231	0.847854	0.90853	0.829162		0.859139	0.914698	0.768293	0.888312	0.871886	0.900329	0.9343	0.941238	0.959906	0.885167	0.831169		0.902141	0.872766
155	L	3.12	3.73	4.12	3.27		2.11		4.73	6.08	5.26	2.55		7.29		4.79		4.42	4.07	2.01	4.34		4.27		3.9		7.22
	Lc	2.91	3.46	3.65	3.24		1.91		4.51	5.4	4.77	2.51		6.08		4.71		4.09	3.84	2.05	3.87		3.58		3.72		6.4
	90 + angleB	104.93	114.44	122.88	85.37		84.35		126.04	108.02	125.48	107.56		119.37		118.36		111.31	127.28	111.14	131.66		139.63		110.84		131.38
	Ly	2.81176	3.14997	3.0653	3.22943		1.90072		3.64682	5.13512	3.8843	2.39304		5.29854		4.14471		3.81036	3.05543	1.91204	2.89129		2.31884		3.47663		4.80219
	Lx	0.749729	1.43154	1.98152	-0.261535		-0.188042		2.65346	1.67048	2.7686	0.757278		2.98192		2.2373		1.48636	2.32593	0.739328	2.57242		2.72752		1.32343		4.23072
	VGI	0.901206	0.844495	0.744006	0.987592		0.900816		0.770997	0.844592	0.73846	0.938446		0.726823		0.865283		0.862072	0.75072	0.951263	0.666195		0.543054		0.891443		0.665123
	HGI	0.240298	0.383791	0.480951	-0.0799803		-0.0891195		0.560985	0.274751	0.526349	0.296972		0.409043		0.467077		0.336281	0.571481	0.367825	0.592724		0.638764		0.33934		0.585972
	AngleB	14.93	24.44	32.88	-4.63		-5.65		36.04	18.02	35.48	17.56		29.37		28.36		21.31	37.28	21.14	41.66		49.63		20.84		41.38
	Lc/L	0.932692	0.927614	0.885922	0.990826		0.905213		0.953488	0.888158	0.906844	0.984314		0.834019		0.983299		0.925339	0.943489	1.0199	0.891705		0.838407		0.953846		0.886427
156	L			6.1		5.02	4.25	3.28		5.47	7.05	5.08	6.57		7.24		5.95	6.07	6.96	8.56		6.94	9.28				4.29	7.03
	Lc			6.02		4.25	4.14	3.12		4.92	6.62	4.26	6.07		6.56		5.67	5.63	6.51	7.44		6.25	8.62				4.04	6.47
	90 + angleB			97.99		69.15	106.36	100.93		102.69	129.26	103.47	125.02		116.09		101.79	118.12	165.22	137.16		122	109.63				118.26	121.21
	Ly			5.96156		3.97169	3.97237	3.0634		4.79982	5.12575	4.14282	4.97104		5.89156		5.55038	4.96545	1.66075	5.05885		5.3003	8.11902				3.55846	5.53362
	Lx			0.836782		-1.51267	1.16612	0.591582		1.08081	4.1894	0.992308	3.48334		2.88497		1.15852	2.65353	6.2946	5.45542		3.312	2.89584				1.91283	3.3526
	VGI			0.977305		0.791173	0.934676	0.933964		0.877481	0.727056	0.815515	0.756627		0.813752		0.932837	0.818031	0.238614	0.590988		0.763732	0.874894				0.829479	0.787144
	HGI			0.137177		-0.301329	0.274381	0.18036		0.197588	0.594242	0.195336	0.530189		0.398477		0.19471	0.437155	0.904397	0.637315		0.477233	0.312052				0.445882	0.476899
	AngleB			7.99		-20.85	16.36	10.93		12.69	39.26	13.47	35.02		26.09		11.79	28.12	75.22	47.16		32	19.63				28.26	31.21
	Lc/L			0.986885		0.846614	0.974118	0.95122		0.899452	0.939007	0.838583	0.923896		0.906077		0.952941	0.927512	0.935345	0.869159		0.900576	0.928879				0.941725	0.920341
157	L	5.7	8.55	5.58		8.31	7.59	9.23		5.45	10.45	12.39	10.44		5.23			5.55		5.43	8.32	5.21	4.8	5.66	11.37	7.3	6.56
	Lc	5.13	7.57	5.32		7.99	6.89	8.67		5.32	9.27	11.37	9.41		4.85			5.05		5.12	7.56	5.08	4.54	5.27	10.56	6.72	6.05
	90 + angleB	120.99	109.78	105.3		109.33	122.73	135		108.38	107.18	120.95	117.29		115.21			88.61		119.09	114.56	118.34	111.32	98.18	107.01	112.44	109.11
	Ly	4.39773	7.12336	5.13145		7.53959	5.79606	6.13062		5.04861	8.85639	9.7511	8.36264		4.38805			5.04851		4.47415	6.87602	4.47114	4.2293	5.21638	10.098	6.21116	5.7166
	Lx	2.64138	2.56176	1.4038		2.64476	3.72529	6.13062		1.67749	2.73812	5.84748	4.31443		2.0658			-0.122501		2.48926	3.14228	2.41149	1.65064	0.749834	3.08921	2.56513	1.98067
	VGI	0.771531	0.833142	0.919614		0.907291	0.763644	0.664205		0.92635	0.847501	0.787014	0.801019		0.839015			0.909642		0.823968	0.826445	0.858185	0.881105	0.921622	0.88813	0.850844	0.871432
	HGI	0.4634	0.299621	0.251578		0.318262	0.490816	0.664205		0.307796	0.262021	0.471951	0.41326		0.39499			-0.0220723		0.458427	0.377678	0.462858	0.343883	0.132479	0.271698	0.351388	0.301931
	AngleB	30.99	19.78	15.3		19.33	32.73	45		18.38	17.18	30.95	27.29		25.21			-1.39		29.09	24.56	28.34	21.32	8.18	17.01	22.44	19.11
	Lc/L	0.9	0.88538	0.953405		0.961492	0.907773	0.939328		0.976147	0.887081	0.917676	0.901341		0.927342			0.90991		0.94291	0.908654	0.975048	0.945833	0.931095	0.92876	0.920548	0.922256
158	L		7.27	5.98						4.99		6.75			7.41			5.32		5.28	4.74		10.55
	Lc		6.37	5.2						4.46		6.16			6.07			5		4.66	4.34		9.24
	90 + angleB		116.08	120.74						105.16		100.91			115.79			109.27		84.72	103.23		119.56
	Ly		5.72141	4.46938						4.30479		6.04866			5.4654			4.71987		4.64023	4.22481		8.03732
	Lx		2.80042	2.65794						1.16636		1.16588			2.6409			1.6501		-0.428827	0.993255		4.55841
	VGI		0.786989	0.747388						0.862683		0.896098			0.73757			0.887193		0.878831	0.891311		0.761831
	HGI		0.385202	0.444472						0.233739		0.172724			0.356397			0.310169		-0.0812173	0.209547		0.432077
	AngleB		26.08	30.74						15.16		10.91			25.79			19.27		-5.28	13.23		29.56
	Lc/L		0.876204	0.869565						0.893788		0.912593			0.819163			0.93985		0.882576	0.915612		0.875829
159	L	9.07		6.3	8.64	7.33	9.16		5.78	7.14	6.83	5.86	8.93		8.4	7.65			6.6	8.56			10.32	10.62	10.1	7.64	9.99	8.24
	Lc	8.24		6.16	8.02	6.91	8.54		5.48	6.39	5.93	5.1	7.72		7.92	7.35			5.75	7.47			9.51	9.72	8.61	6.64	8.44	7.05
	90 + angleB	129.31		115.83	144.63	135.76	129.12		117.14	133.56	116.57	136.8	146.84		128.54	139.99			96.65	130.07			131.48	135.53	133.95	135.88	136.51	146.58
	Ly	6.37553		5.54456	4.64241	4.82087	6.62556		4.87662	4.63053	5.30372	3.49119	4.22268		6.19481	4.72547			5.71131	5.71648			7.12477	6.80921	6.19873	4.62253	5.80864	3.88294
	Lx	5.22017		2.68393	6.53976	4.95049	5.38828		2.49979	4.40344	2.65243	3.71774	6.46277		4.93464	5.6296			0.665873	4.80861			6.29903	6.93636	5.9756	4.76675	6.12317	5.88432
	VGI	0.702925		0.880089	0.537316	0.65769	0.723314		0.843706	0.648534	0.776534	0.595766	0.472864		0.737478	0.617709			0.865351	0.667813			0.690385	0.641168	0.613736	0.605043	0.581446	0.471231
	HGI	0.575543		0.42602	0.756916	0.675374	0.588241		0.43249	0.616728	0.388351	0.634427	0.723714		0.587457	0.735896			0.10089	0.561754			0.610371	0.653141	0.591644	0.62392	0.61293	0.714117
	AngleB	39.31		25.83	54.63	45.76	39.12		27.14	43.56	26.57	46.8	56.84		38.54	49.99			6.65	40.07			41.48	45.53	43.95	45.88	46.51	56.58
	Lc/L	0.90849		0.977778	0.928241	0.942701	0.932314		0.948097	0.894958	0.868228	0.870307	0.864502		0.942857	0.960784			0.871212	0.872664			0.921512	0.915254	0.852475	0.86911	0.844845	0.855583
160	L		4.71	5.89	11.42	8.67	8.67	3.58	4.13	5.67		8.94	10.5			9.04		5.71	7.67	6.07	10.44	7.29	8.89	8.06	6.54	4.41		5.2
	Lc		4.36	5.23	9.67	7.87	7	3.3	3.3	4.97		7.55	8.71			7.37		4.26	5.95	5.79	8.18	6.64	5.7	6.34	5.72	4.03		4.99
	90 + angleB		104.46	113.19	114.81	120.37	117.53	107.76	129.08	113.5		127.89	124.17			111.03		166.53	145.2	99.05	121.75	100.04	125.56	125.95	104.35	109.02		101.35
	Ly		4.22188	4.80744	8.7775	6.79007	6.20738	3.14273	2.56168	4.55779		5.95839	7.20643			6.8791		0.992308	3.39575	5.71792	6.95588	6.53832	4.63699	5.13242	5.54153	3.80998		4.89241
	Lx		1.08871	2.05948	4.05763	3.97893	3.23549	1.0066	2.08034	1.98178		4.63681	4.89197			2.64477		4.14282	4.88584	0.910746	4.30443	1.15759	3.31486	3.72208	1.41767	1.31337		0.982041
	VGI		0.896366	0.816203	0.768608	0.783168	0.715961	0.877858	0.620261	0.803843		0.666487	0.686327			0.760963		0.173784	0.442731	0.941997	0.666272	0.896888	0.521596	0.636776	0.84733	0.863941		0.940848
	HGI		0.231149	0.349657	0.355309	0.458931	0.373182	0.281173	0.503713	0.349521		0.518659	0.465902			0.292564		0.725537	0.637006	0.15004	0.412302	0.158791	0.372876	0.461797	0.216769	0.297816		0.188854
	AngleB		14.46	23.19	24.81	30.37	27.53	17.76	39.08	23.5		37.89	34.17			21.03		76.53	55.2	9.05	31.75	10.04	35.56	35.95	14.35	19.02		11.35
	Lc/L		0.92569	0.887946	0.84676	0.907728	0.807382	0.921788	0.799031	0.876543		0.844519	0.829524			0.815265		0.74606	0.77575	0.953871	0.783525	0.910837	0.64117	0.7866	0.874618	0.913832		0.959615
161	L	9.58	8.21	7.94	8.12	4.55	8.18	6.53	8.24	7.45	7.39	7.22	7.85			6.58	5.57	6.55	6.39	7.1		7.35	5.27	8.41	5.95	3.3	4.49
	Lc	4.25	6.34	6.53	6.22	4.34	7.38	5.64	6.64	6.13	6.05	6.26	6.65			4.21	4.97	5.77	2.48	6.04		6.57	4.93	7.27	2.19	3.25	4.07
	90 + angleB	146.95	130.83	129.32	138.16	118.54	124.94	119.99	130.46	90	138.86	115.82	129.44			143.75	120.04	122.13	143.02	132.28		131.98	114.83	127.19	142.36	104.88	116.57
	Ly	2.31783	4.79718	5.05173	4.14907	3.81262	6.04977	4.88488	5.0521	6.13	3.9803	5.63504	5.13573			2.48941	4.30241	4.88629	1.49181	4.46879		4.884	4.47426	5.79154	1.33743	3.14101	3.64016
	Lx	3.56233	4.1452	4.13774	4.63397	2.07353	4.22666	2.81915	4.30881	0	4.55628	2.72651	4.22454			3.39513	2.488	3.06873	1.98114	4.06344		4.39448	2.07024	4.39442	1.73418	0.834585	1.82047
	VGI	0.241944	0.584309	0.636238	0.510969	0.837938	0.739581	0.748067	0.61312	0.822819	0.538607	0.780477	0.654233			0.37833	0.772426	0.745998	0.23346	0.629407		0.664489	0.849006	0.688649	0.224778	0.951822	0.810726
	HGI	0.371851	0.504896	0.521126	0.570685	0.455721	0.516707	0.431722	0.522914	0	0.616547	0.377633	0.538159			0.515977	0.446679	0.468508	0.310037	0.572315		0.597889	0.392835	0.522524	0.291459	0.252905	0.405451
	AngleB	56.95	40.83	39.32	48.16	28.54	34.94	29.99	40.46	0	48.86	25.82	39.44			53.75	30.04	32.13	53.02	42.28		41.98	24.83	37.19	52.36	14.88	26.57
	Lc/L	0.443633	0.772229	0.822418	0.76601	0.953846	0.9022	0.863706	0.805825	0.822819	0.818674	0.867036	0.847134			0.639818	0.89228	0.880916	0.388106	0.850704		0.893878	0.935484	0.864447	0.368067	0.984848	0.906459
162	L
	Lc
	90 + angleB
	Ly
	Lx
	VGI
	HGI
	AngleB
	Lc/L
Cvi#1	L	8.66	5.46	0	6.7	5.46	7.16	9.75	8.32	6.86	9.68		6.48	6.86		7.69	6.39		4.42	7.24	6.93	9.23			6.82	6.33		6.15
	Lc	8.29	5.37	0	6.58	5.08	6.86	9.44	8.03	6.3	9.02		6.29	6.49		7.17	6.11		4.24	6.98	6.65	8.78			6.68	6.11		5.56
	90 + angleB	133.46	114.53	0	111.35	102.25	119.63	132.55	132.99	129.19	128.67		108.45	104.05		126.1	130.65		102.36	119.96	129.44	144.22			107.34	118.34		114.62
	Ly	6.01734	4.88533	0	6.12844	4.96433	5.96296	6.95433	5.87373	4.88285	7.04243		5.9667	6.29585		5.79329	4.63568		4.14173	6.04729	5.13573	5.13344			6.37641	5.37769		5.05454
	Lx	5.70226	2.22946	0	2.39554	1.07786	3.39156	6.38364	5.47542	3.98093	5.636		1.99064	1.57557		4.22454	3.98028		0.907587	3.48578	4.22454	7.12293			1.99092	2.90043		2.31629
	VGI	0.694842	0.894748	#DIV/0!	0.914693	0.909219	0.832816	0.713265	0.705977	0.711785	0.727524		0.920786	0.917762		0.753353	0.725458		0.937042	0.835261	0.741087	0.556169			0.934958	0.849557		0.821877
	HGI	0.65846	0.408326	#DIV/0!	0.357544	0.197411	0.473682	0.654733	0.658104	0.580311	0.582232		0.307198	0.229675		0.549355	0.622892		0.205336	0.481461	0.609602	0.771715			0.291923	0.458204		0.376632
	AngleB	43.46	24.53	-90	21.35	12.25	29.63	42.55	42.99	39.19	38.67		18.45	14.05		36.1	40.65		12.36	29.96	39.44	54.22			17.34	28.34		24.62
	Lc/L	0.957275	0.983516	#DIV/0!	0.98209	0.930403	0.958101	0.968205	0.965144	0.918367	0.931818		0.970679	0.946064		0.93238	0.956182		0.959276	0.964088	0.959596	0.951246			0.979472	0.965245		0.904065
Cvi#2	L	8.19	8.31	6.52			6.8	7.64		6.36	6.08	8.88	5.51	5.62	6	6.41		5.53	6.19	8.87	8.76	7.92	10.35			6.59	8.52	7.59
	Lc	7.67	7.54	5.86			6.6	7.11		5.74	5.82	8.53	5.42	5.26	5.85	6.07		5.16	5.83	8.31	8.3	7.59	9.99			5.9	8.23	6.95
	90 + angleB	124.89	126.91	118.79			118.51	126.47		116.57	109.95	129.93	108.46	114.14	110.76	122.2		95.58	104.85	113.48	128.96	116.57	120.4			119.48	106.99	113.42
	Ly	6.29133	6.02883	5.13565			5.79964	5.71764		5.13379	5.47075	6.54105	5.14111	4.80001	5.47018	5.13639		5.13555	5.63528	7.62193	6.45396	6.78841	8.61651			5.13611	7.87081	6.37743
	Lx	4.38726	4.52822	2.82218			3.15026	4.2262		2.56745	1.98578	5.47499	1.7162	2.15117	2.07356	3.23456		0.501735	1.49417	3.31094	5.21885	3.39494	5.05528			2.90351	2.40485	2.7624
	VGI	0.768172	0.725491	0.787676			0.852889	0.748382		0.8072	0.899794	0.736605	0.933051	0.854094	0.911697	0.801309		0.928671	0.910384	0.859293	0.736753	0.857122	0.832513			0.77938	0.923804	0.840241
	HGI	0.535685	0.544912	0.43285			0.463274	0.553167		0.403687	0.326609	0.616553	0.311471	0.38277	0.345593	0.504611		0.0907297	0.241384	0.373274	0.59576	0.428654	0.488433			0.440593	0.282259	0.363953
	AngleB	34.89	36.91	28.79			28.51	36.47		26.57	19.95	39.93	18.46	24.14	20.76	32.2		5.58	14.85	23.48	38.96	26.57	30.4			29.48	16.99	23.42
	Lc/L	0.936508	0.907341	0.898773			0.970588	0.930628		0.902516	0.957237	0.960586	0.983666	0.935943	0.975	0.946958		0.933092	0.941842	0.936866	0.947489	0.958333	0.965217			0.895296	0.965962	0.915679
Ler2#1	L					7.34	8.6								8.94	4.96		7.62	6.35	4.64	4.4	10.15		9.04		8.44	7.66	6.66
	Lc					6.79	7.67								7.87	4.57		5.28	5.64	4.06	3.54	9.22		7.15		7.51	6.92	5.3
	90 + angleB					109.96	116.16								120.37	95.29		138.74	119.99	168.29	73.52	107.83		117.01		96.97	101.36	99.98
	Ly					6.38213	6.88433								6.79007	4.55054		3.48204	4.88488	0.82401	3.39457	8.77716		6.37013		7.4545	6.78443	5.2198
	Lx					2.31786	3.38154								3.97893	0.421339		3.96911	2.81915	3.9755	-1.00423	2.82311		3.24714		0.911336	1.36305	0.918513
	VGI					0.8695	0.800504								0.759515	0.917447		0.45696	0.769272	0.177588	0.771494	0.864744		0.70466		0.883235	0.885696	0.783754
	HGI					0.315785	0.393203								0.445071	0.0849475		0.52088	0.44396	0.856789	-0.228234	0.278139		0.359197		0.107978	0.177944	0.137915
	AngleB					19.96	26.16								30.37	5.29		48.74	29.99	78.29	-16.48	17.83		27.01		6.97	11.36	9.98
	Lc/L					0.925068	0.89186								0.880313	0.921371		0.692913	0.888189	0.875	0.804545	0.908374		0.790929		0.88981	0.903394	0.795796
Ler2#2	L					6.63	5.07						8.86		7.28	6.85	10.23	7.98	6.35		8.8	6.53			8.08		9.52	8.32
	Lc					6.14	4.65						7.51		4.48	5.71	8.6	7.26	5.64		8.34	4.5			6.94		8.7	7.73
	90 + angleB					111.34	85.79						131.47		154.95	109.45	128.8	110.7	119.99		117.88	147.78			109.5		130.38	109.36
	Ly					5.71903	4.63745						5.62726		1.89687	5.38414	6.70231	6.79132	4.88488		7.37197	2.39927			6.54193		6.62735	7.2929
	Lx					2.23436	-0.341367						4.97333		4.05861	1.90134	5.38879	2.56623	2.81915		3.89996	3.80703			2.31662		5.63633	2.56251
	VGI					0.862598	0.914685						0.635131		0.260559	0.786006	0.655162	0.851043	0.769272		0.837724	0.367423			0.809645		0.69615	0.876551
	HGI					0.337007	-0.0673308						0.561324		0.557501	0.277568	0.526764	0.321582	0.44396		0.443177	0.583006			0.28671		0.592051	0.307995
	AngleB					21.34	-4.21						41.47		64.95	19.45	38.8	20.7	29.99		27.88	57.78			19.5		40.38	19.36
	Lc/L					0.926094	0.91716						0.84763		0.615385	0.833577	0.840665	0.909774	0.888189		0.947727	0.689127			0.858911		0.913866	0.929087
Ler2#3	L	5.97			6.85			3.41			1.94	2.01					3.26	2.08	3.78		1.53	6.66	6.19	1.96	2.28			4.06
	Lc	5.93			6.3			3.12			1.68	1.97					2.69	2.09	3.07		1.52	6.33	5.19	1.59	2.08			3.76
	90 + angleB	105.39			91.12			100.93			109.92	105.04					135	82.94	128.43		119.48	117.33	124.08	99.2	94.95			104.08
	Ly	5.71736			6.2988			3.0634			1.57948	1.90252					1.90212	2.07415	2.40494		1.3232	5.62343	4.29865	1.56955	2.07224			3.64704
	Lx	1.57375			0.123143			0.591582			0.572389	0.511202					1.90212	-0.256879	1.90818		0.748022	2.9062	2.90822	0.254211	0.179476			0.914719
	VGI	0.957682			0.919532			0.898358			0.814167	0.946526					0.583472	0.997189	0.636228		0.864838	0.844358	0.69445	0.800789	0.908878			0.898285
	HGI	0.26361			0.017977			0.173484			0.295046	0.254329					0.583472	-0.1235	0.50481		0.488903	0.436366	0.469825	0.1297	0.0787174			0.2253
	AngleB	15.39			1.12			10.93			19.92	15.04					45	-7.06	38.43		29.48	27.33	34.08	9.2	4.95			14.08
	Lc/L	0.9933			0.919708			0.914956			0.865979	0.9801					0.825153	1.00481	0.812169		0.993464	0.95045	0.838449	0.811224	0.912281			0.926108
Ler2#4	L	9.06	5.37		4.29	5.54		10.55	6.14	6.63	7.61		7.27			4.3	6.94	8.24	4.89	7.83	7.23		8.04			6.55	3.09	4.19
	Lc	6.79	4.9		3.8	5.16		8.34	6	4.97	6.35		6.07			4.06	5.01	7.13	4.14	6.19	5.95		4.45			5.47	2.66	3.85
	90 + angleB	113.73	94.97		110.29	84.42		122.47	96.39	90	120.63		141.05			106.62	124.29	93.47	106.36	114.43	108.45		133.81			90	86.02	81.36
	Ly	6.21592	4.88158		3.56421	5.13555		7.03623	5.96272	4.97	5.46402		3.81586			3.89038	4.13925	7.11693	3.97237	5.63579	5.64417		3.2113			5.47	2.65358	3.80631
	Lx	2.73248	0.424507		1.31773	-0.501735		4.4774	0.667773	0	3.23527		4.72061			1.16125	2.82254	0.43155	1.16612	2.56007	1.88304		3.0806			0	-0.184626	-0.578369
	VGI	0.686084	0.909046		0.830818	0.926994		0.666941	0.971128	0.749623	0.718005		0.524877			0.904741	0.596433	0.863705	0.812347	0.719769	0.78066		0.399415			0.835115	0.858765	0.908427
	HGI	0.301598	0.0790516		0.307164	-0.0905659		0.424398	0.108758	0	0.425135		0.649327			0.270059	0.406707	0.0523725	0.23847	0.326956	0.260448		0.383159			0	-0.0597495	-0.138035
	AngleB	23.73	4.97		20.29	-5.58		32.47	6.39	0	30.63		51.05			16.62	34.29	3.47	16.36	24.43	18.45		43.81			0	-3.98	-8.64
	Lc/L	0.749448	0.912477		0.885781	0.931408		0.790521	0.977199	0.749623	0.834428		0.834938			0.944186	0.721902	0.865291	0.846626	0.790549	0.82296		0.553483			0.835115	0.860841	0.918854
