# Supplementary material for: A QTL Study for Regions Contributing to Arabidopsis thaliana Root Skewing on Tilted Surfaces
Source: G3 (Bethesda). 2011 Jul 1;1(2):105–15. doi: 10.1534/g3.111.000331 (PMC3276130; doi:10.1534/g3.111.000331)
Supplement: Supporting Information [file supp_1.2.105_TableS9.xls]

## Sheet: Sheet1
CS22_ _ _		plate1-1	p1-2	p1-3	p1-4	p1-5	p1-6	p1-7	p1-8	p1-9	plate 2-1	p2-2	p2-3	p2-4	p2-5	p2-6	p2-7	p2-8	p2-9	plate3-1	p3-2	p3-3	p3-4	p3-5	p3-6	p3-7	p3-8	p3-9
001	L			7.46		5.86		6.1	5.87	4.8	5.19	6.85	6.06	5.16	6.68	6.63	6.92	5.55			5.18	5.68	7.3	4.76		5.67	6.89
	Lc			6.85		4.35		5.58	5.37	4.52	4.69	6.15	5.83	4.46	6.01	6.16	6.05	5.34			4.17	5.35	6.67	4.53		5.3	6.34
	90 + angleB			116.57		121		108.43	116.57	115.88	125.58	115.51	104.85	105.16	112.72	107.56	109.11	108.87			107.48	106.25	104.44	99.51		91.32	123.24
	Ly			6.12656		3.72868		5.29381	4.80287	4.06669	3.8144	5.55044	5.63528	4.30479	5.54364	5.87295	5.7166	5.053			3.97744	5.13627	6.45929	4.46774		5.29859	5.30266
	Lx			3.06394		2.24042		1.76409	2.40195	1.97292	2.72883	2.64861	1.49417	1.16636	2.32123	1.8585	1.98067	1.72707			1.25255	1.49709	1.66327	0.748445		0.122092	3.47525
	VGI			0.821255		0.636293		0.867837	0.818206	0.847227	0.734951	0.810283	0.929914	0.834261	0.829887	0.885815	0.826098	0.910451			0.767845	0.904272	0.884834	0.938602		0.934496	0.769617
	HGI			0.410716		0.382323		0.289196	0.409191	0.411026	0.525785	0.386659	0.246562	0.226039	0.34749	0.280317	0.286223	0.311184			0.241806	0.263571	0.227845	0.157236		0.0215331	0.504391
	AngleB			26.57		31		18.43	26.57	25.88	35.58	25.51	14.85	15.16	22.72	17.56	19.11	18.87			17.48	16.25	14.44	9.51		1.32	33.24
	Lc/L			0.918231		0.742321		0.914754	0.914821	0.941667	0.903661	0.89781	0.962046	0.864341	0.899701	0.92911	0.874277	0.962162			0.805019	0.941901	0.913699	0.951681		0.934744	0.920174
002	L									4.13		3.63	3.76							4.16	2.77					4.49		5.61
	Lc									4.22		3.28	3.51							3.84	2.67					3.93		5.55
	90 + angleB									91.65		100.26	124.51							131.39	97.32					108.47		88.74
	Ly									4.21825		3.22755	2.89234							2.88087	2.64824					3.72756		5.54866
	Lx									0.12151		0.584218	1.98859							2.53893	0.340187					1.24506		-0.122041
	VGI									1.02137		0.889133	0.769238							0.692517	0.956043					0.830193		0.989066
	HGI									0.0294214		0.160942	0.528881							0.610321	0.122811					0.277295		-0.0217542
	AngleB									1.65		10.26	34.51							41.39	7.32					18.47		-1.26
	Lc/L									1.02179		0.903581	0.933511							0.923077	0.963899					0.875278		0.989305
003	L	6.5			5.44		10.73	9.48					7.7			6.2	7.54				9.74				5.31
	Lc	6.19			5.47		9.75	8.2					7.42			5.93	6.92				9.41				5.17
	90 + angleB	102.36			88.72		106.31	123.05					96.37			102.09	111.03				115				96.41
	Ly	6.04653			5.46864		9.35762	6.8732					7.37419			5.79847	6.45908				8.52836				5.13768
	Lx	1.32499			-0.122191		2.73813	4.47204					0.823238			1.24203	2.48329				3.97684				0.577191
	VGI	0.930235			1.00526		0.872099	0.725021					0.957687			0.935237	0.856642				0.875601				0.967548
	HGI	0.203845			-0.0224615		0.255185	0.471734					0.106914			0.200327	0.329349				0.4083				0.108699
	AngleB	12.36			-1.28		16.31	33.05					6.37			12.09	21.03				25				6.41
	Lc/L	0.952308			1.00551		0.908667	0.864979					0.963636			0.956452	0.917772				0.966119				0.973635
004	L	8.85			10.11	11.92	8.06		5.95			9.36		7.9		9.52			7.45	4.71	9.71	9.1			11.17	6.03	12.65
	Lc	6.65			8.88	11.01	7.49		4.89			8.34		7.29		8.54			6.23	3.67	8.78	7.86			9.6	4.69	10.1
	90 + angleB	129.44			130.1	104.02	103.39		88.57			114.04		111.31		108.17			113.46	83.53	91.21	108.44			111.24	107.56	112.17
	Ly	5.13573			6.7925	10.682	7.28639		4.88848			7.6166		6.79157		8.11416			5.71502	3.64663	8.77804	7.45643			8.94788	4.47145	9.35329
	Lx	4.22454			5.71982	2.66729	1.73452		-0.122033			3.3975		2.64929		2.66309			2.48022	-0.413546	0.185407	2.48621			3.47784	1.41499	3.8113
	VGI	0.580309			0.67186	0.896143	0.904019		0.821593			0.813739		0.859692		0.852327			0.767116	0.774231	0.904021	0.819388			0.801064	0.741535	0.73939
	HGI	0.47735			0.565758	0.223766	0.215201		-0.0205097			0.362981		0.335353		0.279737			0.332915	-0.0878018	0.0190944	0.27321			0.311356	0.234659	0.301288
	AngleB	39.44			40.1	14.02	13.39		-1.43			24.04		21.31		18.17			23.46	-6.47	1.21	18.44			21.24	17.56	22.17
	Lc/L	0.751412			0.878338	0.923658	0.92928		0.821849			0.891026		0.922785		0.897059			0.836242	0.779193	0.904222	0.863736			0.859445	0.777778	0.798419
005	L
	Lc
	90 + angleB
	Ly
	Lx
	VGI
	HGI
	AngleB
	Lc/L
006	L	6.88	7.54	7.61	7.89		7.73		6.82	8.35		6.23	6.07		7.19	6.73	3.44	5.05	7.48	5.95	5.56	6.59		6.4	7.79	5.42	4.73	6.68
	Lc	6.07	6.27	6.96	7.01		6.73		5.83	5.6		5.69	4.69		6.77	5.71	3.23	4.56	6.51	4.43	4.99	5.52		5.93	6.25	5.22	4.38	5.69
	90 + angleB	144.98	164.72	128.26	128.84		127.99		112.54	150.79		111.33	110.7		129.58	106.92	93.33	93.26	126.67	97.59	101.35	152.23		116.57	141.49	100.07	105.31	98.35
	Ly	3.48334	1.65237	5.46505	5.46009		5.30404		5.38466	2.73287		5.30024	4.38723		5.21788	5.46283	3.22455	4.55262	5.2216	4.39119	4.89241	2.5719		5.30372	3.89157	5.13959	4.22456	5.62968
	Lx	4.97104	6.04835	4.30985	4.39631		4.14248		2.2348	4.88789		2.06967	1.6578		4.31354	1.66182	0.18762	0.259314	3.88781	0.585129	0.982041	4.88423		2.65243	4.89062	0.912723	1.1565	0.8263
	VGI	0.5063	0.219148	0.718141	0.692027		0.686162		0.789539	0.327289		0.850761	0.722773		0.725714	0.811713	0.937368	0.901509	0.698074	0.738015	0.87993	0.390273		0.828707	0.49956	0.948263	0.893142	0.842767
	HGI	0.722534	0.802169	0.56634	0.5572		0.535896		0.327684	0.585376		0.332211	0.273113		0.599936	0.246927	0.0545408	0.0513492	0.51976	0.0983411	0.176626	0.741158		0.414443	0.627808	0.168399	0.244503	0.123698
	AngleB	54.98	74.72	38.26	38.84		37.99		22.54	60.79		21.33	20.7		39.58	16.92	3.33	3.26	36.67	7.59	11.35	62.23		26.57	51.49	10.07	15.31	8.35
	Lc/L	0.882267	0.831565	0.914586	0.888466		0.870634		0.854839	0.670659		0.913323	0.772652		0.941586	0.84844	0.938953	0.90297	0.870321	0.744538	0.897482	0.837633		0.926562	0.802311	0.9631	0.926004	0.851796
007	L	9.51		10.16	12.27	12.36		11.66	11.11	6.3	7.27		13.28		11.58	11.77	12.64	12.5	9.91	11.48	13.29	3.33	5.97	12.94	9.14	12.36	7.18
	Lc	8.76		9.28	11.24	11.62		10.52	9.9	5.71	6.68		12.62		9.59	10.5	11.08	11.15	9.29	9.84	12.31	3.14	5.68	11.76	8.67	10.91	6.82
	90 + angleB	118.53		110.36	119.58	120.41		111.67	114.19	99.17	109.5		119.94		129.73	108.82	115.22	131.42	105.67	104.64	123.45	108.49	115.31	106.8	116.02	103.6	116.05
	Ly	7.69625		8.70023	9.77506	10.0214		9.77651	9.0307	5.63703	6.29685		10.9358		7.37533	9.93864	10.0238	8.36116	8.94472	9.52052	10.2711	2.97791	5.13477	11.2581	7.79122	10.6041	6.12716
	Lx	4.18394		3.22868	5.54849	5.88186		3.88462	4.05666	0.90997	2.22983		6.29855		6.12965	3.38726	4.72113	7.37655	2.5092	2.48701	6.78538	0.995817	2.42829	3.39901	3.8034	2.5654	2.99504
	VGI	0.80928		0.856322	0.796663	0.810791		0.838466	0.812844	0.894766	0.866141		0.823482		0.636903	0.844404	0.793025	0.668893	0.902595	0.829314	0.772841	0.894267	0.860095	0.870021	0.852431	0.857936	0.853365
	HGI	0.439952		0.317783	0.4522	0.475879		0.333158	0.365136	0.14444	0.306717		0.474289		0.52933	0.287788	0.373507	0.590124	0.253198	0.216638	0.510563	0.299044	0.406749	0.262675	0.416127	0.207557	0.417136
	AngleB	28.53		20.36	29.58	30.41		21.67	24.19	9.17	19.5		29.94		39.73	18.82	25.22	41.42	15.67	14.64	33.45	18.49	25.31	16.8	26.02	13.6	26.05
	Lc/L	0.921136		0.913386	0.916055	0.940129		0.90223	0.891089	0.906349	0.918845		0.950301		0.828152	0.892099	0.876582	0.892	0.937437	0.857143	0.92626	0.942943	0.951424	0.90881	0.948578	0.882686	0.949861
008	L	7.77	10.7	9.67	8.62	6.37	7.81		12.43	6.35	9.66	7.42		10.88	7.84	8.43	8.49	7.54	11.52	14.5	10.88	7.55	12.13	9.84	5.12	9.55	8.82	7.47
	Lc	0.94	10.02	8.64	8.26	6.01	7.32		10.57	5.87	8.84	4.99		2.34	7.64	7.76	7.97	6.77	10	11.93	9.49	7.43	11.3	9.26	4.67	9.15	8.49	6.68
	90 + angleB	141.37	100.51	114.36	115.53	101.93	127.68		123.88	98.99	97	144.44			102.53	109.96	119.22	104.9	121.45	127.67	122.18	97.03	117.52	117.73	117.59	106.32	108.71	127.44
	Ly	0.586831	9.8519	7.8708	7.45349	5.88019	5.79332		8.77529	5.79789	8.77411	2.90196			7.45803	7.29387	6.95583	6.54237	8.53096	9.44312	8.03214	7.37414	10.0214	8.19649	4.13895	8.78132	8.04134	5.30386
	Lx	0.734322	1.82772	3.56373	3.55992	1.24237	4.47436		5.8923	0.917258	1.07732	4.0594			1.6575	2.64898	3.89067	1.74079	5.21754	7.29057	5.05419	0.90935	5.22126	4.30873	2.16287	2.57117	2.72341	4.06097
	VGI	0.0755253	0.920738	0.81394	0.864674	0.923107	0.741782		0.705976	0.913054	0.908293	0.3911			0.95128	0.865227	0.819297	0.867688	0.740535	0.651249	0.738248	0.976708	0.826167	0.832977	0.808388	0.91951	0.911717	0.710021
	HGI	0.0945073	0.170815	0.368534	0.412984	0.195034	0.572901		0.474039	0.14445	0.111524	0.547089			0.211416	0.314233	0.458265	0.230874	0.452912	0.502798	0.46454	0.120444	0.430442	0.437879	0.422436	0.269232	0.308776	0.543638
	AngleB	51.37	10.51	24.36	25.53	11.93	37.68		33.88	8.99	7	54.44			12.53	19.96	29.22	14.9	31.45	37.67	32.18	7.03	27.52	27.73	27.59	16.32	18.71	37.44
	Lc/L	0.120978	0.936449	0.893485	0.958237	0.943485	0.93726		0.850362	0.924409	0.915114	0.672507		0.215074	0.97449	0.920522	0.938751	0.897878	0.868056	0.822759	0.872243	0.984106	0.931575	0.941057	0.912109	0.958115	0.962585	0.894244
009	L	6.83	5.18	6.35	3.89	5.5	6.37	7.9	8.19	9.56	9.57		7.79	9.61	7.93	8.58	5.8	8.32	8.27	8.33	7.57	11.23	9.46	8.96		9.72		7.88
	Lc	6.71	4.83	6.17	3.73	5.37	5.31	7.37	7	8.95	8.75		6.96	8.82	6.89	7.71	5.73	7.47	6.81	7.78	7.31	10.16	8.65	8.63		9.12		7.24
	90 + angleB	102.87	96	101.56	88.13	107.07	120.99	115.91	115.9	112.3	118.32		122.39	114.43	110.35	115.43	100.91	123.7	99.83	108.45	93.93	122	126.44	115.53		110.75		112.18
	Ly	6.54143	4.80354	6.04484	3.72801	5.13343	4.55204	6.62918	6.2969	8.28063	7.70273		5.87717	8.03032	6.45997	6.96298	5.62643	6.2147	6.71002	7.38011	7.29281	8.61617	6.95875	7.78736		8.52843		6.70426
	Lx	1.49458	0.504872	1.23643	-0.121717	1.57631	2.73406	3.22039	3.05761	3.39613	4.15096		3.72833	3.64779	2.39602	3.31074	1.0845	4.14469	1.16264	2.46219	0.50101	5.38398	5.13793	3.71939		3.23113		2.73323
	VGI	0.95775	0.927324	0.951944	0.958358	0.933352	0.714605	0.839137	0.768853	0.866174	0.804883		0.754451	0.835621	0.814624	0.811536	0.970075	0.746959	0.811369	0.885968	0.963383	0.767246	0.735597	0.869126		0.877411		0.850794
	HGI	0.218826	0.0974657	0.194714	-0.0312897	0.286602	0.429208	0.407644	0.373335	0.355244	0.433747		0.478604	0.379582	0.302147	0.385867	0.186983	0.49816	0.140585	0.295581	0.0661837	0.479428	0.543122	0.41511		0.332421		0.346856
	AngleB	12.87	6	11.56	-1.87	17.07	30.99	25.91	25.9	22.3	28.32		32.39	24.43	20.35	25.43	10.91	33.7	9.83	18.45	3.93	32	36.44	25.53		20.75		22.18
	Lc/L	0.98243	0.932432	0.971654	0.958869	0.976364	0.833595	0.932911	0.854701	0.936192	0.914316		0.893453	0.917794	0.868852	0.898601	0.987931	0.897837	0.823458	0.933974	0.965654	0.90472	0.914376	0.96317		0.938272		0.918782
010	L	8.12	8.16	6.28	3.61	7.33	7.31	5.39	6.91	5.05	6.83	7.92	6.86	5.48	6.58	4.21	7.15	2.56	5.16	7.41	6.77	5.75	8.13	5.05	5.43	7.97	7.1	6.39
	Lc	7.54	7.21	6.17	3.41	6.8	6.51	4.59	6.79	4.59	6.2	6.22	6.29	5.24	6.37	3.98	6.47	2.37	3.68	6.21	6.39	5.06	7.52	4.79	5.08	7.17	6.55	6.21
	90 + angleB	120.97	124.26	104.78	104.09	112.18	111.59	110.06	113.73	97.38	124.18	152.93	130.27	121.4	116.08	107.04	140.16	102.05	157.51	135	106.58	129.69	108.45	113.38	114.08	104.05	103.16	120.13
	Ly	6.46507	5.959	5.96585	3.30741	6.29682	6.05326	4.31154	6.21592	4.55198	5.12912	2.83059	4.79931	4.47261	5.72141	3.80528	4.14498	2.31778	1.40768	4.39113	6.12432	3.89373	7.13347	4.39671	4.63792	6.9555	6.37798	5.37096
	Lx	3.88	4.05886	1.57402	0.83015	2.56712	2.39543	1.57439	2.73248	0.589583	3.48313	5.53861	4.0658	2.73009	2.80042	1.1663	4.9679	0.494774	3.40012	4.39113	1.82341	3.23149	2.37991	1.9008	2.0727	1.74065	1.49125	3.11719
	VGI	0.796191	0.73027	0.949976	0.91618	0.859047	0.82808	0.799915	0.899554	0.901382	0.750969	0.357398	0.699608	0.816169	0.869516	0.903867	0.579717	0.905382	0.272807	0.592596	0.904626	0.67717	0.877426	0.870635	0.854129	0.872711	0.898308	0.840526
	HGI	0.477833	0.49741	0.25064	0.229958	0.350221	0.327693	0.292094	0.395439	0.116749	0.509975	0.699319	0.592682	0.498192	0.425595	0.27703	0.694811	0.193271	0.658938	0.592596	0.269337	0.561997	0.292731	0.376397	0.381713	0.2184	0.210035	0.487824
	AngleB	30.97	34.26	14.78	14.09	22.18	21.59	20.06	23.73	7.38	34.18	62.93	40.27	31.4	26.08	17.04	50.16	12.05	67.51	45	16.58	39.69	18.45	23.38	24.08	14.05	13.16	30.13
	Lc/L	0.928571	0.883578	0.982484	0.944598	0.927694	0.890561	0.851577	0.982634	0.908911	0.90776	0.785354	0.91691	0.956204	0.968085	0.945368	0.904895	0.925781	0.713178	0.838057	0.94387	0.88	0.924969	0.948515	0.935543	0.899624	0.922535	0.971831
011	L	7.63	7.51	8.13		6.85		5.68	4.73	8.82		8.47			7.49	4.23	7.23	6.53		5.69		6.27	7.79	6.21	9.65	8.67	7.11
	Lc	6.38	6.51	7.44		6.56		4.94	4.6	7.54		6.99			6.25	4.17	6.42	5.3		5.23		5.99	7.29	5.33	8.56	7.3	5.92
	90 + angleB	134.95	121.46	106.86		114.59		98.67	98.19	107.28		121.41			141.49	110.99	140.68	119.08		119.44		101.32	127.49	115.68	131.89	114.82	133.47
	Ly	4.51528	5.55306	7.1202		5.96507		4.88355	4.55309	7.19968		5.96568			3.89157	3.89329	4.06804	4.63189		4.55465		5.87347	5.78432	4.80355	6.3723	6.62571	4.29635
	Lx	4.5074	3.39759	2.15785		2.72976		0.744672	0.655298	2.23969		3.6429			4.89062	1.49371	4.96663	2.57596		2.57061		1.17577	4.43686	2.30973	5.71553	3.06431	4.07281
	VGI	0.591779	0.739422	0.875794		0.870812		0.85978	0.962597	0.81629		0.704331			0.519569	0.9204	0.562661	0.709325		0.800467		0.936758	0.742531	0.773518	0.660342	0.764211	0.604269
	HGI	0.590747	0.452409	0.265419		0.398505		0.131104	0.138541	0.253934		0.430094			0.652954	0.353124	0.686948	0.394481		0.451776		0.187523	0.569559	0.371937	0.592283	0.353439	0.572828
	AngleB	44.95	31.46	16.86		24.59		8.67	8.19	17.28		31.41			51.49	20.99	50.68	29.08		29.44		11.32	37.49	25.68	41.89	24.82	43.47
	Lc/L	0.836173	0.866844	0.915129		0.957664		0.869718	0.972516	0.854875		0.825266			0.834446	0.985816	0.887967	0.811639		0.919156		0.955343	0.935815	0.858293	0.887047	0.841984	0.83263
012	L					8.04			8.03	6.8		6.14	9.21	11.45		8.75				7.15	8.22			5.61
	Lc					7.72			7.06	6.27		5.92	7.84	10.46		7.8				5.92	7.53			5.08
	90 + angleB					102.37			112.09	105.28		108.06	128.54	113.29		112.47				110.4	104.69			102.25
	Ly					7.54078			6.54176	6.04835		5.62834	6.13224	9.60767		7.20782				5.54871	7.28386			4.96433
	Lx					1.65381			2.655	1.65237		1.83528	4.8848	4.13573		2.98116				2.06355	1.90953			1.07786
	VGI					0.937908			0.814664	0.889464		0.916667	0.665824	0.839098		0.823751				0.776043	0.886114			0.884908
	HGI					0.205698			0.330635	0.242996		0.298905	0.53038	0.361199		0.340704				0.288608	0.232302			0.192132
	AngleB					12.37			22.09	15.28		18.06	38.54	23.29		22.47				20.4	14.69			12.25
	Lc/L					0.960199			0.879203	0.922059		0.964169	0.851249	0.913537		0.891429				0.827972	0.916058			0.905526
013	L	9.17			6.92			8.74		8.98	5.54		10.86	8.56		6.69		10.26			12.05				11.16			11.77
	Lc	7.47			5.38			7.61		8.04	5.19		9.56	8.18		6.49		8.45			10.2				9.04			10.25
	90 + angleB	109.41			112.63			135.68		108.44	106.75		125.54	111.35		95.92		145.34			122.42				117.3			102.14
	Ly	7.04544			4.96579			5.31684		7.62719	4.9698		7.77907	7.61864		6.45539		4.80556			8.61024				8.0331			10.0208
	Lx	2.48247			2.07011			5.44457		2.54314	1.49574		5.55695	2.97804		0.669377		6.95047			5.46844				4.14619			2.15559
	VGI	0.768314			0.717599			0.608334		0.849353	0.897075		0.716304	0.890028		0.964931		0.468378			0.714542				0.719812			0.851383
	HGI	0.270717			0.299149			0.622948		0.283201	0.269989		0.51169	0.347902		0.100056		0.677434			0.453812				0.371523			0.183142
	AngleB	19.41			22.63			45.68		18.44	16.75		35.54	21.35		5.92		55.34			32.42				27.3			12.14
	Lc/L	0.814613			0.777457			0.870709		0.895323	0.936823		0.880295	0.955607		0.970105		0.823587			0.846473				0.810036			0.870858
014	L	6.03	6.52	4.23			3.06		4.22	4.45	3.28				3.43		3.15	5.05	3.96	4.53		4.49	5.19			4.84	5.07
	Lc	5.52	6.28	3.57			2.98		4	4.32	2.79				3.2		2.94	4.82	3.66	4.3		4.15	4.85			4.7	4.89
	90 + angleB	117.77	112.51	94.16			90		103.14	106.78	101.92				106.64		106.55	105.99	95.35	101.34		85.33	106.99			104.43	90
	Ly	4.88423	5.80154	3.56059			2.98		3.89527	4.13606	2.72984				3.06599		2.8182	4.63351	3.64406	4.21605		4.13622	4.63833			4.55173	4.89
	Lx	2.5719	2.40426	0.258975			0		0.909325	1.24717	0.576263				0.916343		0.837465	1.32776	0.341257	0.845512		-0.337879	1.41719			1.17123	0
	VGI	0.809989	0.889807	0.841748			0.973856		0.92305	0.929451	0.832268				0.893876		0.894667	0.917527	0.920216	0.930696		0.921208	0.893704			0.94044	0.964497
	HGI	0.426517	0.368752	0.0612233			0		0.21548	0.280264	0.17569				0.267156		0.265862	0.262923	0.0861759	0.186647		-0.0752515	0.273062			0.241989	0
	AngleB	27.77	22.51	4.16			0		13.14	16.78	11.92				16.64		16.55	15.99	5.35	11.34		-4.67	16.99			14.43	0
	Lc/L	0.915423	0.96319	0.843972			0.973856		0.947867	0.970787	0.85061				0.932945		0.933333	0.954455	0.924242	0.949227		0.924276	0.934489			0.971074	0.964497
015	L	8.97	9.27	10	10.05			7.87	8.69		9.29	10.66	6.46	6.06	7.92	9.06	8.94		9	8.45	7.92	9.87	8.27	9.25	7.4	7.26	4.74	8.42
	Lc	8.03	8.08	9.22	9.18			7.32	8.26		8.71	9.76	6.15	5.42	7.3	8.38	8.29		8.13	8.09	7.15	8.65	7.92	8.41	6.69	7.19	4.09	7.73
	90 + angleB	127.47	118.17	116.06	120.97			95.23	116.95		124.17	125.52	104.05	113.36	99.16	108.44	111.64		123.33	96.46	108.43	113.19	105.78	108.92	111.79	104.72	111.31	107.49
	Ly	6.37319	7.12293	8.28264	7.87127			7.28953	7.36298		7.20643	7.94379	5.96602	4.97573	7.20691	7.94973	7.70571		6.79278	8.03863	6.78328	7.95112	7.62152	7.95563	6.212	6.95402	3.81036	7.37264
	Lx	4.88502	3.81448	4.05046	4.72393			0.667247	3.74354		4.89197	5.67043	1.49303	2.14907	1.1621	2.65069	3.05713		4.46711	0.910202	2.26044	3.40621	2.1538	2.72692	2.48337	1.82695	1.48636	2.32317
	VGI	0.7105	0.768385	0.828264	0.783211			0.926242	0.847294		0.77572	0.745196	0.923532	0.821078	0.909963	0.877454	0.861937		0.754753	0.951318	0.856475	0.805584	0.921586	0.860068	0.83946	0.957854	0.803873	0.87561
	HGI	0.544595	0.411487	0.405046	0.470043			0.0847837	0.430787		0.526585	0.531936	0.231119	0.354632	0.14673	0.292571	0.341961		0.496346	0.107716	0.285409	0.345107	0.260435	0.294802	0.33559	0.251646	0.313579	0.275911
	AngleB	37.47	28.17	26.06	30.97			5.23	26.95		34.17	35.52	14.05	23.36	9.16	18.44	21.64		33.33	6.46	18.43	23.19	15.78	18.92	21.79	14.72	21.31	17.49
	Lc/L	0.895206	0.871629	0.922	0.913433			0.930114	0.950518		0.937567	0.915572	0.952012	0.894389	0.921717	0.924945	0.927293		0.903333	0.957396	0.902778	0.876393	0.957678	0.909189	0.904054	0.990358	0.862869	0.918052
016	L	5.29	7.13	9.15	4.96	6.02	8.08	7.3	7.02	6.63	8.76	7.53	7.57	9.07	7.8		8.31	7.97	7.17	4.69		7.18	6.53	5.87	4.35	4.3	6.05	6.2
	Lc	4.79	6.17	7.09	4.59	5.41	6.35	6.38	6.48	5.56	7.79	6.41	6.63	8.2	6.96		7.24	6.71	6.03	4.17		5.66	5.76	4.74	4.23	4.12	5.43	5.3
	90 + angleB	142.68	139.84	150.93	117.98	119.3	129.7	119.57	118.26	118.51	136.18	122.89	115.84	119.65	115.31		138.66	144.45	110.93	107.48		110.53	108.45	135.09	92.54	112.4	121.21	119.08
	Ly	2.90401	3.97918	3.44487	4.05348	4.71789	4.88569	5.54903	5.70764	4.88576	5.39376	5.38257	5.9671	7.12632	6.2919		4.78221	3.90128	5.63213	3.97744		5.30053	5.46394	3.34642	4.22584	3.80913	4.64414	4.63189
	Lx	3.8093	4.7154	6.19685	2.15346	2.64756	4.05618	3.14844	3.06811	2.65386	5.62063	3.48081	2.88975	4.05654	2.97551		5.43582	5.45931	2.15408	1.25255		1.98495	1.82291	3.35695	0.18746	1.57001	2.8137	2.57596
	VGI	0.548963	0.55809	0.376489	0.817234	0.783703	0.604664	0.760141	0.813054	0.736917	0.615726	0.714817	0.788256	0.785702	0.806653		0.575476	0.489496	0.785513	0.848068		0.738235	0.836744	0.570088	0.971458	0.885844	0.767626	0.747079
	HGI	0.720095	0.661347	0.677251	0.434165	0.439794	0.502002	0.431294	0.437052	0.40028	0.641624	0.462259	0.381737	0.447248	0.381476		0.654129	0.684983	0.300429	0.267069		0.276455	0.279159	0.571882	0.0430943	0.365119	0.465074	0.415478
	AngleB	52.68	49.84	60.93	27.98	29.3	39.7	29.57	28.26	28.51	46.18	32.89	25.84	29.65	25.31		48.66	54.45	20.93	17.48		20.53	18.45	45.09	2.54	22.4	31.21	29.08
	Lc/L	0.905482	0.865358	0.774863	0.925403	0.898671	0.785891	0.873973	0.923077	0.838612	0.889269	0.851262	0.875826	0.904079	0.892308		0.871239	0.841907	0.841004	0.889126		0.788301	0.882083	0.807496	0.972414	0.95814	0.897521	0.854839
017	L	6.29	8.52			4.43		5.68		6.13	4.25	7.5	5.62	5.98		5.91			6.66		3.73	4.64				3.14		2.99
	Lc	5.54	7.44			3.9		4.66		4.81	3.82	5.34	5.04	5.12		5.17			6.32		3.23	3.96				2.9		2.41
	90 + angleB	103.75	108.75			93.87		128.47		132.32	114.38	118.3	104.4	112.86		121.86			95.25		93.33	105.77				86.29		58.94
	Ly	5.38124	7.04516			3.89111		3.64847		3.5565	3.47936	4.70175	4.88166	4.71786		4.39109			6.29349		3.22455	3.81095				2.89392		2.06447
	Lx	1.31678	2.39151			0.263222		2.89901		3.23843	1.57684	2.53163	1.2534	1.98902		2.72896			0.57829		0.18762	1.07623				-0.187649		-1.2434
	VGI	0.855522	0.826897			0.878354		0.642337		0.580179	0.818673	0.6269	0.868623	0.78894		0.742993			0.944968		0.86449	0.821325				0.921631		0.690459
	HGI	0.209345	0.280694			0.0594181		0.510389		0.528292	0.371022	0.337551	0.223024	0.332612		0.461753			0.0868304		0.0503003	0.231947				-0.0597608		-0.415854
	AngleB	13.75	18.75			3.87		38.47		42.32	24.38	28.3	14.4	22.86		31.86			5.25		3.33	15.77				-3.71		-31.06
	Lc/L	0.880763	0.873239			0.880361		0.820423		0.784666	0.898824	0.712	0.896797	0.856187		0.874788			0.948949		0.865952	0.853448				0.923567		0.80602
018	L	8.02			10.38		7.7	6.62	6.4	10.37	8.81		8.63	8.05	10.76	9.56	8.61	8.52	9.52	8.05	9.55				7.58	9.63	9.26
	Lc	5.82			9.4		6.84	5.68	6.17	7.42	7.79		7.77	7	9.83	8.67	7.81	7.39	8.69	6.44	8.67				7.35	8.43	8.66
	90 + angleB	125.7			121.29		113.15	108.45	112.1	128.68	128.09		104.27	115.9	124.4	134.4	111.09	120.35	97.7	108.09	107.27				104.4	109.48	102.73
	Ly	4.72633			8.03277		6.28923	5.38805	5.71668	5.79241	6.13106		7.53026	6.2969	8.11087	6.19448	7.28686	6.37724	8.61164	6.12167	8.27912				7.11909	7.94745	8.44713
	Lx	3.39621			4.88208		2.68908	1.79759	2.3213	4.63728	4.80564		1.91524	3.05761	5.55363	6.06608	2.8103	3.73403	1.16434	1.99969	2.57391				1.82787	2.81122	1.90829
	VGI	0.589317			0.773869		0.816784	0.813905	0.893232	0.558574	0.695921		0.872567	0.782224	0.753798	0.647958	0.846325	0.748502	0.904584	0.760456	0.866924				0.939193	0.82528	0.912217
	HGI	0.423468			0.470335		0.349231	0.271539	0.362704	0.447182	0.545476		0.221928	0.379828	0.516136	0.634527	0.3264	0.438266	0.122305	0.248408	0.269519				0.241144	0.291923	0.206079
	AngleB	35.7			31.29		23.15	18.45	22.1	38.68	38.09		14.27	25.9	34.4	44.4	21.09	30.35	7.7	18.09	17.27				14.4	19.48	12.73
	Lc/L	0.725686			0.905588		0.888312	0.858006	0.964062	0.715526	0.884222		0.900348	0.869565	0.913569	0.906904	0.907085	0.867371	0.912815	0.8	0.907853				0.969657	0.875389	0.935205
019	L	8.99				9.54	9.44	5.94	9.18	8.35	5.5	3.96		6.23	6.26	8.4		5.52	6.3	8.56	7.2	8.11					6.39	8.4
	Lc	8.25				8.86	8.26	5.37	8.2	7.09	4.43	3.79		5.77	5.6	7.41		5.11	2.52	7.79	6.71	5.97					6.31	7.7
	90 + angleB	109.33				105.73	118.15	107.07	125.16	137.31	122.8	100.12		111.02	119.21	103.56		107	117.8	136.18	102.98	134.12					93.94	121.79
	Ly	7.78493				8.52819	7.28297	5.13343	6.70389	4.80724	3.72371	3.73103		5.38604	4.88789	7.20345		4.88672	2.22914	5.39376	6.53855	4.28576					6.29509	6.54488
	Lx	2.73082				2.40199	3.89692	1.57631	4.72207	5.21138	2.39977	0.665942		2.06966	2.73287	1.73737		1.49402	1.17529	5.62063	1.50714	4.1561					0.433571	4.05642
	VGI	0.865954				0.89394	0.771501	0.864215	0.730271	0.575718	0.677038	0.942181		0.864532	0.780813	0.857553		0.885275	0.353832	0.630112	0.908132	0.528454					0.985147	0.779153
	HGI	0.303762				0.25178	0.412809	0.265372	0.514386	0.624118	0.436321	0.168167		0.332209	0.43656	0.20683		0.270656	0.186555	0.656616	0.209325	0.512466					0.0678515	0.482907
	AngleB	19.33				15.73	28.15	17.07	35.16	47.31	32.8	10.12		21.02	29.21	13.56		17	27.8	46.18	12.98	44.12					3.94	31.79
	Lc/L	0.917686				0.928721	0.875	0.90404	0.893246	0.849102	0.805455	0.957071		0.926164	0.894569	0.882143		0.925725	0.4	0.910047	0.931944	0.736128					0.98748	0.916667
020	L	9.75	11.07	8.81	8.79	10.23	10.87	10.35	11.44		6.44	12.61	7.33	10.76		11.44	12.07		10.64		12.77	9.83		12.37	11.69			13.14
	Lc	9.02	10.52	6.82	7.85	9.65	10.14	9.29	10.82		5.6	12.23	6.14	9.95		10.71	9.93		9.08		11.42	8.78		11.68	10.05			12.07
	90 + angleB	100.6	127.34	115.87	117.68	113.2	120.97	98.15	116.27		115.65	107.33	100.11	124.49		114.19	115.69		121.92		109.48	115.09		126.07	119.06			95.92
	Ly	8.86608	8.36393	6.13654	6.95161	8.86966	8.69441	9.19617	9.70249		5.04815	11.6748	6.04466	8.20104		9.76957	8.94845		7.70699		10.7663	7.95154		9.44092	8.78482			12.0056
	Lx	1.65924	6.38084	2.97578	3.64658	3.80154	5.21793	1.317	4.78895		2.42409	3.64301	1.07781	5.63431		4.38857	4.30467		4.80091		3.80832	3.72308		6.87687	4.88154			1.2449
	VGI	0.909341	0.755549	0.696543	0.790855	0.867024	0.799854	0.888519	0.84812		0.783874	0.925838	0.824647	0.762178		0.853984	0.741379		0.724341		0.843093	0.808906		0.763211	0.751482			0.91367
	HGI	0.170179	0.576408	0.337772	0.414856	0.371607	0.480031	0.127246	0.418615		0.376411	0.288898	0.14704	0.523635		0.383616	0.356642		0.451213		0.298224	0.378747		0.555931	0.417582			0.094741
	AngleB	10.6	37.34	25.87	27.68	23.2	30.97	8.15	26.27		25.65	17.33	10.11	34.49		24.19	25.69		31.92		19.48	25.09		36.07	29.06			5.92
	Lc/L	0.925128	0.950316	0.77412	0.89306	0.943304	0.932843	0.897585	0.945804		0.869565	0.969865	0.837653	0.924721		0.936189	0.822701		0.853383		0.894283	0.893184		0.94422	0.859709			0.918569
021	L		7.84	6.42	4.93	8.18	6.15		7.54				8.5		6.01			4.69	6.85		8.69		8.21	5.99		10.41	8.72
	Lc		6.77	5.26	4.56	6.99	5.34		6.31				7.08		5.57			4.16	5.04		6.5		6.32	5.18		9.14	7.93
	90 + angleB		101.97	118.25	114.61	103.68	108.87		94.55				100.83		101.33			95.82	104.4		109.31		107	97.44		112.38	82.68
	Ly		6.6228	4.63349	4.14579	6.79171	5.053		6.29011				6.9539		5.46145			4.13856	4.88166		6.13433		6.04385	5.13639		8.45157	7.86537
	Lx		1.40409	2.48966	1.89896	1.65313	1.72707		0.500566				1.3303		1.09428			0.421839	1.2534		2.14941		1.84779	0.670747		3.48003	-1.01037
	VGI		0.844744	0.721727	0.84093	0.830282	0.821626		0.834233				0.818106		0.908727			0.882421	0.712651		0.705907		0.736157	0.857494		0.81187	0.901992
	HGI		0.179094	0.387798	0.385185	0.202094	0.280825		0.0663881				0.156506		0.182077			0.0899443	0.182978		0.247343		0.225066	0.111978		0.334297	-0.115868
	AngleB		11.97	28.25	24.61	13.68	18.87		4.55				10.83		11.33			5.82	14.4		19.31		17	7.44		22.38	-7.32
	Lc/L		0.86352	0.819315	0.924949	0.854523	0.868293		0.83687				0.832941		0.926789			0.886994	0.735766		0.747986		0.769793	0.864775		0.878002	0.909404
022	L	10.18		10.61			9.75	9.09	10.61	6.34	10.38	10.61	6.57		5.66			8.81		9.29								10.25
	Lc	9.37		9.87			8.75	8.18	9.66	5.72	9.04	10.22	5.97		5.67			8.3		8.1								9.46
	90 + angleB	111.8		127.17			119.48	111.35	135.02	121.34	114.92	127.42	103.64		101.79			117.39		103.59								113.2
	Ly	8.69991		7.86487			7.61712	7.61864	6.82827	4.88543	8.19835	8.11675	5.80163		5.55038			7.36953		7.87322								8.69502
	Lx	3.47972		5.96328			4.30605	2.97804	6.83304	2.97506	3.80903	6.21021	1.40785		1.15852			3.81837		1.90328								3.72669
	VGI	0.854608		0.74127			0.781243	0.838134	0.643569	0.770572	0.789822	0.765009	0.883048		0.980633			0.836497		0.847494								0.848295
	HGI	0.341819		0.562043			0.441646	0.327618	0.644018	0.469252	0.366958	0.585317	0.214284		0.204686			0.433413		0.204874								0.36358
	AngleB	21.8		37.17			29.48	21.35	45.02	31.34	24.92	37.42	13.64		11.79			27.39		13.59								23.2
	Lc/L	0.920432		0.930254			0.897436	0.89989	0.910462	0.902208	0.870906	0.963242	0.908676		1.00177			0.942111		0.871905								0.922927
023	L	8.38	6.75	7.92		8.39	4.7	8.35	11.32	9.48	7.74				8.54	7.84	8.81	9.14	7.34		7.84	5.19	4.82	8.67	5.41	7.74	8.92	7.88
	Lc	7.67	6.11	4.88		7.55	4.3	7.27	8.46	8.53	6.42				7.78	6.96	7.93	7.93	0.93		7.14	4.04	4.44	7.93	4.76	1.34	7.75	6.97
	90 + angleB	152.32	171.41	164.95		134.96	145.84	155.78	126.62	126.3	160.46				153.43	141.74	152.6	147.8	153.32		158.21	137.28	171.38	145.6	139.87	97.84	156.8	113.8
	Ly	3.56297	0.912607	1.26715		5.34238	2.41448	2.98245	6.79007	6.87457	2.14726				3.47992	4.30985	3.64938	4.22571	0.417577		2.65041	2.7408	0.665469	4.48019	3.06793	1.32747	3.05305	6.37727
	Lx	6.79221	6.04146	4.71261		5.33493	3.55813	6.63007	5.04643	5.04987	6.05026				6.95834	5.46505	7.04038	6.71031	0.830981		6.62985	2.9681	4.38985	6.54315	3.63942	0.182786	7.1233	2.81271
	VGI	0.425175	0.135201	0.159994		0.636756	0.513718	0.35718	0.59983	0.725165	0.277424				0.407485	0.549725	0.414232	0.462331	0.0568905		0.338062	0.528093	0.138064	0.516746	0.567086	0.171508	0.34227	0.809298
	HGI	0.810527	0.895031	0.595027		0.635867	0.75705	0.794021	0.445798	0.532687	0.781687				0.814794	0.697073	0.799135	0.73417	0.113213		0.845644	0.571888	0.910756	0.754689	0.672721	0.0236157	0.798576	0.356943
	AngleB	62.32	81.41	74.95		44.96	55.84	65.78	36.62	36.3	70.46				63.43	51.74	62.6	57.8	63.32		68.21	47.28	81.38	55.6	49.87	7.84	66.8	23.8
	Lc/L	0.915274	0.905185	0.616162		0.899881	0.914894	0.870659	0.74735	0.899789	0.829457				0.911007	0.887755	0.900114	0.867615	0.126703		0.910714	0.77842	0.921162	0.914648	0.879852	0.173127	0.868834	0.884518
024	L	7.01	8.01	8.03	8.08	8.4	9.76	6.23	6.21	7.16	6.76	7.56	5.99	7.95	7.97	7.52	7.81	5.92	6.07	7.31	6.14	8.51	7.32	7.28	7.64	8.8	8.62	7.52
	Lc	6.07	7.5	7.6	7.49	8.24	9	5.69	6.07	6.68	6.13	6.71	5.65	7.38	7.52	7.15	7.01	5.6	5.51	6.13	5.72	7.43	6.72	6.33	7.08	8.14	7.68	7.01
	90 + angleB	128.95	120.56	122.97	119.07	112.43	140.59	132.17	101.1	135	124.61	118.8	124.89	124.94	126.47	132.24	112.95	113.5	135.96	128.42	107.13	120.97	120.41	115.51	118.71	128.4	120.45	122.9
	Ly	4.72061	6.45823	6.37606	6.54646	7.61661	5.71379	4.21718	5.95645	4.72347	5.04522	5.88002	4.63442	6.04977	6.04734	5.2934	6.45513	5.13554	3.83033	4.80271	5.46625	6.37076	5.7955	5.71289	6.2096	6.37926	6.62071	5.88574
	Lx	3.81586	3.8133	4.13592	3.63922	3.14401	6.95361	3.81988	1.16861	4.72347	3.48176	3.23257	3.23182	4.22666	4.4699	4.8065	2.73339	2.23299	3.96089	3.80931	1.68477	3.8234	3.40156	2.72613	3.40107	5.05614	3.89212	3.80765
	VGI	0.673411	0.806271	0.79403	0.810205	0.90674	0.585429	0.676915	0.95917	0.659703	0.746334	0.77778	0.773693	0.760978	0.758763	0.703909	0.826521	0.867489	0.631027	0.657006	0.890269	0.74862	0.791735	0.784738	0.812775	0.724916	0.768064	0.782678
	HGI	0.544345	0.476068	0.515058	0.450399	0.374287	0.71246	0.613143	0.188182	0.659703	0.515054	0.427588	0.539535	0.531655	0.560841	0.639162	0.349986	0.377195	0.652535	0.52111	0.274393	0.449283	0.464694	0.374469	0.445166	0.574562	0.451522	0.506337
	AngleB	38.95	30.56	32.97	29.07	22.43	50.59	42.17	11.1	45	34.61	28.8	34.89	34.94	36.47	42.24	22.95	23.5	45.96	38.42	17.13	30.97	30.41	25.51	28.71	38.4	30.45	32.9
	Lc/L	0.865906	0.93633	0.946451	0.92698	0.980952	0.922131	0.913323	0.977456	0.932961	0.906805	0.887566	0.943239	0.928302	0.943538	0.950798	0.897567	0.945946	0.907743	0.838577	0.931596	0.87309	0.918033	0.869505	0.926702	0.925	0.890951	0.932181
025	L	8.03		7.64			8.36	6.55		7.6	5.36	5.7				8.09	6.24				8.77			5.19	7.48
	Lc	7.4		6.57			7.57	6.16		7.15	4.95	4.93				7.91	5.43				8.07			4.06	7.14
	90 + angleB	95.23		123.7			103.29	96.25		108.43	110.53	114.83				100.25	121.21				107.34			101.71	94.03
	Ly	7.36919		5.46594			7.36727	6.12339		6.78328	4.63562	4.47426				7.78376	4.64414				7.70324			3.9755	7.12235
	Lx	0.67454		3.64533			1.74019	0.67062		2.26044	1.73595	2.07024				1.40753	2.8137				2.40519			0.82401	0.501791
	VGI	0.917708		0.715437			0.881252	0.934868		0.892537	0.864854	0.784958				0.962146	0.744253				0.878363			0.765992	0.952185
	HGI	0.0840025		0.477137			0.208157	0.102385		0.297427	0.323872	0.3632				0.173984	0.450913				0.274252			0.158769	0.0670843
	AngleB	5.23		33.7			13.29	6.25		18.43	20.53	24.83				10.25	31.21				17.34			11.71	4.03
	Lc/L	0.921544		0.859948			0.905502	0.940458		0.940789	0.923507	0.864912				0.97775	0.870192				0.920182			0.782274	0.954545
026	L	8.99	11.99				8.58	11.46	11.84	9.86			12.44	11.45	8.14		7.18	11.05		9.9	9.93			12.14				5.74
	Lc	7.71	8.4				7.49	10.39	10.54	8.4			11.48	10.85	7.24		6.49	9.96		8.37	8.94			9.51				5.32
	90 + angleB	154.57	127.05				122.8	131.45	136.2	142.95			133.28	128.2	112.18		113.19	143.78		134.97	129.72			138.52				111.01
	Ly	3.31074	6.70412				6.29584	7.78765	7.29519	5.0611			8.35758	8.52655	6.70426		5.96563	5.88524		5.92158	6.87644			6.29903				4.96632
	Lx	6.96298	5.0611				4.05739	6.87783	7.60735	6.70412			7.87028	6.70973	2.73323		2.55564	8.03527		5.91538	5.71298			7.12477				1.90738
	VGI	0.368269	0.559143				0.733781	0.679551	0.616148	0.513296			0.671831	0.744677	0.823619		0.830868	0.532601		0.59814	0.692491			0.518866				0.865212
	HGI	0.774525	0.42211				0.47289	0.60016	0.642513	0.679931			0.632659	0.586003	0.335777		0.355939	0.727174		0.597514	0.575326			0.586884				0.332297
	AngleB	64.57	37.05				32.8	41.45	46.2	52.95			43.28	38.2	22.18		23.19	53.78		44.97	39.72			48.52				21.01
	Lc/L	0.85762	0.700584				0.87296	0.906632	0.890203	0.851927			0.92283	0.947598	0.889435		0.9039	0.901357		0.845455	0.900302			0.783361				0.926829
027	L		11.08	11.27		11.05	13.72	11.92	9.44	10.13	9.22	12.83			4.18	13.13		7.04		10.11	9.87	9.72		13.04		11.51	9.28	11.31
	Lc		9.67	9.08		9.56	11.81	10.76	8.14	8.55	7.7	10.76			3.77	10.87		6.69		9.07	8.97	8.83		11.89		10.13	8.41	9.68
	90 + angleB		118.13	117.75		115.66	127.61	119.52	104.77	125.55	143.74	108.81			98.92	107.77		102.21		116.57	118.71	126.25		112.1		134.98	107.21	138.79
	Ly		8.52778	8.03569		8.61719	9.35568	9.36318	7.87103	6.95635	4.55417	10.1853			3.7244	10.3514		6.53867		8.1121	7.86725	7.12091		11.0164		7.16549	8.03346	6.37739
	Lx		4.55915	4.22778		4.13977	7.20745	5.30175	2.07521	4.97108	6.20883	3.46936			0.584558	3.31749		1.4149		4.05693	4.30898	5.22126		4.47331		7.16049	2.48831	7.28226
	VGI		0.769655	0.713016		0.779836	0.681901	0.785501	0.833796	0.686708	0.493944	0.793869			0.891006	0.788377		0.928788		0.802384	0.797087	0.732603		0.844818		0.622545	0.865674	0.563871
	HGI		0.411476	0.375136		0.374639	0.525324	0.444777	0.219831	0.490729	0.673409	0.27041			0.139846	0.252665		0.200981		0.401279	0.436573	0.537167		0.343045		0.62211	0.268137	0.643878
	AngleB		28.13	27.75		25.66	37.61	29.52	14.77	35.55	53.74	18.81			8.92	17.77		12.21		26.57	28.71	36.25		22.1		44.98	17.21	48.79
	Lc/L		0.872744	0.805679		0.865158	0.860787	0.902685	0.862288	0.844028	0.835141	0.838659			0.901914	0.827875		0.950284		0.897132	0.908815	0.908436		0.91181		0.880104	0.90625	0.85588
028	L					9					10.97					12.13			7.7	12.99				10.99
	Lc					7.75					8.95					10.9			6.25	10.69				9.05
	90 + angleB					113.2					126.34					136.17			104.62	127.68				113.74
	Ly					7.1233					7.20936					7.54848			6.04763	8.46046				8.2842
	Lx					3.05305					5.30355					7.86324			1.57754	6.53427				3.64341
	VGI					0.791478					0.657188					0.622298			0.785407	0.651306				0.753795
	HGI					0.339228					0.48346					0.648247			0.204876	0.503023				0.331521
	AngleB					23.2					36.34					46.17			14.62	37.68				23.74
	Lc/L					0.861111					0.815861					0.898599			0.811688	0.822941				0.823476
029	L			9.52	9.38		9.1	8.61		8.96	8.88			7.99	8.99		8.32		7.97	7.2		7.52		4.53	7.95		7.08	8.69
	Lc			8.79	9		8.08	8.23		7.85	8.36			7.8	8.49		7.99		7.11	6.37		7.3		4.51	6.51		6.59	7.86
	90 + angleB			119.95	116.92		135.64	139.87		133.39	129.37			137.97	110.55		107.52		139.19	117.94		116.14		82.48	121.46		117.04	119.07
	Ly			7.6162	8.02476		5.64925	5.30443		5.70455	6.46283			5.22225	7.94975		7.61936		4.64676	5.6275		6.55336		4.47121	5.55306		5.86964	6.86985
	Lx			4.38836	4.07471		5.77688	6.29253		5.39264	5.30296			5.7938	2.9802		2.4053		5.38142	2.98464		3.21613		-0.590234	3.39759		2.9959	3.819
	VGI			0.800021	0.855518		0.620796	0.616078		0.636669	0.727796			0.653599	0.884288		0.915788		0.583031	0.781598		0.871457		0.987022	0.698498		0.829046	0.790547
	HGI			0.460962	0.434404		0.634822	0.730839		0.601857	0.597181			0.725131	0.331502		0.289098		0.67521	0.414534		0.427677		-0.130294	0.42737		0.423149	0.439471
	AngleB			29.95	26.92		45.64	49.87		43.39	39.37			47.97	20.55		17.52		49.19	27.94		26.14		-7.52	31.46		27.04	29.07
	Lc/L			0.923319	0.959488		0.887912	0.955865		0.876116	0.941441			0.97622	0.944383		0.960337		0.892095	0.884722		0.970745		0.995585	0.818868		0.930791	0.904488
030	L	7.24		6.27	7.05	4.85	8.11	8.18	7.78	6.98	5.6	7.58	7.54	9.33	9.42	6.86	6.19	7.87	7.08	9.79	9.93	9.66	6.58		5.89	8.19		7.35
	Lc	6.69		6.1	5.77	4.24	7.59	7.16	6.78	6.44	4.63	7.2	7.29	8.25	7.75	6.62	5.76	7.34	5.78	8.66	9.3	7.79	6.37		5.77	7.57		6.92
	90 + angleB	132.05		108.43	111.02	102.82	116.57	145.03	115.31	127.2	133	123.05	130.42	125.55	126.7	134.95	108.45	139.05	141.99	123.7	107.65	135.04	110.54		122.13	138.96		101.12
	Ly	4.96773		5.78713	5.38604	4.13431	6.78841	4.10374	6.12917	5.12965	3.38617	6.035	5.54996	6.71227	6.21376	4.68513	5.46394	4.81064	3.55932	7.20472	8.86222	5.50451	5.96504		4.88629	4.97035		6.79008
	Lx	4.48082		1.92849	2.06966	0.940809	3.39494	5.86728	2.89856	3.89362	3.15765	3.92667	4.72673	4.79666	4.63159	4.67696	1.82291	5.54377	4.55408	4.80495	2.81977	5.51221	2.23499		3.06873	5.70968		1.33462
	VGI	0.686151		0.922988	0.763977	0.852434	0.837042	0.501679	0.787812	0.734907	0.604673	0.796175	0.73607	0.719429	0.659635	0.682964	0.882704	0.611263	0.502729	0.735927	0.892469	0.569826	0.906541		0.82959	0.606881		0.92382
	HGI	0.618898		0.307574	0.293569	0.193981	0.418611	0.717271	0.372565	0.557825	0.563867	0.51803	0.626887	0.514111	0.491677	0.681773	0.294492	0.704418	0.643232	0.490802	0.283965	0.570622	0.339664		0.521007	0.697153		0.181581
	AngleB	42.05		18.43	21.02	12.82	26.57	55.03	25.31	37.2	43	33.05	40.42	35.55	36.7	44.95	18.45	49.05	51.99	33.7	17.65	45.04	20.54		32.13	48.96		11.12
	Lc/L	0.924033		0.972887	0.81844	0.874227	0.935882	0.875306	0.871465	0.922636	0.826786	0.949868	0.966844	0.884244	0.822718	0.965015	0.930533	0.932656	0.816384	0.884576	0.936556	0.806418	0.968085		0.979626	0.924298		0.941497
031	L	10.67		10.56			8.82					6.74		3.5	8.23	5.26			8.68	9.74	4.73		10.39	9.88			7.81	7.78
	Lc	9.69		9.22			8.62					6.3		3.15	7.58	4.87			7.66	9.02	4.07		9.44	9.49			7.21	7.24
	90 + angleB	109.97		121.38			103.85					93.1		120.09	111.8	107.97			131.06	122.45	86.34		116.57	96.03			90.98	125.67
	Ly	9.10736		7.87141			8.36938					6.29078		2.7255	7.03792	4.63243			5.77581	7.61162	4.0617		8.44303	9.43749			7.20895	5.8817
	Lx	3.30941		4.80096			2.06346					0.340697		1.57928	2.81497	1.50249			5.03146	4.8398	-0.259811		4.22243	0.996917			0.123315	4.22176
	VGI	0.853548		0.745399			0.948909					0.93335		0.778715	0.855155	0.880691			0.665416	0.78148	0.85871		0.812611	0.955212			0.92304	0.756002
	HGI	0.31016		0.454637			0.233953					0.0505484		0.451224	0.342037	0.285644			0.579662	0.4969	-0.0549283		0.406393	0.100903			0.0157894	0.542643
	AngleB	19.97		31.38			13.85					3.1		30.09	21.8	17.97			41.06	32.45	-3.66		26.57	6.03			0.98	35.67
	Lc/L	0.908154		0.873106			0.977324					0.934718		0.9	0.921021	0.925856			0.882488	0.926078	0.860465		0.908566	0.960526			0.923175	0.930591
032	L	8.24	7.76			7.92	5.48			5.91	6.77	7.93	8.2					9.14	7.91	6.09	7.63	7.83		8.64	5.59		8.05
	Lc	6.91	6.52			7.44	5.4			5.54	5.81	7.22	7.46					8.94	7.6	5.83	6.95	7.31		7.44	5.26		6.73
	90 + angleB	112.55	107.82			108.75	108.02			99.5	122.8	121.85	112.89					103.39	106.47	101.34	105.35	99.98		110.85	97.34		94.99
	Ly	6.3817	6.20719			7.04516	5.13512			5.46402	4.88369	6.1329	6.87255					8.69698	7.28816	5.71618	6.70207	7.19939		6.95279	5.2169		6.70449
	Lx	2.64991	1.9953			2.39151	1.67048			0.914364	3.14732	3.80997	2.90167					2.07031	2.1547	1.14636	1.83977	1.26686		2.64806	0.672002		0.585388
	VGI	0.774478	0.799895			0.88954	0.937066			0.924538	0.721373	0.77338	0.838116					0.951529	0.921385	0.938618	0.878384	0.919462		0.804722	0.933255		0.832856
	HGI	0.321591	0.257126			0.301958	0.304833			0.154715	0.464893	0.480451	0.353862					0.226511	0.272402	0.188236	0.241123	0.161795		0.306489	0.120215		0.072719
	AngleB	22.55	17.82			18.75	18.02			9.5	32.8	31.85	22.89					13.39	16.47	11.34	15.35	9.98		20.85	7.34		4.99
	Lc/L	0.838592	0.840206			0.939394	0.985401			0.937394	0.858198	0.910467	0.909756					0.978118	0.960809	0.957307	0.910878	0.933589		0.861111	0.940966		0.836025
033	L	5.47	5.11	5.37	8.19	8.79	7.56	6.45		5.25		8.09	7.68		7.82		5.97	8.81	6.97	7.75	3.81	8.18	7.3	4.74		5.87
	Lc	4.15	4.23	4.4	6.64	7.13	5.83	4.89		4.92		6.04	6.34		6.26		4.98	7.26	5.58	6.16	3.73	6.36	5.02	4.04		4.81
	90 + angleB	118.68	113.17	106.46	114.34	105.48	112.54	113.93		102.69		118.74	123.24		110.09		105.43	118.63	99.76	109.61	88.13	98.16	127.71	105.47		101.05
	Ly	3.64085	3.88881	4.21968	6.04981	6.87135	5.38466	4.46966		4.79982		5.29594	5.30266		5.87911		4.8005	6.37234	5.49924	5.80271	3.72801	6.29561	3.97141	3.89363		4.72082
	Lx	1.99166	1.66434	1.24672	2.73668	1.90301	2.2348	1.98348		1.08081		2.90425	3.47525		2.15028		1.32498	3.47864	0.94593	2.06739	-0.121717	0.902725	3.07056	1.0776		0.921911
	VGI	0.665604	0.76102	0.785787	0.738682	0.781724	0.712256	0.692971		0.914251		0.654628	0.690451		0.751804		0.804104	0.723307	0.788987	0.748737	0.978481	0.769634	0.544028	0.821441		0.804229
	HGI	0.364105	0.325702	0.232164	0.334149	0.216497	0.295609	0.307517		0.205868		0.358992	0.452507		0.274972		0.22194	0.394851	0.135714	0.266761	-0.0319467	0.110358	0.420625	0.227343		0.157055
	AngleB	28.68	23.17	16.46	24.34	15.48	22.54	23.93		12.69		28.74	33.24		20.09		15.43	28.63	9.76	19.61	-1.87	8.16	37.71	15.47		11.05
	Lc/L	0.758684	0.827789	0.819367	0.810745	0.811149	0.771164	0.75814		0.937143		0.746601	0.825521		0.800512		0.834171	0.824064	0.800574	0.794839	0.979003	0.777506	0.687671	0.852321		0.819421
034	L	6.68	10.09			7.47			5.23		6.43			7.53	9.09						10.21		9.55				7.15
	Lc	5.78	8.71			5.71			4.57		5.86			6.64	7.79						8.36		8.61				5.59
	90 + angleB	119.09	124.17			113.94			95.29		113.19			112.76	113.81						129.37		123.21				105.47
	Ly	5.05089	7.20643			5.21877			4.55054		5.38654			6.12297	7.12699						6.46283		7.20372				5.38748
	Lx	2.81014	4.89197			2.317			0.421339		2.30756			2.56883	3.14486						5.30296		4.71578				1.49104
	VGI	0.756122	0.714215			0.698631			0.870083		0.837719			0.813143	0.784047						0.63299		0.754316				0.753493
	HGI	0.420679	0.484834			0.310174			0.080562		0.358874			0.341146	0.345969						0.519389		0.493799				0.208537
	AngleB	29.09	34.17			23.94			5.29		23.19			22.76	23.81						39.37		33.21				15.47
	Lc/L	0.865269	0.863231			0.764391			0.873805		0.911353			0.881806	0.856986						0.818805		0.901571				0.781818
035	L	7.89	8.66	7.17	10.2	3.75		7.34	3.94	4.63	8.17	8.73	9.9					9.32	6.2	9.29	12.04	11.34	7.02	8.93	9.03	10.48	7.84	9.31
	Lc	6.45	8.12	6.89	9.59	3.75		6.45	3.82	4.31	7.31	7.79	9.03					8.12	5.75	7.26	10.57	10.06	6.53	7.7	8.27	9.17	7.49	8.69
	90 + angleB	131.93	118.7	108.43	121.2	96.46		98.87	95.15	92.46	122.95	119.29	132.08					118.7	112.91	134.28	125.46	124.63	114.31	124.09	117.16	112.88	114.85	120.97
	Ly	4.79855	7.12243	6.53662	8.20294	3.72619		6.37286	3.80458	4.30603	6.13415	6.79408	6.70215					7.12243	5.29643	5.1977	8.60948	8.27776	5.95099	6.37682	7.35811	8.44852	6.79651	7.45113
	Lx	4.31003	3.89941	2.17824	4.96788	0.421911		0.994545	0.342896	0.184993	3.97596	3.8111	6.05161					3.89941	2.23839	5.06868	6.13202	5.71684	2.68823	4.31581	3.77506	3.56532	3.14763	4.47178
	VGI	0.608182	0.822451	0.911662	0.80421	0.993651		0.868237	0.965629	0.930028	0.750814	0.778246	0.676985					0.764209	0.854262	0.559494	0.715073	0.729961	0.84772	0.714089	0.814852	0.806156	0.866902	0.800336
	HGI	0.546265	0.450279	0.3038	0.487047	0.11251		0.135497	0.0870296	0.0399554	0.486654	0.436553	0.611274					0.418392	0.36103	0.545606	0.509304	0.504131	0.382938	0.483293	0.418058	0.340202	0.401483	0.48032
	AngleB	41.93	28.7	18.43	31.2	6.46		8.87	5.15	2.46	32.95	29.29	42.08					28.7	22.91	44.28	35.46	34.63	24.31	34.09	27.16	22.88	24.85	30.97
	Lc/L	0.81749	0.937644	0.960948	0.940196	1		0.878747	0.969543	0.930886	0.894737	0.892325	0.912121					0.871245	0.927419	0.781485	0.877907	0.887125	0.930199	0.862262	0.915836	0.875	0.955357	0.933405
036	L	13.4			6.92		11.6	12.91	12.43	11.52	11.81	11.72	10.27	12.63	11.16	13.71	10.72	11.27	11.8	13.14	11.44	11.88	11.25	11.54	11.56	11.08	9.94	11.48
	Lc	11.05			6.25		10.07	9.7	10.11	9.08	10.14	9.89	8.75	10.4	9.39	10.66	8.73	10.09	9.85	10.82	9.62	10.08	9.67	9.19	9.36	8.99	8.91	9
	90 + angleB	130.16			104.62		121.18	129.82	123.29	117.75	110.06	101.57	130.8	95.5	105.85	112.38	123.36	106.21	115.87	127.25	110.15	117.43	106.41	125.83	103.3	106.61	99.72	104.95
	Ly	8.44492			6.04763		8.61534	7.45018	8.45098	8.03569	9.52485	9.68904	6.62371	10.3521	9.03299	9.85708	7.29158	9.68887	8.8629	8.61274	9.0312	8.94675	9.27609	7.45086	9.10895	8.61487	8.78209	8.69536
	Lx	7.12641			1.57754		5.21352	6.21167	5.54915	4.22778	3.47806	1.98359	5.71743	0.996796	2.5646	4.05877	4.80061	2.81671	4.29786	6.54928	3.31389	4.6435	2.73186	5.37966	2.15327	2.56984	1.50431	2.32178
	VGI	0.630218			0.873935		0.742702	0.577086	0.679886	0.697542	0.806507	0.82671	0.644957	0.819645	0.809408	0.71897	0.680184	0.859705	0.751093	0.65546	0.78944	0.753093	0.824541	0.645655	0.787972	0.777515	0.88351	0.757436
	HGI	0.531822			0.227969		0.449442	0.481151	0.446432	0.366995	0.294501	0.169248	0.556712	0.0789229	0.229802	0.296044	0.447818	0.24993	0.364225	0.498423	0.289676	0.390867	0.242832	0.466175	0.186269	0.231935	0.151339	0.202246
	AngleB	40.16			14.62		31.18	39.82	33.29	27.75	20.06	11.57	40.8	5.5	15.85	22.38	33.36	16.21	25.87	37.25	20.15	27.43	16.41	35.83	13.3	16.61	9.72	14.95
	Lc/L	0.824627			0.903179		0.868103	0.751356	0.813355	0.788194	0.858594	0.843857	0.851996	0.823436	0.841398	0.777535	0.814366	0.895297	0.834746	0.82344	0.840909	0.848485	0.859556	0.79636	0.809689	0.811372	0.896378	0.783972
037	L	5.58	7.1	5.1	4.37	3.94		7.74	4.01	7.35	7.24	7.73	6.05		4.84	5.09		5.63		6.29		7.19		6.24	6.83	7.64	5.87	7.73
	Lc	5.1	6.66	4.9	3.41	3.33		7.16	3.7	6.53	6.86	7.06	5.32		4.56	4.45		4.82		5.59		7		5.49	5.34	7.02	5.5	6.79
	90 + angleB	135.08	141.58	118.88	119.14	104.6		131.32	116.57	125.68	132.65	129.32	111.01		108.95	108.46		126.46		129.59		124.32		118.95	119.77	109.24	120.97	113.73
	Ly	3.60121	4.13867	4.2906	2.9784	3.22247		5.3774	3.30924	5.30424	5.04557	5.46175	4.96632		4.31286	4.22103		3.87659		4.30779		5.78131		4.80398	4.63526	6.62791	4.7159	6.21592
	Lx	3.61128	5.21795	2.36659	1.66048	0.839391		4.72749	1.65498	3.80867	4.64777	4.47358	1.90738		1.48083	1.40906		2.86434		3.56245		3.9467		2.65741	2.65141	2.31327	2.83024	2.73248
	VGI	0.645377	0.582911	0.841295	0.681557	0.817886		0.694755	0.825246	0.721665	0.696902	0.706565	0.820879		0.891086	0.829278		0.68856		0.684863		0.804077		0.769869	0.678661	0.867527	0.803391	0.804129
	HGI	0.647182	0.734923	0.464036	0.379973	0.213043		0.610787	0.412712	0.518187	0.641958	0.578729	0.31527		0.305956	0.276829		0.508764		0.566367		0.548915		0.425868	0.388201	0.302784	0.482153	0.35349
	AngleB	45.08	51.58	28.88	29.14	14.6		41.32	26.57	35.68	42.65	39.32	21.01		18.95	18.46		36.46		39.59		34.32		28.95	29.77	19.24	30.97	23.73
	Lc/L	0.913978	0.938028	0.960784	0.78032	0.845178		0.925065	0.922693	0.888435	0.947514	0.913325	0.879339		0.942149	0.874263		0.856128		0.888712		0.973574		0.879808	0.781845	0.918848	0.936968	0.878396
038	L				7.92			9.36			5.84								5.71			7.91			5.09			7.56
	Lc				6.55			7.93			5.19								4.97			6.6			3.74			6.5
	90 + angleB				128.3			122.2			109.51								120.04			128.94			114.82			133.6
	Ly				5.14029			6.71031			4.89201								4.30241			5.13351			3.39454			4.70712
	Lx				4.05955			4.22571			1.73331								2.488			4.14814			1.56994			4.48253
	VGI				0.649026			0.716914			0.837672								0.753487			0.64899			0.666904			0.622635
	HGI				0.51257			0.451465			0.2968								0.435728			0.524417			0.308435			0.592927
	AngleB				38.3			32.2			19.51								30.04			38.94			24.82			43.6
	Lc/L				0.82702			0.847222			0.888699								0.870403			0.834387			0.734774			0.859788
039	L					11.08	10.1		2.6	7.66	8.91	6.49	10.83	6.75	7.42	8.88		6.08			9.08			13.45		10.3	12.13
	Lc					8.87	8.03		2.44	6.39	6.61	5.77	8.83	6.26	5.52	7.6		5.45			7.31			11.04		8.93	9.75
	90 + angleB					112.5	120.97		100.09	106.58	112.09	102.4	126.25	110.09	97.84	119.36		98.77			125.35			121.16		117.09	118.99
	Ly					8.19481	6.88522		2.40226	6.12432	6.12479	5.6354	7.12091	5.87911	5.4684	6.62383		5.38628			5.96228			9.44721		7.95031	8.52837
	Lx					3.3944	4.13215		0.427476	1.82341	2.48577	1.23902	5.22126	2.15028	0.752968	3.72625		0.830953			4.22934			5.71242		4.06663	4.72541
	VGI					0.739604	0.681705		0.923947	0.799519	0.687406	0.86832	0.657517	0.870979	0.736982	0.745927		0.885901			0.656638			0.702395		0.771875	0.703081
	HGI					0.306354	0.409124		0.164414	0.238043	0.278987	0.190913	0.482111	0.318561	0.101478	0.419622		0.13667			0.465787			0.424716		0.394818	0.389564
	AngleB					22.5	30.97		10.09	16.58	22.09	12.4	36.25	20.09	7.84	29.36		8.77			35.35			31.16		27.09	28.99
	Lc/L					0.800542	0.79505		0.938462	0.834204	0.741863	0.88906	0.815328	0.927407	0.743935	0.855856		0.896382			0.805066			0.820818		0.86699	0.803792
040	L	11.64	8.84	9.25	11.08	10.23	10.09	10.01		9.82	8.75	9.45		9.77	10.22		9.7	8.54	11.3	7.64		10.39			9.24		8.96	8.3
	Lc	10.11	7.69	8.16	9.33	7.98	8.88	8.75		6.82	2.5	7.98		7.74	8.78		6.82	7.03	9.46	6.04		8.73			8.03		4.87	6.64
	90 + angleB	152.15	138.92	147.46	142.18	131.67	139.9	151.68			174.01	157.44		138.44	148.12		169.47	122	127.19	118.74		141.93			137.01		131.62	119.08
	Ly	4.72297	5.05319	4.38917	5.721	5.96095	5.71982	4.15096			0.260887	3.06153		5.13475	4.63709		1.24636	5.96178	7.53617	5.29594		5.38313			5.47542		3.64065	5.80297
	Lx	8.939	5.79667	6.87901	7.37015	5.30542	6.7925	7.70273			2.48635	7.36936		5.79154	7.45559		6.70515	3.72533	5.71819	2.90425		6.87276			5.87373		3.23459	3.22724
	VGI	0.405754	0.571628	0.474505	0.516335	0.582693	0.56688	0.414681			0.0298157	0.323972		0.525563	0.453727		0.12849	0.6981	0.666918	0.693185		0.518106			0.592578		0.406322	0.699154
	HGI	0.767955	0.655732	0.743677	0.665176	0.518614	0.673191	0.769503			0.284154	0.779826		0.592788	0.72951		0.691252	0.436222	0.506035	0.380137		0.661479			0.635685		0.361004	0.388824
	AngleB	62.15	48.92	57.46	52.18	41.67	49.9	61.68			84.01	67.44		48.44	58.12		79.47	32	37.19	28.74		51.93			47.01		41.62	29.08
	Lc/L	0.868557	0.86991	0.882162	0.842058	0.780059	0.880079	0.874126		0.694501	0.285714	0.844444		0.792221	0.8591		0.703093	0.823185	0.837168	0.790576		0.840231			0.869048		0.543527	0.8
041	L			11.93	8.4	13.92			5.81	3.86	8.77	10.85	5.72	7.23		10.72		7.53	10.86	11.28			4.4	5.51	10.56	11.73		5.92
	Lc			10.56	7.57	12.59			5.56	3.66	7.99	9.79	5.32	6.72		10.08		7.07	9.33	10.04			4.25	5.07	9.92	9.89		5.45
	90 + angleB			109.71	120.21	133.71			104.73	95.35	124.07	128.12	108.43	120.41		115.3		112.36	127.82	117.05			110.52	115.95	127.54	126.47		118.2
	Ly			9.94131	6.5419	9.10064			5.37727	3.64406	6.61855	7.70198	5.04714	5.7955		9.11315		6.53842	7.37015	8.94172			3.98034	4.55882	7.86585	7.95322		4.8031
	Lx			3.56146	3.809	8.6998			1.41371	0.341257	4.47604	6.04347	1.6819	3.40156		4.30777		2.6896	5.721	4.56587			1.48977	2.21856	6.04441	5.87863		2.5754
	VGI			0.833303	0.778797	0.653781			0.92552	0.944056	0.75468	0.70986	0.882367	0.80159		0.850107		0.868316	0.678651	0.792706			0.904622	0.827373	0.744872	0.678024		0.811335
	HGI			0.29853	0.453453	0.624985			0.243324	0.0884084	0.510381	0.557002	0.294038	0.470478		0.401844		0.357185	0.526795	0.404776			0.338584	0.402643	0.572387	0.501162		0.435034
	AngleB			19.71	30.21	43.71			14.73	5.35	34.07	38.12	18.43	30.41		25.3		22.36	37.82	27.05			20.52	25.95	37.54	36.47		28.2
	Lc/L			0.885163	0.90119	0.904454			0.956971	0.948187	0.91106	0.902304	0.93007	0.929461		0.940299		0.938911	0.859116	0.890071			0.965909	0.920145	0.939394	0.843137		0.920608
042	L	15.61	11.22			14.76	13.18		13.47	13.25		10.48	12.87	13.87	14.29	12.2			8.86	11.34	16.81	8.47		12.94	14.75	10.33	13.66	11.23
	Lc	15.13	10.09			13.53	12.57		12.52	11.97		9.37	12.33	13.82	13.82	11.64			7.88	10.42	16.1	6.98		12.83	14.13	10.04	12.93	10.8
	90 + angleB	141	102.31			133.29	119.6		129.92	121.72		117.92	138.8	118.27	118.27	131.84			137.15	108.97	128.11	112.33		123.08	127.16	117.05	122.97	138.7
	Ly	9.52162	9.85801			9.84838	10.9296		9.6021	10.182		8.27935	8.12164	12.1716	12.1716	8.67192			5.35904	9.85408	12.6679	6.45658		10.7504	11.2609	8.94172	10.8477	7.12802
	Lx	11.7582	2.1512			9.2774	6.20885		8.0343	6.29345		4.38739	9.27728	6.54553	6.54553	7.76449			5.77712	3.38726	9.93649	2.65199		7.00274	8.53513	4.56587	7.0365	8.11365
	VGI	0.609969	0.878611			0.667235	0.829253		0.712851	0.768454		0.790015	0.631052	0.877551	0.851758	0.710813			0.604858	0.868966	0.753594	0.762288		0.830786	0.763453	0.865607	0.794121	0.63473
	HGI	0.753249	0.191729			0.62855	0.471081		0.596459	0.474977		0.418644	0.720845	0.47192	0.458049	0.636434			0.652045	0.2987	0.591106	0.313103		0.54117	0.578653	0.442001	0.515117	0.722498
	AngleB	51	12.31			43.29	29.6		39.92	31.72		27.92	48.8	28.27	28.27	41.84			47.15	18.97	38.11	22.33		33.08	37.16	27.05	32.97	48.7
	Lc/L	0.96925	0.899287			0.916667	0.953718		0.929473	0.903396		0.894084	0.958042	0.996395	0.96711	0.954098			0.889391	0.918871	0.957763	0.824085		0.991499	0.957966	0.971926	0.946559	0.96171
043	L	9.98	11.99			10.96	11.08	10.64	10.99		9.58	11.11	11.14	10.42	9.81	9.88		7.89		9.3			7.39	8.7
	Lc	8.84	10.96			9.45	10.37	9.61	10.3		8.58	10.11	10.38	9.7	9.09	9.56		7.55		8.5			6.71	8.17
	90 + angleB	136.03	117			131.11	117.61	134.46	129.45		120.83	130.35	118.62	121.36	127.63	123.69		127.89		123.07			115.56	120.49
	Ly	6.13745	9.76543			7.12009	9.18909	6.85904	7.95345		7.36757	7.70487	9.11173	8.28297	7.19901	7.95441		5.95839		7.12304			6.05332	7.04023
	Lx	6.36218	4.97574			6.21344	4.80598	6.73095	6.54467		4.39719	6.54577	4.972	5.04801	5.54999	5.30292		4.63681		4.63814			2.89507	4.14536
	VGI	0.614975	0.814465			0.649643	0.82934	0.644646	0.723699		0.769058	0.693507	0.817929	0.794911	0.733844	0.805102		0.755183		0.765918			0.819123	0.809222
	HGI	0.637493	0.41499			0.56692	0.433753	0.632608	0.595511		0.458996	0.589178	0.44632	0.484454	0.565748	0.536733		0.587682		0.498724			0.391755	0.476478
	AngleB	46.03	27			41.11	27.61	44.46	39.45		30.83	40.35	28.62	31.36	37.63	33.69		37.89		33.07			25.56	30.49
	Lc/L	0.885772	0.914095			0.862226	0.935921	0.903195	0.937216		0.895616	0.909991	0.931777	0.930902	0.926606	0.967611		0.956907		0.913978			0.907984	0.93908
044	L	5.91	5.19	5.89		6.23		4.83	5.88		6.17	4.68	5.89	6.31	5.12		5.27	5.54	5.42	2.93			4.67	6.75	6.34	4.84	5.81
	Lc	5.44	4.24	5.14		5.58		4.53	4.78		5.01	4.16	5.31	4.84	4.93		4.43	4.15	4.82	2.96			4.25	6.05	5.58	3.07	4.86
	90 + angleB	103.16	107.09	104.98		122.29		120.97	115.6		124.29	102.72	100.87	96.89	106.63		110.77	113.41	118.81	108.42			123.05	120.45	122.29	176.61	134.91
	Ly	5.29714	4.05278	4.96532		4.71708		3.88419	4.31076		4.13925	4.0579	5.21473	4.80505	4.72379		4.1421	3.80839	4.22339	2.80835			3.56233	5.21553	4.71708	0.181536	3.44193
	Lx	1.23853	1.24602	1.3286		2.98086		2.33109	2.06537		2.82254	0.915977	1.00137	0.580624	1.41092		1.57096	1.64883	2.32279	0.935302			2.31783	3.06606	2.98086	3.06463	3.43114
	VGI	0.8963	0.780882	0.843009		0.757156		0.80418	0.733122		0.670866	0.867074	0.885352	0.761497	0.922616		0.785977	0.687436	0.779224	0.95848			0.762811	0.772672	0.744019	0.0375074	0.592415
	HGI	0.209565	0.240082	0.225568		0.478469		0.482627	0.351253		0.457462	0.195722	0.170011	0.0920164	0.27557		0.298094	0.297622	0.428559	0.319216			0.496322	0.454231	0.470168	0.633188	0.590557
	AngleB	13.16	17.09	14.98		32.29		30.97	25.6		34.29	12.72	10.87	6.89	16.63		20.77	23.41	28.81	18.42			33.05	30.45	32.29	86.61	44.91
	Lc/L	0.920474	0.816956	0.872666		0.895666		0.937888	0.812925		0.811994	0.888889	0.901528	0.767036	0.962891		0.840607	0.749097	0.889299	1.01024			0.910064	0.896296	0.880126	0.634298	0.836489
045	L															10.8	11.48		13.59			11.63			13.38
	Lc															9.44	10.74		11.85			7.97			11.29
	90 + angleB															103.17	121.08		116.57			117.93			120.96
	Ly															9.19171	9.19824		10.5985			7.04166			9.68148
	Lx															2.15082	5.54436		5.3004			3.73309			5.80802
	VGI															0.851084	0.801241		0.779875			0.605474			0.723578
	HGI															0.19915	0.482958		0.390022			0.320988			0.434082
	AngleB															13.17	31.08		26.57			27.93			30.96
	Lc/L															0.874074	0.93554		0.871965			0.685297			0.843797
046	L							2.29		6.33	5.22		7.06					7		7	7.83	6.92	5.67					6.05
	Lc							1.82		5.27	4.64		6.04					6.16		5.77	6.39	5.56	5.39					5.19
	90 + angleB							114.17		106.44	112.07		118.74					107.29		105.81	121.17	94.38	92.8					109.51
	Ly							1.66045		5.05454	4.30001		5.29594					5.88165		5.55172	5.46751	5.54376	5.38357					4.89201
	Lx							0.745191		1.49147	1.74343		2.90425					1.8308		1.57203	3.30733	0.424623	0.2633					1.73331
	VGI							0.725087		0.798506	0.823756		0.750133					0.840235		0.793103	0.698277	0.801122	0.949482					0.808596
	HGI							0.325411		0.235619	0.33399		0.411367					0.261543		0.224575	0.422392	0.0613617	0.0464374					0.286498
	AngleB							24.17		16.44	22.07		28.74					17.29		15.81	31.17	4.38	2.8					19.51
	Lc/L							0.79476		0.832543	0.888889		0.855524					0.88		0.824286	0.816092	0.803468	0.950617					0.857851
047	L	6.15	2.89					4.53	7.57		8.18		5.92	5.62		5.93		6.65	6.82	5.93	4.74	8.49	5.55	8.58	4.43	8.01	5.6	5.62
	Lc	5.55	2.82					4.26	6.64		7.12		5.44	5.48		5.43		5.58	6.07	5.39	4.37	7.68	5.19	7.63	3.98	7.24	5.06	5.01
	90 + angleB	110.05	92.46					103.47	119.08		123.09		103.16	104.89		105.98		108.43	115.79	91.95	108.47	106.33	106.75	115.67	54.41	112.18	93.92	106.44
	Ly	5.21364	2.8174					4.14282	5.80297		5.96524		5.29714	5.29599		5.22017		5.29381	5.4654	5.38688	4.1449	7.37018	4.9698	6.87695	3.23655	6.70426	5.04816	4.80517
	Lx	1.90276	0.12104					0.992308	3.22724		3.8872		1.23853	1.40816		1.49489		1.76409	2.6409	0.183407	1.38445	2.15938	1.49574	3.30522	-2.31628	2.73323	0.34592	1.41789
	VGI	0.847746	0.974879					0.914529	0.766575		0.729246		0.894786	0.942346		0.880299		0.796061	0.801378	0.908411	0.874451	0.868101	0.895459	0.801509	0.730597	0.836986	0.901458	0.855013
	HGI	0.309392	0.0418823					0.219053	0.42632		0.475208		0.209211	0.250563		0.252089		0.265277	0.387229	0.0309287	0.292078	0.254344	0.269502	0.385224	-0.522863	0.341227	0.0617713	0.252293
	AngleB	20.05	2.46					13.47	29.08		33.09		13.16	14.89		15.98		18.43	25.79	1.95	18.47	16.33	16.75	25.67	-35.59	22.18	3.92	16.44
	Lc/L	0.902439	0.975779					0.940397	0.877147		0.870416		0.918919	0.975089		0.915683		0.839098	0.890029	0.908938	0.921941	0.904594	0.935135	0.889277	0.89842	0.90387	0.903571	0.891459
048	L	6.9	8.87	7.04	9.35	6.09		8.1	8.53	7.32	9.56	6.83	6.25	6.91	8.43	10.05	9.41	5.78	5.59	8.94		9.51	7.21	9.55	11.06	6.95	9.83	8.4
	Lc	1.59	7.87	1.92	7.44	1.48		6.94	6.66	1.54	8.45	1.47	0.94	1.63	7.64	8.28	8.37	4.75	1.26	7.29		7.89	6.39	7.7	8.6	6.27	8.11	6.96
	90 + angleB		126.88	172.12	132.84	153.39		125.78	141.58	143.71	122.58	135.78	163.91	149	114.35	130.54	128.54	112.51		148.51		129.06	103.48	135.75	115.35	132.43	111.54	115.31
	Ly		6.29517	0.26323	5.45542	0.662914		5.6302	4.13867	0.911484	7.12031	1.0252	0.260518	0.839512	6.96037	6.29241	6.54679	4.38811		3.80793		6.12648	6.21396	5.37299	7.7719	4.6279	7.54361	6.2919
	Lx		4.72311	1.90187	5.05885	1.32323		4.05764	5.21795	1.24129	4.55013	1.0535	0.903178	1.39718	3.15004	5.38182	5.21502	1.81851		6.21641		4.97176	1.48955	5.51552	3.68206	4.2303	2.97759	2.97551
	VGI		0.709714	0.0373906	0.583467	0.108853		0.695086	0.485189	0.12452	0.744802	0.150103	0.0416829	0.121492	0.825667	0.62611	0.695727	0.759189		0.425943		0.644214	0.861854	0.562616	0.702703	0.665885	0.767407	0.749035
	HGI		0.532481	0.270152	0.541054	0.21728		0.500943	0.611718	0.169575	0.475955	0.154246	0.144508	0.202197	0.373671	0.535505	0.5542	0.314621		0.695348		0.522792	0.206595	0.577542	0.332917	0.608676	0.302909	0.354227
	AngleB		36.88	82.12	42.84	63.39		35.78	51.58	53.71	32.58	45.78	73.91	59	24.35	40.54	38.54	22.51		58.51		39.06	13.48	45.75	25.35	42.43	21.54	25.31
	Lc/L	0.230435	0.88726	0.272727	0.795722	0.243021		0.85679	0.780774	0.210383	0.883891	0.215227	0.1504	0.23589	0.906287	0.823881	0.889479	0.821799	0.225403	0.815436		0.829653	0.886269	0.806283	0.777577	0.902158	0.825025	0.828571
049	L	8.44	10.68	7.99	8.21	4.53			7.84	7.7	8.92	9.47	9.64	6.05		7.98	8.96	8.71	4.71	5.56				7.78	9.55	8.74	7.78	8.29
	Lc	6.23	8.2	5.96	5.65	4.39			5.96	4.22	3.81	8.06	8.7	5.59		4.93	6.96	7.32	4.68	4.99				5.33	8.61	4.24	6.28	7.27
	90 + angleB	113.46	128.02	127.7	121.8	87.61			142.3	101.36	135.14	112.38	123.18	105.47		155.17	128.26	127.68	103.31	95.78				134.93	136.05	141.28	149.03	132.27
	Ly	5.71502	6.45993	4.71569	4.80189	4.38618			3.6447	4.13733	2.68749	7.45291	7.28151	5.38748		2.07024	5.46505	5.79332	4.55429	4.96463				3.77348	5.9756	2.65218	3.23162	5.37968
	Lx	2.48022	5.05068	3.6447	2.9773	-0.183069			4.71569	0.831226	2.70065	3.06883	4.76126	1.49104		4.47426	4.30985	4.47436	1.07743	0.502538				3.76427	6.19873	3.3081	5.3847	4.88998
	VGI	0.677135	0.604862	0.590199	0.584884	0.968252			0.464885	0.537315	0.301288	0.787002	0.755344	0.890492		0.259429	0.609939	0.665134	0.96694	0.892919				0.485023	0.625717	0.303454	0.415375	0.648936
	HGI	0.293865	0.47291	0.456158	0.362643	-0.0404125			0.601491	0.107951	0.302764	0.324058	0.493906	0.246453		0.560684	0.48101	0.513703	0.228753	0.0903845				0.48384	0.649082	0.378501	0.692121	0.589865
	AngleB	23.46	38.02	37.7	31.8	-2.39			52.3	11.36	45.14	22.38	33.18	15.47		65.17	38.26	37.68	13.31	5.78				44.93	46.05	51.28	59.03	42.27
	Lc/L	0.738152	0.76779	0.745932	0.688185	0.969095			0.760204	0.548052	0.42713	0.851109	0.90249	0.923967		0.617794	0.776786	0.840413	0.993631	0.897482				0.68509	0.901571	0.485126	0.807198	0.87696
050	L	10		8.08	9.09	9.17	10.96	3.94	7.62	9.24	9.43		8.99	8.39	7.55		9.7	5.78	6.16	9.46	7.93	10.6	10.87	7.2	10.82	9.1	9.3	8.55
	Lc	9.46		7.66	8.17	8.8	10.02	3.82	7.08	8.02	8.9		8.64	7.61	7.2		9.15	5.3	5.63	8.83	7.19	9.76	9.98	6.81	10.23	8.54	8.41	7.68
	90 + angleB	119.95		105.69	107.75	101.94	100.51	102.54	100.83	101.33	102.35		104.45	112.38	101.96		102.02	100.04	107.16	110.28	117.52	113.51	112.97	103.38	114.9	101.72	107.21	110.21
	Ly	8.19672		7.37458	7.78107	8.60961	9.8519	3.72887	6.9539	7.86371	8.69405		8.36668	7.03681	7.04371		8.94939	5.21884	5.37938	8.28263	6.37645	8.94983	9.18868	6.62515	9.27906	8.36196	8.03346	7.20716
	Lx	4.72285		2.07151	2.49074	1.82061	1.82772	0.829403	1.3303	1.57561	1.90356		2.15598	2.89749	1.49205		1.90552	0.923979	1.66108	3.06055	3.3222	3.89335	3.89469	1.57589	4.3072	1.73472	2.48831	2.65315
	VGI	0.819672		0.912696	0.856004	0.938889	0.898896	0.946414	0.912585	0.85105	0.921956		0.930665	0.838714	0.932941		0.922617	0.902913	0.873276	0.875542	0.804092	0.844323	0.845325	0.92016	0.857584	0.918896	0.863813	0.842943
	HGI	0.472285		0.256375	0.274009	0.19854	0.166763	0.210508	0.17458	0.17052	0.201862		0.23982	0.34535	0.197622		0.196445	0.159858	0.269656	0.323525	0.418941	0.367297	0.358297	0.218874	0.398077	0.190629	0.26756	0.31031
	AngleB	29.95		15.69	17.75	11.94	10.51	12.54	10.83	11.33	12.35		14.45	22.38	11.96		12.02	10.04	17.16	20.28	27.52	23.51	22.97	13.38	24.9	11.72	17.21	20.21
	Lc/L	0.946		0.94802	0.89879	0.959651	0.914234	0.969543	0.929134	0.867965	0.943796		0.961068	0.907032	0.953642		0.943299	0.916955	0.913961	0.933404	0.906683	0.920755	0.918123	0.945833	0.945471	0.938462	0.904301	0.898246
051	L	10.64	11.65	8.39	9.05		9.76	12.19	11.85		11.73	12.29	8.69	11.36	12.05	10.78	9.6	9.94	10.15	10.02	11.48	4.78	6.96	12.36		8.41	11.69	5.7
	Lc	9.66	9.84	7.63	7.67		7.56	9.49	9.4		8.96	10.06	7.97	9.57	10.25	2.48	7.94	8.29	8.46	8.45	9.39	4.48	4.98	9.69		6.09	8.73	4.63
	90 + angleB	134.06	128.51	124.41	135.04		137.13	135	121.29		125.55	129.3	108.97	117.09	122.8	126.98	122.47	129.72	130.26	124.66	131.45	92.37	111.39	123.13		124.02	133.15	118.95
	Ly	6.94179	7.6998	6.29486	5.41972		5.14335	6.71044	8.03277		7.28993	7.78483	7.53714	8.5201	8.61581	1.98114	6.69876	6.37647	6.45599	6.95047	7.03812	4.47617	4.63698	8.11472		5.04765	6.36911	4.05145
	Lx	6.71767	6.12689	4.3118	5.42729		5.54072	6.71044	4.88208		5.20946	6.37181	2.59083	4.35808	5.55251	1.49181	4.26265	5.29761	5.46734	4.80556	6.21586	0.185259	1.81628	5.29598		3.40725	5.97054	2.24113
	VGI	0.652424	0.660927	0.750282	0.598864		0.526983	0.550488	0.67787		0.621478	0.633428	0.867335	0.750009	0.715005	0.183779	0.697788	0.641496	0.636058	0.69366	0.613077	0.936437	0.666232	0.656531		0.600196	0.544834	0.71078
	HGI	0.63136	0.525913	0.513921	0.599701		0.567697	0.550488	0.41199		0.444114	0.518455	0.298139	0.383634	0.460789	0.138387	0.444026	0.532959	0.538654	0.479597	0.541451	0.0387572	0.260959	0.428477		0.405142	0.510739	0.393181
	AngleB	44.06	38.51	34.41	45.04		47.13	45	31.29		35.55	39.3	18.97	27.09	32.8	36.98	32.47	39.72	40.26	34.66	41.45	2.37	21.39	33.13		34.02	43.15	28.95
	Lc/L	0.907895	0.844635	0.909416	0.847514		0.77459	0.778507	0.793249		0.763853	0.818552	0.917146	0.84243	0.850622	0.230056	0.827083	0.834004	0.833498	0.843313	0.817944	0.937238	0.715517	0.783981		0.724138	0.746792	0.812281
052	L	8.86		7.57	8.08		8.73		7.97	7.71	8.21	7.52	4.23		8.86	9.37	8.07	5.64	7.99	7.24	5.66		6.01	6.81	8.3		8.82	6.69
	Lc	7.15		6.83	7.45		7.24		7.32	6.53	7.37	7.14	4.17		8.46	8.93	7.69	4.31	7.34	6.18	5.07		5.1	6.22	8.01		8.54	6.57
	90 + angleB	137.76		149.34	115.67		125.67		120.66	125.68	122.6	111.79	96.9		113.08	115.81	112.18	177.54	115.37	125.21	115.95		103.11	138.16	114.43		104.05	114.96
	Ly	4.8065		3.48291	6.71471		5.8817		6.29673	5.30424	6.20887	6.62985	4.1398		7.78285	8.03917	7.12096	0.184993	6.63213	5.04933	4.55882		4.96708	4.14907	7.29284		8.28452	5.95638
	Lx	5.2934		5.87522	3.22724		4.22176		3.73278	3.80867	3.97074	2.65041	0.500971		3.31646	3.88802	2.90311	4.30603	3.14491	3.56323	2.21856		1.15679	4.63397	3.31279		2.07324	2.77244
	VGI	0.542494		0.460093	0.831029		0.673734		0.790053	0.687968	0.756258	0.881629	0.978676		0.878425	0.857969	0.882399	0.0328003	0.830054	0.697422	0.805446		0.826468	0.609261	0.878656		0.939288	0.890341
	HGI	0.597449		0.776119	0.399411		0.483592		0.468354	0.493991	0.483647	0.352448	0.118433		0.374318	0.414943	0.359741	0.76348	0.393606	0.492159	0.391972		0.192477	0.680465	0.399131		0.235062	0.414416
	AngleB	47.76		59.34	25.67		35.67		30.66	35.68	32.6	21.79	6.9		23.08	25.81	22.18	87.54	25.37	35.21	25.95		13.11	48.16	24.43		14.05	24.96
	Lc/L	0.806998		0.902246	0.92203		0.829324		0.918444	0.846952	0.897686	0.949468	0.985816		0.954853	0.953042	0.952912	0.764184	0.918648	0.853591	0.89576		0.848586	0.913363	0.96506		0.968254	0.982063
053	L	6.2		4.4	9.46		6.8	11.22	7.16	6.52	9.93	8.19	9.02	6.36	10.57	8.92	10.47	10.36	5.67	9.51	7.65	9.51		8.97	7.59	3.55	9.94
	Lc	5.77		3.86	7.97		6.12	9.72	6.64	5.52	8.97	6.59	8.09	6.11	9.68	7.94	8.61	9.09	4.41	8.7	6.03	8.25		7.87	6.11	3.31	8.49
	90 + angleB	105.81		121	135.65		129.54	133.7	119.08	125.83	137.56	117.04	109.71	110.67	131.21	113.31	134.97	122.23	115.47	130.38	105.97	109.33		122.88	114.83	103.02	118.56
	Ly	5.55172		3.30867	5.57135		4.71962	7.02724	5.80297	4.47538	6.05312	5.86964	7.61602	5.71669	7.28226	7.29192	6.09138	7.68936	3.98139	6.62735	5.79728	7.78493		6.6093	5.54518	3.2249	7.45691
	Lx	1.57203		1.98805	5.69921		3.89609	6.71538	3.22724	3.23131	6.61972	2.9959	2.72843	2.15674	6.37739	3.1419	6.085	4.84787	1.89647	5.63633	1.65906	2.73082		4.27248	2.56576	0.745714	4.05889
	VGI	0.895439		0.751969	0.588937		0.694062	0.626314	0.810471	0.686408	0.609579	0.716684	0.844348	0.898851	0.688956	0.817479	0.581793	0.742216	0.702186	0.696882	0.757814	0.818605		0.736823	0.73059	0.908424	0.750192
	HGI	0.253553		0.451829	0.602454		0.572955	0.598518	0.450732	0.4956	0.666638	0.365799	0.302487	0.33911	0.603348	0.352231	0.581184	0.467941	0.334474	0.592674	0.21687	0.287153		0.476307	0.338044	0.21006	0.408339
	AngleB	15.81		31	45.65		39.54	43.7	29.08	35.83	47.56	27.04	19.71	20.67	41.21	23.31	44.97	32.23	25.47	40.38	15.97	19.33		32.88	24.83	13.02	28.56
	Lc/L	0.930645		0.877273	0.842495		0.9	0.86631	0.927374	0.846626	0.903323	0.80464	0.896896	0.960692	0.915799	0.890135	0.82235	0.877413	0.777778	0.914826	0.788235	0.867508		0.877369	0.805007	0.932394	0.854125
054	L	9.27		9.3	4.81	8.49		6.54	5.54	6.95		6.51	8.34	6.97	3.89	9.57	6.49	5.3	4.89	7.03	8.05	6.97	7.83	6.56	10.49	10.75	6.22	6.62
	Lc	7.16		8.33	4.21	7.57		5.24	5.09	6.11		5.63	7.19	6.04	3.48	8.52	6.04	4.73	4.39	5.9	6.55	6.23	6.71	4.92	9.39	9.23	5.76	5.9
	90 + angleB	119.88		127.36	79.76	100.09		108.46	112.04	116.57		114.31	118.97	123.2	102.33	124.34	115.1	101.35	112.56	100.55	124.72	113.46	105.75	109.59	120.18	101.92	108.45	119.48
	Ly	6.20823		6.621	4.14294	7.45292		4.97038	4.71803	5.46471		5.1308	6.29034	5.05406	3.39973	7.035	5.46964	4.6375	4.05407	5.80026	5.38374	5.71502	6.45807	4.63521	8.11719	9.03097	5.46394	5.13611
	Lx	3.56701		5.05482	-0.748419	1.32623		1.65921	1.91004	2.73295		2.31772	3.48249	3.30728	0.743126	4.80615	2.56216	0.930873	1.68423	1.08025	3.73066	2.48022	1.82137	1.64961	4.72052	1.90642	1.82291	2.90351
	VGI	0.669712		0.711936	0.861319	0.877847		0.759996	0.851631	0.78629		0.788141	0.754237	0.725116	0.873967	0.73511	0.842779	0.874999	0.829053	0.825073	0.668788	0.819945	0.824786	0.706587	0.773803	0.840091	0.878446	0.775848
	HGI	0.38479		0.543529	-0.155597	0.15621		0.253701	0.344773	0.39323		0.356025	0.417565	0.474502	0.191035	0.50221	0.394787	0.175636	0.344423	0.153663	0.463436	0.355842	0.232614	0.251465	0.450002	0.177341	0.293072	0.438596
	AngleB	29.88		37.36	-10.24	10.09		18.46	22.04	26.57		24.31	28.97	33.2	12.33	34.34	25.1	11.35	22.56	10.55	34.72	23.46	15.75	19.59	30.18	11.92	18.45	29.48
	Lc/L	0.772384		0.895699	0.87526	0.891637		0.801223	0.918773	0.879137		0.864823	0.86211	0.866571	0.894602	0.890282	0.930663	0.892453	0.897751	0.83926	0.813665	0.893831	0.85696	0.75	0.895138	0.858605	0.926045	0.891239
055	L		9.47	4.91	9.14	9.22	8.34	5.75	6.96	9.85	8.31	8.76	7.11		8.83		6.07	7.24	6.87	8.64	8.7		5.22	6.81	9.46	8.5		8.31
	Lc		7.86	4.42	8.22	8.02	5.9	5.08	5.36	8.43	6.76	7.38	6.12		7.09		5.48	5.65	6.1	7.47	6.33		4.75	5.78	8.55	7.46		6.83
	90 + angleB		132.49	128.18	99.27	135.03	141.83	77.75	103.39	128.23	143.97	145.07	129.54		127.44		117.14	121.8	108.43	111.42	142.89		112.51	128.01	135.61	139.05		120.66
	Ly		5.79593	3.47444	8.11265	5.66803	3.64618	4.96433	5.2143	6.62204	3.97629	4.22561	4.71962		5.62939		4.87662	4.80189	5.78713	6.95404	3.81919		4.38811	4.55408	5.98106	4.88929		5.87522
	Lx		5.30913	2.73215	1.32414	5.67396	4.63847	-1.07786	1.24126	5.21665	5.46687	6.05051	3.89609		4.31023		2.49979	2.9773	1.92849	2.72806	5.04804		1.81851	3.55932	6.10979	5.6344		3.48291
	VGI		0.61203	0.707626	0.887598	0.614753	0.437192	0.863362	0.74918	0.672289	0.478495	0.482375	0.663801		0.63753		0.803397	0.663245	0.842378	0.804865	0.438987		0.840634	0.668734	0.632247	0.57521		0.707006
	HGI		0.560626	0.556447	0.144873	0.615397	0.556171	-0.187454	0.178342	0.529609	0.657867	0.690697	0.547974		0.488134		0.411827	0.411229	0.280712	0.315747	0.580234		0.348374	0.522661	0.645855	0.662871		0.419122
	AngleB		42.49	38.18	9.27	45.03	51.83	-12.25	13.39	38.23	53.97	55.07	39.54		37.44		27.14	31.8	18.43	21.42	52.89		22.51	38.01	45.61	49.05		30.66
	Lc/L		0.829989	0.900204	0.899344	0.869848	0.707434	0.883478	0.770115	0.855838	0.813478	0.842466	0.860759		0.802945		0.902801	0.780387	0.887918	0.864583	0.727586		0.909962	0.848752	0.903805	0.877647		0.821901
056	L		6.44	3.57		6.3	4.2	7.58	4.33		4.34	6.01	7.27	6.94	4.99		3.62	8.36	6.31	6.82		8.19	6.14	5.82	8.4		7.28	5.88
	Lc		6.07	3.25		5.35	3.67	6.44	4.23		4.12	5.49	6.14	6.11	4.77		2.99	6.96	4.51	5.52		7.15	5.09	4.85	6.48		6.05	5.18
	90 + angleB		104.48	96.1		111.79	108.48	127.2	92.54		105.31	118.95	111.34	105.75	107.29		95	117.02	135.1	138.56		115.32	120.4	109.94	122.47		120.45	103
	Ly		5.87719	3.2316		4.96775	3.48075	5.12965	4.22584		3.97379	4.80398	5.71903	5.8806	4.55446		2.97862	6.2003	3.18348	3.65333		6.46312	4.39019	4.55924	5.467		5.21553	5.04724
	Lx		1.51776	0.345358		1.98595	1.16329	3.89362	0.18746		1.08785	2.65741	2.23436	1.6585	1.41768		0.260596	3.16194	3.19461	4.13806		3.05786	2.57571	1.65402	3.47884		3.06606	1.16525
	VGI		0.912607	0.90521		0.788531	0.828751	0.676735	0.975946		0.915619	0.799332	0.786661	0.847349	0.912717		0.822824	0.741663	0.504514	0.535679		0.789148	0.715015	0.783375	0.650833		0.71642	0.858374
	HGI		0.235676	0.096739		0.31523	0.276975	0.51367	0.0432934		0.250657	0.442165	0.307339	0.238977	0.284105		0.0719878	0.378222	0.506278	0.606754		0.373366	0.419497	0.284197	0.414148		0.421162	0.198171
	AngleB		14.48	6.1		21.79	18.48	37.2	2.54		15.31	28.95	21.34	15.75	17.29		5	27.02	45.1	48.56		25.32	30.4	19.94	32.47		30.45	13
	Lc/L		0.942547	0.910364		0.849206	0.87381	0.849604	0.976905		0.949309	0.913478	0.844567	0.880403	0.955912		0.825967	0.832536	0.714739	0.809384		0.873016	0.82899	0.833333	0.771429		0.831044	0.880952
057	L	8.08	10.11	6.08		7.86		8.82			9.48	9.35	7.17	9.7	11.24	8.2	10.39	10.07	10.15	10.64	10.08	10.48	5.06	10.15	9.4	10.58	10.56	6.28
	Lc	8.04	9.78	6.06		7.48		8.46			9.23	9.06	7.01	9.46	10.93	7.87	9.95	9.66	9.75	10.14	9.92	10.06	4.94	9.53	8.7	10.09	9.83	6
	90 + angleB	98.28	111.36	93.21		94.44		104.25			101.92	112.56	112.95	110.46	109.92	90	108.44	108.02	110.9	107.12	104.53	103.79	103.55	101.06	103.87	99.95	106.17	96.39
	Ly	7.95619	9.10821	6.05049		7.45755		8.19969			9.03097	8.36671	6.45513	8.86323	10.276	7.87	9.43912	9.18616	9.10849	9.6907	9.60272	9.77003	4.8025	9.353	8.44633	9.93824	9.44112	5.96272
	Lx	1.15785	3.56214	0.339334		0.579065		2.08246			1.90642	3.47588	2.73339	3.30677	3.72394	0	3.1473	2.98831	3.4782	2.98495	2.4888	2.39794	1.15741	1.82821	2.08556	1.74344	2.73754	0.667773
	VGI	0.984677	0.900911	0.995147		0.948798		0.92967			0.952634	0.894836	0.900297	0.913735	0.914239	0.959756	0.908481	0.912231	0.897389	0.91078	0.952651	0.932255	0.949111	0.921478	0.898545	0.939342	0.894046	0.949478
	HGI	0.143298	0.352338	0.0558116		0.0736724		0.236106			0.201099	0.371751	0.381226	0.340905	0.331311	0	0.302916	0.296754	0.342679	0.280541	0.246905	0.228811	0.228737	0.180119	0.221868	0.164786	0.259237	0.106333
	AngleB	8.28	21.36	3.21		4.44		14.25			11.92	22.56	22.95	20.46	19.92	0	18.44	18.02	20.9	17.12	14.53	13.79	13.55	11.06	13.87	9.95	16.17	6.39
	Lc/L	0.99505	0.967359	0.996711		0.951654		0.959184			0.973629	0.968984	0.977685	0.975258	0.97242	0.959756	0.957652	0.959285	0.960591	0.953008	0.984127	0.959924	0.976285	0.938916	0.925532	0.953686	0.930871	0.955414
058	L	6.77		7.98	7.94	8.82	5.2	8.57	8.38	5.97		7.4		9.86	7.61		3.51		6.96		7.16	5.71		12.33		7.48	9.23
	Lc	6.11		7.71	7.12	7.61	5.2	8	8.06	5.35		7.18		8.6	6.64		3.17		6.68		6.76	5.01		9.39		7.15	7.11
	90 + angleB	105.75		110.77	129.83	98.15	99.17	105.65	99.48	106.25		110.95		116.59	123.27		97.63		107.34		107.14	112.38		127.49		108.43	111.16
	Ly	5.8806		7.20894	5.46779	7.53314	5.13354	7.70342	7.94993	5.13627		6.70535		7.6904	5.55167		3.14193		6.37641		6.45977	4.63264		7.45059		6.78328	6.63062
	Lx	1.6585		2.7341	4.56044	1.07883	0.828694	2.15808	1.32751	1.49709		2.56723		3.84939	3.64261		0.420898		1.99092		1.99222	1.90755		5.71497		2.26044	2.56652
	VGI	0.868627		0.903376	0.688639	0.854098	0.98722	0.898882	0.948678	0.860346		0.906128		0.779959	0.729523		0.895138		0.916151		0.902203	0.811321		0.604265		0.906856	0.718377
	HGI	0.244978		0.342619	0.574363	0.122317	0.159364	0.251818	0.158414	0.250768		0.346923		0.390404	0.47866		0.119914		0.286051		0.278243	0.334071		0.463501		0.302198	0.278063
	AngleB	15.75		20.77	39.83	8.15	9.17	15.65	9.48	16.25		20.95		26.59	33.27		7.63		17.34		17.14	22.38		37.49		18.43	21.16
	Lc/L	0.902511		0.966165	0.896725	0.862812	1	0.933489	0.961814	0.896147		0.97027		0.872211	0.872536		0.903134		0.95977		0.944134	0.877408		0.761557		0.955882	0.770314
059	L	6.97	7.9	8.84	9.4	8.78		8.99		6.95	9.28	8.06	7.48	9.75	9.91	9.77	6.44	8.77	8.8	7.52	7.9	8.09	9.12	9	9.23	9.14
	Lc	6.44	7.23	8.14	8.55	8.31		7.93		6.11	8.32	7.56	7.28	8.34	8.67	8.9	5.95	7.94	7.82	7.58	7.5	7.6	7.03	8.39	8.41	8.22
	90 + angleB	108.09	119.48	112.15	125.55	106.85		115.97		118.34	128.12	118.84	109.2	110.97	117.34	128.55	98.85	113.31	130.27	111.8	120.56	117.98	134.26	110.21	122.14	130.95
	Ly	6.12167	6.29391	7.53927	6.95635	7.95323		7.12926		5.37769	6.54551	6.62233	6.87506	7.78762	7.70153	6.96038	5.87916	7.29192	5.96671	7.03792	6.45823	6.71165	5.03475	7.87345	7.12117	6.20842
	Lx	1.99969	3.55803	3.06905	4.97108	2.4088		3.47255		2.90043	5.13602	3.64668	2.39415	2.98471	3.98187	5.54646	0.915397	3.1419	5.05477	2.81497	3.8133	3.56564	4.90635	2.89843	4.47403	5.38739
	VGI	0.878288	0.796698	0.852858	0.740037	0.905834		0.793021		0.773769	0.705335	0.82163	0.919126	0.798731	0.777148	0.712423	0.912913	0.831461	0.678036	0.935894	0.817497	0.829623	0.552056	0.874828	0.771525	0.679258
	HGI	0.286899	0.450383	0.347177	0.528839	0.27435		0.386268		0.417329	0.553451	0.452442	0.320073	0.306124	0.401803	0.567703	0.142142	0.358256	0.574406	0.374331	0.482697	0.440747	0.537977	0.322047	0.484727	0.58943
	AngleB	18.09	29.48	22.15	35.55	16.85		25.97		28.34	38.12	28.84	19.2	20.97	27.34	38.55	8.85	23.31	40.27	21.8	30.56	27.98	44.26	20.21	32.14	40.95
	Lc/L	0.92396	0.91519	0.920814	0.909574	0.946469		0.882091		0.879137	0.896552	0.937965	0.973262	0.855385	0.874874	0.910952	0.923913	0.905359	0.888636	1.00798	0.949367	0.939431	0.770833	0.932222	0.911159	0.899344
060	L		5.21			4.86	4.5			7.47							9.99				5.72	4.08	8.08				6.11	8.75
	Lc		4.97			4.51	4.32			6.63							8.48				4.78	3.51	6.83				5.72	7.34
	90 + angleB		90			110.34	106.78			110.42							125.87				99	98.24	112.85				104.35	115.63
	Ly		4.97			4.22879	4.13606			6.21337							6.87176				4.72115	3.47376	6.29401				5.54153	6.61779
	Lx		0			1.56763	1.24717			2.3132							4.96884				0.747757	0.503053	2.65223				1.41767	3.17497
	VGI		0.953935			0.870121	0.919124			0.831777							0.687863				0.825376	0.851413	0.778962				0.906962	0.756319
	HGI		0			0.322558	0.27715			0.309666							0.497381				0.130727	0.123297	0.328246				0.232025	0.362854
	AngleB		0			20.34	16.78			20.42							35.87				9	8.24	22.85				14.35	25.63
	Lc/L		0.953935			0.927984	0.96			0.88755							0.848849				0.835664	0.860294	0.845297				0.93617	0.838857
061	L	6.44	6.96	6.01	6.03	6.19	3.86	2.46		4.62	1.63			6.69		7.81		7.94	8.49	2.21	5.79			1.91	6.75		6.7	5.19
	Lc	5.63	6.23	5.92	5.64	5.22	3.8	2.41		3.23	1.57			5.77		6		7.11	7.35	1.91	5.59			1.91	6.25		6.32	4.99
	90 + angleB	122.95	118.64	110.4	100.2	125.94	110.29	94.29		137.91	108.65			125.12		110.19		111.16	104.4	86.41	115.36			95.65	104.83		95.25	85.15
	Ly	4.72439	5.46775	5.54871	5.55086	4.22628	3.56421	2.40325		2.16506	1.48756			4.71957		5.63132		6.63062	7.11909	1.90625	5.05132			1.90072	6.04181		6.29349	4.97213
	Lx	3.0622	2.98607	2.06355	0.998758	3.06381	1.31773	0.180279		2.39696	0.502064			3.31943		2.07081		2.56652	1.82787	-0.119597	2.39422			0.188042	1.5997		0.57829	-0.421892
	VGI	0.733601	0.785596	0.923246	0.920541	0.682759	0.92337	0.97693		0.468628	0.912613			0.705466		0.72104		0.83509	0.838526	0.862557	0.872421			0.995142	0.895083		0.939326	0.958022
	HGI	0.475496	0.429033	0.343352	0.165631	0.494962	0.341382	0.0732843		0.518822	0.308015			0.496178		0.265148		0.32324	0.215297	-0.0541164	0.41351			0.0984514	0.236993		0.086312	-0.0812893
	AngleB	32.95	28.64	20.4	10.2	35.94	20.29	4.29		47.91	18.65			35.12		20.19		21.16	14.4	-3.59	25.36			5.65	14.83		5.25	-4.85
	Lc/L	0.874224	0.895115	0.985025	0.935323	0.843296	0.984456	0.979675		0.699134	0.96319			0.862481		0.768246		0.895466	0.865724	0.864253	0.965458			1	0.925926		0.943284	0.961464
062	L	6.75	7.53	8.41	6.36		7.19	5.71	9.13	8.75	8.39	5.27	7.74		7.72	4.99	7.4	8.41	3.05	5.21	5.16	4.21	5.59	8.64	4.03	9.01	7.51	8.67
	Lc	5.81	6.57	6.21	5.72		5.91	5.31	8.05	7.89	7.08	5.17	6.45		7.09	4.48	6.59	7.59	3.15	4.96	4.94	4.14	3.95	8.01	3.8	8.31	6.47	7.52
	90 + angleB	122.8	103.79	143.11	128.5		126.98	79.13	113.66	110.9	128.34	111.99	105.66		120.18	87.63	101.54	129.31	87.8	99.74	121.23	106.36	122.97	129.16	110.29	113.48	129.84	139.47
	Ly	4.88369	6.38063	3.72774	4.47652		4.72118	5.21473	7.37334	7.37087	5.55315	4.79388	6.21058		6.12895	4.47617	6.45679	5.87261	3.14768	4.8885	4.22416	3.97237	3.31387	6.21084	3.56421	7.62193	4.9679	4.88684
	Lx	3.14732	1.56605	4.96669	3.56078		3.55508	-1.00137	3.23053	2.81466	4.39191	1.93588	1.74104		3.56427	-0.185259	1.31834	4.80839	-0.120922	0.83912	2.56127	1.16612	2.14959	5.05822	1.31773	3.31094	4.14498	5.71569
	VGI	0.72351	0.847361	0.443251	0.703855		0.656631	0.913262	0.807595	0.842386	0.661877	0.909654	0.8024		0.793906	0.897028	0.872539	0.698289	1.03203	0.938293	0.818635	0.943557	0.592822	0.718847	0.884419	0.845941	0.661505	0.56365
	HGI	0.46627	0.207975	0.59057	0.559872		0.494448	-0.175371	0.353837	0.321676	0.52347	0.36734	0.22494		0.461693	-0.0371261	0.178154	0.571746	-0.0396464	0.16106	0.496369	0.276988	0.384542	0.585442	0.326981	0.367474	0.551928	0.65925
	AngleB	32.8	13.79	53.11	38.5		36.98	-10.87	23.66	20.9	38.34	21.99	15.66		30.18	-2.37	11.54	39.31	-2.2	9.74	31.23	16.36	32.97	39.16	20.29	23.48	39.84	49.47
	Lc/L	0.860741	0.87251	0.738407	0.899371		0.821975	0.929947	0.881709	0.901714	0.843862	0.981025	0.833333		0.918394	0.897796	0.890541	0.902497	1.03279	0.952015	0.957364	0.983373	0.706619	0.927083	0.942928	0.922309	0.861518	0.867359
063	L	5.51	5.91		7.1		5.21	8.05	7.15	6.64		6.55		6.58		3.35		7.4	5.19	5.64		6.12		5.52	4.4		6.57	6.39
	Lc	5.12	5.08		5.92		4.93	7.31	6.78	6.49		6.06		5.38		3.32		6.36	4.9	5.36		5.74		5.41	4.3		6.49	5.68
	90 + angleB	112.86	108.9		132.23		97.79	109.85	107.86	113.19		111.58		123.7		86.81		137.65	93.93	129.34		107.74		95.27	101.34		104.32	128.46
	Ly	4.71786	4.80611		4.38348		4.8845	6.87567	6.45326	5.96563		5.63522		4.47591		3.31486		4.28446	4.88848	4.14541		5.46706		5.38713	4.21605		6.28835	4.44768
	Lx	1.98902	1.6455		3.97888		0.668225	2.48218	2.07937	2.55564		2.22887		2.98506		-0.184749		4.70032	0.335835	3.39782		1.74897		0.496904	0.845512		1.60522	3.53278
	VGI	0.856236	0.813217		0.617392		0.937525	0.854121	0.902554	0.898439		0.86034		0.68023		0.989509		0.578981	0.941903	0.735002		0.89331		0.97593	0.958194		0.957131	0.696038
	HGI	0.360984	0.278426		0.560406		0.128258	0.308345	0.290821	0.384886		0.340285		0.453657		-0.0551489		0.635178	0.064708	0.60245		0.285779		0.0900189	0.192162		0.244326	0.552861
	AngleB	22.86	18.9		42.23		7.79	19.85	17.86	23.19		21.58		33.7		-3.19		47.65	3.93	39.34		17.74		5.27	11.34		14.32	38.46
	Lc/L	0.92922	0.85956		0.833803		0.946257	0.908075	0.948252	0.97741		0.925191		0.817629		0.991045		0.859459	0.944123	0.950355		0.937908		0.980072	0.977273		0.987823	0.888889
064	L	8.33	5.66		6.24		6.23	7.43		9.26	10.48	4.71			9.41		8.4	5.18				5.99					6.36
	Lc	8.04	3.03		5.86		3.68	6.74		8.37	9.59	4.28			7.77		7.05	4.89				5.64					5.82
	90 + angleB	106.81	144.9		113.19		113.05	95.65		117.14	108.2	68.52			125.91		119.58	79.19				104.5					107.49
	Ly	7.69644	1.74227		5.38654		3.3862	6.70726		7.44842	9.11023	3.98273			6.29323		6.13115	4.80322				5.46035					5.55094
	Lx	2.32516	2.47899		2.30756		1.44085	0.663562		3.81811	2.99529	-1.56724			4.55721		3.48015	-0.917133				1.41214					1.74914
	VGI	0.923943	0.307821		0.863227		0.543532	0.902726		0.804365	0.869297	0.845591			0.668781		0.729899	0.927263				0.911578					0.872789
	HGI	0.279131	0.437985		0.369801		0.231275	0.0893085		0.412323	0.28581	-0.332746			0.484295		0.414304	-0.177053				0.23575					0.275022
	AngleB	16.81	54.9		23.19		23.05	5.65		27.14	18.2	-21.48			35.91		29.58	-10.81				14.5					17.49
	Lc/L	0.965186	0.535336		0.939103		0.59069	0.907133		0.903888	0.915076	0.908705			0.825717		0.839286	0.944015				0.941569					0.915094
065	L	6.6	6.51	5.18	3.43	8.63	7.23	7.35	9.97	6.17	6.18	9.53	10.15	9	5.97	9.95	6.23		6.61		7.75	6.29	9.64		5.61	7.47	3.96	3.94
	Lc	5.49	4.9	4.2	3.28	7.48	5.97	6.52	8.71	5.32	5.67	8.8	9.15	7.82	5.48	7.98	5.74		6.03		7.21	5.74	8.77		4.52	6.43	3.72	3.28
	90 + angleB	124.06	108.46	115.05	106.34	116.15	106.98	107.82	126.13	95.39	105.29	104.24	106.32	114.43	85.53	127.06	118.42		102.74		102.64	118.42	107.63		98.42	124.54	122.3	106.34
	Ly	4.5482	4.64787	3.80494	3.14752	6.71437	5.70975	6.20719	7.0349	5.29648	5.4693	8.52961	8.78132	7.11985	5.46333	6.36808	5.04823		5.88155		7.03526	5.04823	8.35809		4.47128	5.29659	3.14437	3.14752
	Lx	3.07473	1.55155	1.77832	0.922784	3.29661	1.74347	1.9953	5.13558	0.499732	1.49521	2.16466	2.57117	3.23421	-0.427095	4.80916	2.73185		1.32978		1.57772	2.73185	2.65616		0.661856	3.64569	1.98779	0.922784
	VGI	0.689121	0.713959	0.734545	0.917644	0.778027	0.78973	0.844515	0.705607	0.858424	0.885	0.895027	0.865155	0.791095	0.915131	0.640008	0.81031		0.889795		0.907775	0.80258	0.867022		0.79702	0.709048	0.794034	0.798862
	HGI	0.465869	0.238333	0.343305	0.269033	0.381994	0.241143	0.271469	0.515104	0.0809938	0.241943	0.227142	0.253317	0.359356	-0.0715403	0.483332	0.438498		0.201177		0.203577	0.434316	0.275535		0.117978	0.488044	0.501967	0.234209
	AngleB	34.06	18.46	25.05	16.34	26.15	16.98	17.82	36.13	5.39	15.29	14.24	16.32	24.43	-4.47	37.06	28.42		12.74		12.64	28.42	17.63		8.42	34.54	32.3	16.34
	Lc/L	0.831818	0.752688	0.810811	0.956268	0.866744	0.825726	0.887075	0.873621	0.862237	0.917476	0.9234	0.901478	0.868889	0.917923	0.80201	0.921348		0.912254		0.930323	0.91256	0.909751		0.805704	0.860776	0.939394	0.832487
066	L	8.42	8.79		9.54	8.77	7.67	9.77	9.74	10.04	9.02	9.86	9.73	8.82	9.45	9.1	8.3	7.47	8.68	8.86	4.94			7.91	9.24	8.43	7.37	10.05
	Lc	7.33	7.32		8.2	7.52	6.39	7.64	8.12	8.5	7.12	8.03	8.46	7.76	8.41	7.97	7.22	6.07	7.11	7.75	4.4			7	8.21	6.64	6.23	8.33
	90 + angleB	132.78	142.32		135.63	130.53	136.44	143.39	131.32	137.74	140.17	142.53	130.26	123.7	129.83	134.35	131.79	122.2	155.25	126.7	106.46			117.53	137.38	123.27	118.64	127.36
	Ly	5.37998	4.47436		5.73417	5.71569	4.40344	4.55623	6.09839	5.71622	4.56044	4.88502	6.45599	6.45596	6.45844	5.69921	5.38318	5.13639	2.97667	6.21376	4.21968			6.20738	5.55926	5.55167	5.46775	6.621
	Lx	4.97843	5.79332		5.86168	4.88684	4.63053	6.13273	5.36134	6.29086	5.46779	6.37319	5.46734	4.30559	5.3867	5.57135	4.81142	3.23456	6.4569	4.63159	1.24672			3.23549	6.04142	3.64261	2.98607	5.05482
	VGI	0.638952	0.509028		0.601066	0.651733	0.574112	0.466349	0.626118	0.569344	0.505593	0.495438	0.663514	0.731969	0.683433	0.626287	0.648575	0.687603	0.342934	0.701327	0.854186			0.784751	0.601652	0.658561	0.741893	0.658806
	HGI	0.591262	0.659081		0.614432	0.557223	0.60372	0.62771	0.550446	0.626579	0.606185	0.646368	0.561905	0.488162	0.570022	0.612236	0.57969	0.433007	0.743882	0.522753	0.252373			0.409038	0.653833	0.4321	0.405165	0.502967
	AngleB	42.78	52.32		45.63	40.53	46.44	53.39	41.32	47.74	50.17	52.53	40.26	33.7	39.83	44.35	41.79	32.2	65.25	36.7	16.46			27.53	47.38	33.27	28.64	37.36
	Lc/L	0.870546	0.832765		0.859539	0.857469	0.833116	0.781986	0.833676	0.846614	0.789357	0.814402	0.869476	0.879819	0.889947	0.875824	0.86988	0.812584	0.819124	0.874718	0.890688			0.884956	0.888528	0.787663	0.845319	0.828856
067	L		7.48	8.25						5.06		10.02	5.13	7			4.95			6.84	6.48				5.05	6.27		3.2
	Lc		6.75	6.9						2.8		5.9	4.94	6.5			3.98			5.56	5.3				4.64	4.49		2.49
	90 + angleB		138.43	120.28						108.51			98.67	101.11			90			134.93	114.97				105.88	95.3		68.77
	Ly		4.47886	5.95864						2.65515			4.88355	6.37818			3.98			3.93631	4.8046				4.46292	4.4708		2.32101
	Lx		5.04998	3.47916						0.888916			0.744672	1.25251			0			3.92671	2.23736				1.26961	0.414744		-0.901661
	VGI		0.598778	0.72226						0.524733			0.951959	0.911169			0.80404			0.575485	0.741451				0.883747	0.713047		0.725317
	HGI		0.675131	0.421716						0.175675			0.14516	0.178929			0			0.57408	0.345272				0.251409	0.0661474		-0.281769
	AngleB		48.43	30.28						18.51			8.67	11.11			0			44.93	24.97				15.88	5.3		-21.23
	Lc/L		0.902406	0.836364						0.55336		0.588822	0.962963	0.928571			0.80404			0.812865	0.817901				0.918812	0.716108		0.778125
068	L	4.8	3.52	6.26	5.32	6.11	4.58		5.38	5.72	6.62	6.61	3.46	5.31	3.16	4.42	9.41	6.25	5.69	5.75	5.75	6.51	5.11	3.12	6.48	5.21	3.77	5.63
	Lc	4.52	3.34	5.72	4.91	2.57	4.05		4.17	2.65	5.46	5.15	3.25	4.27	3.05	3.73	3.37	3.58	5.37	4.8	5.21	5.27	4.64	3.07	5.81	4.17	3.5	4.93
	90 + angleB	103.7	137.77	92.62	112.27	0	131.02		125.78	159.94	112.32	126.46	96.1	125.58	102.55	90	151.97	139.63	109.76	122.35	129.2	118.71	130.06	92.26	104.06	107.48	103.6	114.83
	Ly	4.3914	2.24484	5.71402	4.54375	1.57432e-16	3.05565		3.38299	0.908961	5.05092	4.142	3.2316	3.47281	2.97713	3.73	1.58368	2.31884	5.0538	4.05502	4.03746	4.62212	3.55132	3.06761	5.63594	3.97744	3.40186	4.47426
	Lx	1.07051	2.47311	0.261471	1.86075	-2.57	2.65811		2.43809	2.48923	2.07359	3.06045	0.345358	2.48445	0.662739	0	2.9747	2.72752	1.81549	2.56843	3.29287	2.53158	2.98626	0.121063	1.41147	1.25255	0.822997	2.07024
	VGI	0.914875	0.637739	0.912783	0.854089	2.57662e-17	0.667172		0.628808	0.158909	0.762979	0.626626	0.933988	0.654013	0.942128	0.843891	0.168297	0.371015	0.88819	0.70522	0.702167	0.710003	0.694975	0.983209	0.869744	0.763424	0.902351	0.794718
	HGI	0.223023	0.702589	0.0417685	0.349765	-0.420622	0.580372		0.453177	0.435181	0.313232	0.463002	0.0998145	0.467882	0.209728	0	0.316122	0.436403	0.319068	0.446684	0.572674	0.388876	0.584394	0.0388023	0.217819	0.240414	0.218302	0.367716
	AngleB	13.7	47.77	2.62	22.27	-90	41.02		35.78	69.94	22.32	36.46	6.1	35.58	12.55	0	61.97	49.63	19.76	32.35	39.2	28.71	40.06	2.26	14.06	17.48	13.6	24.83
	Lc/L	0.941667	0.948864	0.913738	0.922932	0.420622	0.884279		0.775093	0.463287	0.824773	0.779123	0.939306	0.804143	0.96519	0.843891	0.35813	0.5728	0.943761	0.834783	0.906087	0.809524	0.908023	0.983974	0.896605	0.800384	0.928382	0.875666
069	L	3.89		7.54		7.03	8.37	5.49			8.01	5.88		7.94		7.05	7.86	4.89	5.62	5.02	6.37			3.88		4.86	5.32
	Lc	3.68		7.24		6.89	8.24	5.35			7.75	4.66		7.61		6.82	7.41	4.57	5.1	5	5.89			3.77		4.77	4.83
	90 + angleB	104.54		112.18		115.59	102.78	77.47			118.77	95.28		125.29		119.08	129.58	112.39	122.46	102.39	109.69			98.92		107.29	112.19
	Ly	3.56214		6.70426		6.21415	8.03587	5.22258			6.79333	4.64023		6.21157		5.96028	5.71115	4.22548	4.30321	4.88355	5.54561			3.7244		4.55446	4.47227
	Lx	0.923885		2.73323		2.97599	1.82275	-1.16069			3.73003	0.428827		4.39641		3.31473	4.72132	1.74075	2.73722	1.07282	1.98452			0.584558		1.41768	1.82419
	VGI	0.915717		0.889159		0.883947	0.96008	0.951289			0.848106	0.789154		0.782314		0.84543	0.72661	0.864106	0.765695	0.972818	0.870582			0.959898		0.937131	0.840653
	HGI	0.237503		0.362497		0.423327	0.217772	-0.211418			0.465672	0.0729298		0.553704		0.470174	0.600677	0.355982	0.487051	0.21371	0.311542			0.150659		0.291704	0.342893
	AngleB	14.54		22.18		25.59	12.78	-12.53			28.77	5.28		35.29		29.08	39.58	22.39	32.46	12.39	19.69			8.92		17.29	22.19
	Lc/L	0.946015		0.960212		0.980085	0.984468	0.974499			0.967541	0.792517		0.958438		0.967376	0.942748	0.93456	0.907473	0.996016	0.924647			0.971649		0.981481	0.907895
070	L	7.67	9.46	8.1		7.34	6.84	7.42	7.04	7.23	4.35	7.93	7.24	7.8						7.74		4.58			5.15			7.33
	Lc	6.91	8.81	6.74		6.11	5.15	5.43	5.51	6.48	4.16	7.23	6.03	6.85						6.68		4.23			4.16			6.05
	90 + angleB	108.77	127.04	153.9		114.83	94.7	164.02	137.3	111.02	149	118.05	128.91	116.57						136.92		120.69			134.88			120.45
	Ly	6.54251	7.03228	2.96519		5.54518	5.13268	1.49489	3.73666	6.04879	2.14256	6.38075	4.69215	6.12656						4.56257		3.63755			2.94772			5.21553
	Lx	2.22343	5.3069	6.05271		2.56576	0.421983	5.22017	4.04938	2.32434	3.56582	3.39985	3.78744	3.06394						4.87908		2.15896			2.9354			3.06606
	VGI	0.853	0.74337	0.366073		0.755474	0.750392	0.201467	0.530776	0.836624	0.492542	0.804634	0.648086	0.785457						0.589479		0.794225			0.572373			0.711533
	HGI	0.289887	0.560983	0.747248		0.349558	0.0616935	0.703527	0.575196	0.321485	0.819728	0.428733	0.523127	0.392813						0.630372		0.471389			0.56998			0.418289
	AngleB	18.77	37.04	63.9		24.83	4.7	74.02	47.3	21.02	59	28.05	38.91	26.57						46.92		30.69			44.88			30.45
	Lc/L	0.900913	0.93129	0.832099		0.832425	0.752924	0.731806	0.78267	0.896266	0.956322	0.911728	0.832873	0.878205						0.863049		0.923581			0.807767			0.825375
071	L	10.81	8.46			5.73		8.51	9.68	10.36	8.64	4.52	5.07	7.96	6.24			7.04	6.68		5.74	7.05			7.81	5.7	7.39	6.77
	Lc	9.56	7.83			5.55		7.56	9.03	9.41	7.91	4.13	5.06	7.37	6.05			6.7	6.63		5.63	6.66			7.46	5.57	6.95	6.69
	90 + angleB	121.89	96.12			88.74		114.56	97.95	106.4	120.97	79.46	87.06	98.39	90			81.47	92.24		91.25	95.75			102.18	78.67	102.37	102.16
	Ly	8.11705	7.78538			5.54866		6.87602	8.94321	9.02714	6.78233	4.06032	5.05334	7.29112	6.05			6.62589	6.62493		5.62866	6.62649			7.29207	5.46145	6.78865	6.5399
	Lx	5.05045	0.834765			-0.122041		3.14228	1.24893	2.65683	4.0704	-0.755468	-0.259528	1.07536	0			-0.993792	0.259136		0.122818	0.667252			1.57394	-1.09428	1.48886	1.4092
	VGI	0.750884	0.920257			0.968352		0.807993	0.923886	0.871346	0.784991	0.8983	0.996714	0.91597	0.969551			0.941177	0.991757		0.980603	0.939928			0.933684	0.958149	0.918627	0.966011
	HGI	0.467202	0.098672			-0.0212986		0.369246	0.129022	0.256451	0.471111	-0.167139	-0.051189	0.135095	0			-0.141164	0.0387929		0.0213968	0.0946457			0.201529	-0.191979	0.201469	0.208153
	AngleB	31.89	6.12			-1.26		24.56	7.95	16.4	30.97	-10.54	-2.94	8.39	0			-8.53	2.24		1.25	5.75			12.18	-11.33	12.37	12.16
	Lc/L	0.884366	0.925532			0.968586		0.888367	0.932851	0.908301	0.915509	0.913717	0.998028	0.925879	0.969551			0.951705	0.992515		0.980836	0.944681			0.955186	0.977193	0.94046	0.988183
072	L	5.48	6.82	4.74	7.67	6.29		9.01	6.33	8.13	5.83	7.74		5.7	8.94	4.92	5.52	8.13	6.5	6.66	8.45	5.1	7.16	4.55	6.97	7.46	5.95	3.99
	Lc	5.35	5.69	4.51	6.68	5.43		7.77	5.14	6.92	5.4	6.49		5	7.46	4.72	4.82	7.12	5.53	6.04	7.32	4.84	6.38	4.34	6.11	6.64	4.65	3.6
	90 + angleB	98.16	106.15	97.52	113.33	111.45		125.91	110.77	101.12	110.68	119.9		77.61	120.01	90	94.04	98.68	109.15	118.74	105.76	102.89	112.92	113.57	106.02	123.27	94.21	119.11
	Ly	5.29583	5.46545	4.47121	6.13384	5.0539		6.29323	4.80596	6.79008	5.05206	5.62616		4.88355	6.4599	4.72	4.80802	7.03845	5.22399	5.29594	7.04483	4.71803	5.8763	3.97792	5.87272	5.55167	4.63745	3.14527
	Lx	0.759368	1.58269	0.590234	2.64546	1.98569		4.55721	1.82273	1.33462	1.907	3.23519		-1.07282	3.73113	0	0.339583	1.07452	1.81407	2.90425	1.98817	1.07971	2.48466	1.73543	1.68619	3.64261	0.341367	1.75136
	VGI	0.966393	0.801386	0.943293	0.799718	0.803482		0.698472	0.759235	0.835188	0.866563	0.726894		0.856763	0.722584	0.95935	0.871019	0.865738	0.80369	0.795186	0.833707	0.925104	0.820712	0.874269	0.842571	0.744192	0.779404	0.788289
	HGI	0.138571	0.232066	0.124522	0.34491	0.31569		0.505795	0.287952	0.16416	0.327101	0.417983		-0.188215	0.417352	0	0.0615186	0.132167	0.279088	0.436073	0.235287	0.211707	0.34702	0.381414	0.241922	0.488285	0.0573726	0.438936
	AngleB	8.16	16.15	7.52	23.33	21.45		35.91	20.77	11.12	20.68	29.9		-12.39	30.01	0	4.04	8.68	19.15	28.74	15.76	12.89	22.92	23.57	16.02	33.27	4.21	29.11
	Lc/L	0.976277	0.834311	0.951477	0.870926	0.863275		0.862375	0.812006	0.851169	0.926244	0.838501		0.877193	0.834452	0.95935	0.873188	0.875769	0.850769	0.906907	0.866272	0.94902	0.891061	0.953846	0.876614	0.89008	0.781513	0.902256
073	L		12.45	11.39	9.46	8.2	7.9	4.91	9.46	8.73		12.52	4.9	11.37			12.49	8.09	9.72	10.44	10.62		10.29	13.79		12.44	8.12	10.55
	Lc		10.97	10.52	8.89	7.43	7.44	4.45	8.77	7.5		11.61	4.41	10.73			11.58	7.47	7.98	9.21	9.53		8.83	12.18		11.33	6.94	8.75
	90 + angleB		126.1	127.34	124.03	97.03	134.96	136.2	129.3	135		137.29	115.47	122.69			130.08	105.42	127.06	128.81	115.39		113.2	134.58		127.88	130.21	119.48
	Ly		8.86365	8.36393	7.36754	7.37414	5.26455	3.08004	6.78658	5.3033		7.87492	3.98139	9.03042			8.86039	7.2011	6.36808	7.1767	8.6095		8.11597	8.67546		8.94275	5.29996	7.61712
	Lx		6.46348	6.38084	4.97508	0.90935	5.2572	3.21183	5.55475	5.3033		8.53098	1.89647	5.7952			7.45586	1.98622	4.80916	5.77227	4.08625		3.47851	8.5492		6.95673	4.4804	4.30605
	VGI		0.71194	0.734322	0.77881	0.899286	0.666398	0.627299	0.717397	0.60748		0.628987	0.81253	0.794232			0.709399	0.890124	0.655152	0.687423	0.810687		0.788724	0.629113		0.718871	0.652705	0.722002
	HGI		0.519155	0.560214	0.525907	0.110896	0.665468	0.654141	0.587183	0.60748		0.681389	0.387035	0.509692			0.596946	0.245515	0.494769	0.5529	0.384769		0.338047	0.619956		0.559223	0.551774	0.408156
	AngleB		36.1	37.34	34.03	7.03	44.96	46.2	39.3	45		47.29	25.47	32.69			40.08	15.42	37.06	38.81	25.39		23.2	44.58		37.88	40.21	29.48
	Lc/L		0.881124	0.923617	0.939746	0.906098	0.941772	0.906314	0.927061	0.859107		0.927316	0.9	0.943712			0.927142	0.923362	0.820988	0.882184	0.897363		0.858115	0.883249		0.910772	0.85468	0.829384
074	L	10.87	7.44		6.85	4.85		7.84	8.75	7.63	9.61			7.05	6.7			8.71	6.3				3.91		7.81	9.37	6.92
	Lc	10.06	6.45		6.53	4.15		6.49	7.92	6.64	8.45			6.32	6.01			7.97	5.79				3.61		7.04	8.38	6.26
	90 + angleB	124.63	123.4		113.95	115.82		127.8	111.45	125.88	127.43			121.59	97.17			117.93	113.6				99.23		126.88	113.2	107.79
	Ly	8.27776	5.38477		5.96777	3.73569		5.12811	7.37144	5.38004	6.71012			5.38349	5.963			7.04166	5.30574				3.56326		5.63126	7.70235	5.96066
	Lx	5.71684	3.5506		2.65078	1.80751		3.97777	2.89626	3.89163	5.13584			3.31065	0.750131			3.73309	2.31802				0.579037		4.22499	3.30123	1.91261
	VGI	0.761523	0.723759		0.871207	0.770246		0.654095	0.84245	0.705116	0.698243			0.763616	0.89			0.808457	0.842181				0.911319		0.721031	0.822023	0.861368
	HGI	0.525929	0.477231		0.386976	0.372683		0.507368	0.331001	0.510044	0.534427			0.469596	0.11196			0.428598	0.36794				0.148091		0.540972	0.352319	0.276389
	AngleB	34.63	33.4		23.95	25.82		37.8	21.45	35.88	37.43			31.59	7.17			27.93	23.6				9.23		36.88	23.2	17.79
	Lc/L	0.925483	0.866935		0.953285	0.85567		0.827806	0.905143	0.870249	0.879292			0.896454	0.897015			0.91504	0.919048				0.923274		0.901408	0.894344	0.904624
075	L	7.57	5.59	2.69	5.23	5.26	7.68	8.5	7.29	5.74	6.8	8.35	5.3		4.57		5.23			6.66			7.52		4.03		6.26
	Lc	7.2	5.01	2.62	4.48	4.78	6.18	7.28	6.19	3.87	6.15	7.44	4.21		4.15		4.89			5.93			4.77		3.85		5.37
	90 + angleB	109.46	120.97	108.52	131.35	115.6	110.34	125.19	102.36	136.39	115.51	108.75	122.17		113.41		113.93			118.34			159.74		115.34		114.53
	Ly	6.78869	4.29576	2.48432	3.36308	4.31076	5.79466	5.94955	6.04653	2.66932	5.55044	7.04516	3.56365		3.80839		4.46966			5.21927			1.65176		3.47957		4.88533
	Lx	2.39867	2.57809	0.832205	2.95974	2.06537	2.14811	4.19539	1.32499	2.80208	2.64861	2.39151	2.24154		1.64883		1.98348			2.81499			4.47488		1.64776		2.22946
	VGI	0.896789	0.768472	0.923538	0.643037	0.819536	0.754512	0.699947	0.829428	0.465038	0.816241	0.843732	0.672386		0.833347		0.85462			0.783674			0.219649		0.863416		0.780403
	HGI	0.316865	0.461197	0.30937	0.565917	0.392656	0.279702	0.493575	0.181755	0.488167	0.389502	0.286408	0.422933		0.360794		0.379251			0.422671			0.595064		0.408873		0.356144
	AngleB	19.46	30.97	18.52	41.35	25.6	20.34	35.19	12.36	46.39	25.51	18.75	32.17		23.41		23.93			28.34			69.74		25.34		24.53
	Lc/L	0.951123	0.896243	0.973978	0.856597	0.908745	0.804688	0.856471	0.849108	0.674216	0.904412	0.891018	0.79434		0.908096		0.93499			0.89039			0.634309		0.955335		0.857827
076	L	10.66	7.5		10.39	12.89		7.44	9.2	8.98	9.19			11.1	10.21		9.54	8.37	8.6	8.06	6.18			9.19	10.24
	Lc	8.59	6.83		10.12	11.62		6.66	7.99	8.53	7.87			10.39	9.7		8.98	7.42	8.3	7.8	5.77			8.47	9.86
	90 + angleB	124.04	125.56		129.69	138.45		106.63	139.18	129.93	134.96			144.45	129.82		124.88	119.44	121.91	112.47	102.64			120.61	131.6
	Ly	7.11808	5.55625		7.78745	7.70724		6.38143	5.22294	6.54105	5.56881			6.04088	7.45018		7.36676	6.46186	7.0457	7.20782	5.63016			7.28973	7.37329
	Lx	4.80844	3.97202		6.46297	8.69614		1.90603	6.04657	5.47499	5.56104			8.45339	6.21167		5.1353	3.64702	4.38727	2.98116	1.26262			4.31285	6.54631
	VGI	0.667737	0.740834		0.749514	0.597924		0.857719	0.567711	0.728402	0.605965			0.544224	0.729695		0.772197	0.772027	0.819267	0.894271	0.911029			0.793224	0.720048
	HGI	0.451073	0.529603		0.622038	0.674643		0.256186	0.657236	0.609687	0.605119			0.761567	0.60839		0.538291	0.435725	0.510147	0.369871	0.204307			0.469298	0.639288
	AngleB	34.04	35.56		39.69	48.45		16.63	49.18	39.93	44.96			54.45	39.82		34.88	29.44	31.91	22.47	12.64			30.61	41.6
	Lc/L	0.805816	0.910667		0.974013	0.901474		0.895161	0.868478	0.949889	0.856366			0.936036	0.950049		0.9413	0.886499	0.965116	0.967742	0.933657			0.921654	0.962891
077	L	9.28	7.08	6.96	10.66	10.5			8.32			6.31		8.65			7.11	7.05	6.28		9.44		8.49	8.74				8.02
	Lc	8.63	6.93	6.5	10.03	9.98			7.78			6.26		7.33			5.99	6.79	5.95		8.75		7.6	8.12				7.56
	90 + angleB	127.23	114.68	109.31	120.01	110.36			108.45			96.87		117			104.48	135.77	106.24		124.62		113.73	108.44				122.47
	Ly	6.87132	6.29697	6.13433	8.68536	9.3565			7.38011			6.21505		6.53108			5.79973	4.7363	5.71259		7.20071		6.95744	7.70308				6.37817
	Lx	5.22129	2.89362	2.14941	5.01652	3.47222			2.46219			0.748803		3.32775			1.49775	4.86534	1.66399		4.97115		3.05845	2.56845				4.05865
	VGI	0.740444	0.889403	0.881369	0.814762	0.891095			0.887032			0.984953		0.755038			0.815714	0.671815	0.909648		0.762787		0.819486	0.881359				0.795282
	HGI	0.562639	0.408704	0.308824	0.470592	0.330687			0.295936			0.118669		0.384711			0.210654	0.69012	0.264966		0.526605		0.360241	0.293873				0.506066
	AngleB	37.23	24.68	19.31	30.01	20.36			18.45			6.87		27			14.48	45.77	16.24		34.62		23.73	18.44				32.47
	Lc/L	0.929957	0.978814	0.933908	0.940901	0.950476			0.935096			0.992076		0.847399			0.842475	0.963121	0.947452		0.926907		0.895171	0.929062				0.942643
078	L	10.09	8.65	9.95	7.46	6.53			7.94	4.51	10.29	10.62		10.37	10.08	9.99	10.35	9.87	7.5	10.66	3.51					12.48	10.34	10.56
	Lc	9.05	8.15	9.43	7.38	6.6			7.41	4.33	9.49	10.11		9.67	9.63	9.26	8.25	8.96	6.73	9.28	3.31					10.94	7.73	9.3
	90 + angleB	150.38	137.82	143.92	102.46	109.77			115.11	95.59	135.55	117.85		137.39	116.57	132.15	100.44	141.74	127.99	127.42	103.02					122	103	117.09
	Ly	4.47292	5.47241	5.55346	7.20618	6.21098			6.70972	4.30941	6.64572	8.939		6.54663	8.61296	6.86528	8.11342	5.54831	5.30404	7.3702	3.2249					9.27765	7.53188	8.27972
	Lx	7.86737	6.03947	7.62128	1.59229	2.23242			3.14449	0.421782	6.77455	4.72297		7.11692	4.30741	6.21414	1.49495	7.03547	4.14248	5.63902	0.745714					5.79732	1.73887	4.23512
	VGI	0.443302	0.632649	0.558137	0.965976	0.951146			0.845052	0.955523	0.645843	0.841713		0.631305	0.85446	0.687215	0.783906	0.562139	0.707205	0.691388	0.918776					0.743401	0.728422	0.784064
	HGI	0.779719	0.698204	0.765958	0.213444	0.341871			0.396031	0.0935215	0.658362	0.444724		0.686299	0.427323	0.622036	0.144439	0.712814	0.55233	0.528989	0.212454					0.464529	0.168169	0.401053
	AngleB	60.38	47.82	53.92	12.46	19.77			25.11	5.59	45.55	27.85		47.39	26.57	42.15	10.44	51.74	37.99	37.42	13.02					32	13	27.09
	Lc/L	0.896928	0.942197	0.947739	0.989276	1.01072			0.933249	0.960089	0.922255	0.951977		0.932498	0.955357	0.926927	0.797101	0.907801	0.897333	0.870544	0.94302					0.876603	0.747582	0.880682
079	L	11.77		8.35	9.5	9.9	10.31		9.71	10.88	9.75	10.13	5.76	8.3	11.02	11.68	8.78		6.37	12.27	8.81	10.29	7.71		13.16	11.12	3.91	8.11
	Lc	11.03		8.07	9.09	9.34	10.13		9.08	10.42	9.28	9.74	5.51	7.86	10.57	11.45	8.22		5.93	12.09	8.3	9.61	7.37		12.57	10.45	3.57	7.81
	90 + angleB	142.02		125.8	132.44	115.18	119.76		134.97	126.58	107.31	142.23	122.72	119.07	127.69	131.2	117.64		123	131.12	128.96	128.34	122.6		124.55	109.42	94.44	134.34
	Ly	6.78771		6.54529	6.70828	8.45247	8.79398		6.42389	8.36753	8.8597	5.96568	4.63569	6.86985	8.36436	8.61515	7.28193		4.97332	9.10781	6.45396	7.53754	6.20887		10.353	9.85546	3.55929	5.58575
	Lx	8.69413		4.72061	6.13409	3.97383	5.02821		6.41717	6.20974	2.76119	7.69923	2.97834	3.819	6.46238	7.54199	3.81338		3.22971	7.95085	5.21885	5.96134	3.97074		7.12876	3.47452	0.276372	5.45852
	VGI	0.576696		0.783866	0.706135	0.853785	0.852956		0.661575	0.769074	0.908687	0.588913	0.804806	0.827693	0.759016	0.737599	0.829377		0.78074	0.742283	0.732572	0.732511	0.805301		0.786706	0.886283	0.910303	0.688749
	HGI	0.738669		0.565342	0.645694	0.401397	0.487702		0.660882	0.570748	0.283198	0.760043	0.517073	0.46012	0.586423	0.645719	0.434326		0.507019	0.647991	0.592379	0.579333	0.515012		0.541699	0.312457	0.0706833	0.673061
	AngleB	52.02		35.8	42.44	25.18	29.76		44.97	36.58	17.31	52.23	32.72	29.07	37.69	41.2	27.64		33	41.12	38.96	38.34	32.6		34.55	19.42	4.44	44.34
	Lc/L	0.937128		0.966467	0.956842	0.943434	0.982541		0.935118	0.957721	0.951795	0.9615	0.956597	0.946988	0.959165	0.980308	0.936219		0.930926	0.98533	0.942111	0.933916	0.955901		0.955167	0.939748	0.913043	0.963009
080	L	8.85	6.19		10.05	7.99			9.95	9.84	7.73		11.1	12.37	7.85		11.84			11.66	7.19				9.95	8.13	3.76
	Lc	8.23	6.03		9.42	6.45			8.87	8.34	7.37		10.35	11.6	7.54		11.03			10.68	6.99				9.86	7.49	3.41
	90 + angleB	107.19	102.74		113.84	138.07			122.8	117.88	105.02		113.1	109.58	102.03		112.52			119.75	95.47				90.72	79.81	119.14
	Ly	7.86237	5.88155		8.61626	4.31003			7.45583	7.37197	7.11821		9.52015	10.9292	7.37441		10.1889			9.27236	6.95817				9.85922	7.37186	2.9784
	Lx	2.43231	1.32978		3.80741	4.79855			4.80495	3.89996	1.90998		4.06069	3.88742	1.57152		4.22456			5.29959	0.666319				0.123901	-1.32508	1.66048
	VGI	0.888403	0.950169		0.85734	0.539428			0.749329	0.749184	0.920855		0.857671	0.883527	0.939415		0.86055			0.795228	0.967757				0.990877	0.906747	0.792129
	HGI	0.274837	0.214827		0.378847	0.60057			0.48291	0.396338	0.247087		0.365828	0.314262	0.200193		0.356804			0.45451	0.092673				0.0124524	-0.162986	0.441618
	AngleB	17.19	12.74		23.84	48.07			32.8	27.88	15.02		23.1	19.58	12.03		22.52			29.75	5.47				0.72	-10.19	29.14
	Lc/L	0.929944	0.974152		0.937313	0.807259			0.891457	0.847561	0.953428		0.932432	0.937753	0.96051		0.931588			0.915952	0.972184				0.990955	0.921279	0.906915
081	L	8.59	8.66	8.2		9.92	6.21	8.99		6.86	7.15		7.87	7.87	7.98	7.89	9.79	7.92	8.75	6.54	9.66	8.7	9.72	6.94	3.44	9.44
	Lc	7.82	8.64	7.86		8.35	6.21	8.61		5.97	6.79		7.45	7.86	7.62	7.57	9.23	7.29	7.64	6.3	9.3	8.28	9.26	6.74	3.38	8.53
	90 + angleB	99.81	114.59	108.44		120.4	91.13	101.16		92.51	113.73		117.2	97.93	108.97	103.29	113.79	88.54	117.41	99.87	114.71	112.98	105.04	106.42	101.39	140.07
	Ly	7.70566	7.85643	7.45643		7.20199	6.20879	8.44719		5.96427	6.21592		6.62615	7.78484	7.20615	7.36727	8.44573	7.28763	6.7823	6.20676	8.44845	7.62291	8.9428	6.46511	3.31343	5.47499
	Lx	1.33238	3.59529	2.48621		4.22538	0.122467	1.66646		0.261449	2.73248		3.40538	1.08439	2.47706	1.74019	3.72325	-0.185742	3.51711	1.0799	3.88764	3.23259	2.40291	1.90524	0.667504	6.54105
	VGI	0.89705	0.907209	0.909321		0.726007	0.999806	0.939621		0.869427	0.869359		0.841951	0.989179	0.903026	0.933748	0.862689	0.920156	0.77512	0.949045	0.874581	0.876196	0.920041	0.931572	0.963207	0.579978
	HGI	0.155109	0.415161	0.303196		0.425946	0.0197209	0.185368		0.0381121	0.382165		0.432704	0.137788	0.310408	0.220556	0.380311	-0.0234523	0.401955	0.165123	0.402447	0.371562	0.247213	0.27453	0.194042	0.692908
	AngleB	9.81	24.59	18.44		30.4	1.13	11.16		2.51	23.73		27.2	7.93	18.97	13.29	23.79	-1.46	27.41	9.87	24.71	22.98	15.04	16.42	11.39	50.07
	Lc/L	0.910361	0.997691	0.958537		0.841734	1	0.957731		0.870262	0.94965		0.946633	0.998729	0.954887	0.959442	0.942799	0.920455	0.873143	0.963303	0.962733	0.951724	0.952675	0.971182	0.982558	0.903602
082	L	7.39	9.76	5.43	7.39	6.35		11.51	9.1	6.05	9.46	7.76	7.16		11.59	8.96	9.31	6.01		7.15		7.21	8.59	9.48	9.72	10.84	6.69	9.42
	Lc	6.74	8.76	5.22	6.62	5.04		9.24	7.54	5.38	8.43	6.73	6.55		11.18	7.58	7.58	5.39		6.4		6.76	7.74	7.46	8.33	9.58	5.63	8.62
	90 + angleB	114.65	139.94	100.07	124.33	117.51		126.26	107.28	88.7	97.36	121.89	108.45		161.56	130.18	130.18	100.68		95.25		126.03	117.43	2.61	162.61	165.31	114.31	148.78
	Ly	6.1258	5.63784	5.13959	5.46682	4.47013		7.45059	7.19968	5.37862	8.36054	5.7142	6.21333		3.53636	5.79128	5.79128	5.29663		6.37315		5.46687	6.86983	0.339709	2.48962	2.42938	5.1308	4.46797
	Lx	2.81108	6.70465	0.912723	3.73341	2.32799		5.465	2.23969	-0.122058	1.07991	3.55539	2.07292		10.606	4.89055	4.89055	0.998894		0.58561		3.97629	3.56554	-7.45226	7.94926	9.26685	2.31772	7.37168
	VGI	0.828931	0.577648	0.946517	0.739759	0.703957		0.647315	0.791173	0.889027	0.883778	0.736366	0.867784		0.305122	0.646348	0.62205	0.881303		0.89135		0.758235	0.799747	0.0358342	0.256134	0.224113	0.766935	0.474306
	HGI	0.38039	0.686952	0.168089	0.505197	0.366613		0.474805	0.24612	-0.0201749	0.114155	0.458169	0.289515		0.915096	0.54582	0.525301	0.166205		0.0819035		0.551497	0.415081	-0.786104	0.817825	0.854875	0.346446	0.782556
	AngleB	24.65	49.94	10.07	34.33	27.51		36.26	17.28	-1.3	7.36	31.89	18.45		71.56	40.18	40.18	10.68		5.25		36.03	27.43	-87.39	72.61	75.31	24.31	58.78
	Lc/L	0.912043	0.897541	0.961326	0.895805	0.793701		0.80278	0.828571	0.889256	0.891121	0.867268	0.914804		0.964625	0.845982	0.814178	0.896839		0.895105		0.937587	0.901048	0.78692	0.856996	0.883764	0.841555	0.915074
083	L		8.79	9.18			4.87	9.71				9.51						4.32			4.95	5.85	8.43				5.87
	Lc		8.27	8.48			4.52	9.01				8.82						3.75			4.53	5.49	7.43				5.49
	90 + angleB		101.03	102.39			98.42	96.86				102.44						108.42			99.51	95.26	104.28				101.34
	Ly		8.11723	8.2825			4.47128	8.9455				8.61293						3.55787			4.46774	5.46688	7.20043				5.38282
	Lx		1.58224	1.81951			0.661856	1.07619				1.89998						1.18493			0.748445	0.503298	1.83269				1.0795
	VGI		0.923462	0.902233			0.918127	0.921266				0.90567						0.823581			0.902574	0.93451	0.854143				0.917005
	HGI		0.180005	0.198204			0.135905	0.110833				0.199787						0.274288			0.151201	0.0860339	0.217401				0.183902
	AngleB		11.03	12.39			8.42	6.86				12.44						18.42			9.51	5.26	14.28				11.34
	Lc/L		0.940842	0.923747			0.928131	0.927909				0.927445						0.868056			0.915152	0.938462	0.881376				0.935264
084	L		9.82						10.43					6.76	9.68					6.45				10.23	8.07			5.35
	Lc		9.29						9.84					5.89	8.78					6				9.45	7.1			4.49
	90 + angleB		129.97						120.97					115.75	117.55					107.79				121.75	109			127.55
	Ly		7.11968						8.43718					5.30511	7.78441					5.7131				8.03583	6.71318			3.55977
	Lx		5.96777						5.06356					2.55888	4.06095					1.83317				4.97272	2.31153			2.73645
	VGI		0.725018						0.808934					0.78478	0.804175					0.885751				0.785516	0.831869			0.665378
	HGI		0.607716						0.48548					0.378533	0.419519					0.284213				0.486092	0.286435			0.511485
	AngleB		39.97						30.97					25.75	27.55					17.79				31.75	19			37.55
	Lc/L		0.946029						0.943432					0.871302	0.907025					0.930233				0.923754	0.879802			0.839252
085	L	7.96	2.68	9.11	4.4	9.47	9.49	6.22	9.04	7.44	8.39	10.37	9.17	6.41	9.72	9.62		9.79		6.81	6.87			7.01	9.49	11.32	8.37	7.82
	Lc	7.34	2.57	8.38	4.23	8.99	8.71	6.05	8.28	6.66	7.42	9.82	8.6	5.92	8.79	8.85		8.3		6.25	6.35			6.17	8.5	10.5	7.93	7.16
	90 + angleB	115.37	94.19	108.44	92.54	109.9	124.17	91.74	106.29	106.63	125.55	115.47	113.82	110.4	119.95	116.02		117.39		122	105.18			101.56	123.07	119.84	118.74	100.72
	Ly	6.63213	2.56313	7.94973	4.22584	8.45319	7.20643	6.04721	7.94759	6.38143	6.03697	8.8656	7.86744	5.54871	7.6162	7.95297		7.36953		5.3003	6.12844			6.04484	7.12304	9.10789	6.95311	7.03504
	Lx	3.14491	0.187775	2.65069	0.18746	3.06001	4.89197	0.183703	2.32253	1.90603	4.31409	4.22298	3.47324	2.06355	4.38836	3.88236		3.81837		3.312	1.66276			1.23643	4.63814	5.22459	3.81303	1.33183
	VGI	0.833182	0.956392	0.872638	0.960419	0.892628	0.759371	0.97222	0.879159	0.857719	0.719544	0.854928	0.857954	0.865633	0.783559	0.826712		0.752761		0.778311	0.892058			0.862317	0.750584	0.804584	0.830718	0.899622
	HGI	0.395089	0.0700652	0.290965	0.0426046	0.323127	0.515487	0.0295342	0.256917	0.256186	0.514194	0.40723	0.378761	0.321926	0.451477	0.403572		0.390028		0.486343	0.242032			0.176381	0.488739	0.461536	0.455559	0.170311
	AngleB	25.37	4.19	18.44	2.54	19.9	34.17	1.74	16.29	16.63	35.55	25.47	23.82	20.4	29.95	26.02		27.39		32	15.18			11.56	33.07	29.84	28.74	10.72
	Lc/L	0.922111	0.958955	0.919868	0.961364	0.949314	0.917808	0.972669	0.915929	0.895161	0.884386	0.946962	0.937841	0.923557	0.904321	0.919958		0.847804		0.917768	0.924309			0.880171	0.89568	0.927562	0.947431	0.915601
086	L	7.27	10.32		10.61	13.26			8.92	10.09	11.78	11.03	11.97	7.5	11.34	11.06	10.16		9.73		12.02	11.01	12.46	13.12	8.43	10.52	8.55	10.1
	Lc	6.99	10.04		9.8	12.62			8.66	9.74	11.17	10.68	11.38	6.97	10.6	10.45	9.31		9.39		11.59	10.45	11.93	12.45	8.08	10.3	7.82	9.6
	90 + angleB	108.45	125.29		112.9	107.99			99.94	104.3	110.85	123.97	121.6	118.4	114.96	116.26	110.85		120.18		120.28	108.05	117.3	116.95	111.03	115.71	102.87	111.24
	Ly	6.63072	8.19503		9.02762	12.003			8.53001	9.43821	10.4385	8.85725	9.69265	6.13115	9.60999	9.37151	8.70034		8.11719		10.0088	9.93572	10.6012	11.098	7.54181	9.28031	7.62355	8.94788
	Lx	2.21217	5.80026		3.81341	3.8977			1.49486	2.40577	3.97566	5.96754	5.96296	3.3151	4.47305	4.62355	3.31364		4.72052		5.84398	3.2379	5.47169	5.6425	2.89956	4.46831	1.74182	3.47784
	VGI	0.912065	0.794092		0.850859	0.905205			0.956279	0.935403	0.886124	0.803014	0.809745	0.817487	0.847442	0.847334	0.856333		0.834243		0.832678	0.902427	0.850819	0.845881	0.89464	0.882159	0.891643	0.885929
	HGI	0.304288	0.562041		0.359417	0.293944			0.167585	0.238431	0.337492	0.541028	0.498159	0.442013	0.394448	0.418043	0.326146		0.485152		0.486188	0.294087	0.43914	0.430069	0.343958	0.424744	0.203722	0.344341
	AngleB	18.45	35.29		22.9	17.99			9.94	14.3	20.85	33.97	31.6	28.4	24.96	26.26	20.85		30.18		30.28	18.05	27.3	26.95	21.03	25.71	12.87	21.24
	Lc/L	0.961486	0.972868		0.923657	0.951735			0.970852	0.965312	0.948217	0.968268	0.95071	0.929333	0.934744	0.944846	0.916339		0.965057		0.964226	0.949137	0.957464	0.948933	0.958482	0.979087	0.91462	0.950495
087	L	8.2	8.59		6.61		8.83	5.93	6.21	7.68	6.1	7.71			5.92	7.68		4.66	7.89	5.06	8.03	9.32	7.25	7.47			3.47	6.64
	Lc	7.69	8.46		6.51		8.64	5.8	6.09	7.42	5.94	7.53			5.86	7.46		4.4	7.35	4.97	7.31	9.21	6.97	7.29			3.38	6.41
	90 + angleB	131.08	108.43		126.67		122.47	120.98	105.04	123.13	117.05	114.04			113.19	120.01		73.54	75.6	126.9	128.53	127.72	94.14	102.43			107.26	122.89
	Ly	5.79667	8.02609		5.2216		7.28933	4.97261	5.88139	6.21375	5.29022	6.87686			5.38654	6.4599		4.21968	7.11909	3.97443	5.71848	7.2852	6.95181	7.11912			3.22779	5.38257
	Lx	5.05319	2.67459		3.88781		4.63845	2.98549	1.58031	4.05533	2.70132	3.06753			2.30756	3.73113		-1.24672	-1.82787	2.98409	4.55358	5.63471	0.503191	1.56915			1.00287	3.48081
	VGI	0.706911	0.934353		0.789954		0.825519	0.838552	0.947083	0.809082	0.86725	0.89194			0.909888	0.841133		0.90551	0.902292	0.785461	0.71214	0.781674	0.958871	0.953028			0.9302	0.810628
	HGI	0.616243	0.311361		0.58817		0.525306	0.503455	0.254479	0.528038	0.44284	0.397864			0.38979	0.485824		-0.267537	-0.231669	0.589741	0.567071	0.604582	0.0694056	0.21006			0.289013	0.524218
	AngleB	41.08	18.43		36.67		32.47	30.98	15.04	33.13	27.05	24.04			23.19	30.01		-16.46	-14.4	36.9	38.53	37.72	4.14	12.43			17.26	32.89
	Lc/L	0.937805	0.984866		0.984871		0.978482	0.978078	0.980676	0.966146	0.97377	0.976654			0.989865	0.971354		0.944206	0.931559	0.982213	0.910336	0.988197	0.961379	0.975904			0.974063	0.965361
088	L	8.12	7.62	12.95	9.06	9.81	10.23	8.47	9.48		11.02	12.88	10.18	9.15	11.78	11.2		8.76		12.05	11.89	9.63	10.39	12.05	10.8	8.91	10.07	11.8
	Lc	7.15	7.43	10.93	8	9.14	9.18	7.47	8.28		10.45	10.91	9.53	8.68	10.88	10.42		8.15		10.23	10.97	8.84	9.1	10.48	9.84	8.39	8.91	10.39
	90 + angleB	112.59	97.03	115.57	105.65	98.87	103	93.87	109.86		114.33	99.16	124.4	103.24	120.69	108.97		116.57		101.65	104.88	105.27	111.94	134.98	120.97	106.64	110.11	119.62
	Ly	6.60143	7.37414	9.8595	7.70342	9.03069	8.94472	7.45297	7.78755		9.52191	10.7709	7.86333	8.44928	9.35616	9.85408		7.28927		10.0193	10.6021	8.52791	8.44094	7.41307	8.43718	8.03865	8.3668	9.03226
	Lx	2.74656	0.90935	4.71754	2.15808	1.40932	2.06505	0.504172	2.81291		4.30531	1.73678	5.38414	1.98798	5.55307	3.38726		3.64542		2.06577	2.81705	2.32817	3.40008	7.40789	5.06356	2.40254	3.06347	5.13521
	VGI	0.812984	0.967735	0.761351	0.850267	0.92056	0.874361	0.879925	0.821472		0.864057	0.836248	0.772429	0.923418	0.794241	0.879828		0.832108		0.831474	0.891685	0.885556	0.81241	0.615192	0.78122	0.902206	0.830863	0.765446
	HGI	0.338246	0.119337	0.364288	0.238199	0.143662	0.201862	0.0595244	0.29672		0.390682	0.134844	0.528893	0.217266	0.471398	0.302434		0.416144		0.171433	0.236926	0.241763	0.327246	0.614763	0.468848	0.269645	0.304217	0.435187
	AngleB	22.59	7.03	25.57	15.65	8.87	13	3.87	19.86		24.33	9.16	34.4	13.24	30.69	18.97		26.57		11.65	14.88	15.27	21.94	44.98	30.97	16.64	20.11	29.62
	Lc/L	0.880542	0.975066	0.844015	0.883002	0.931702	0.897361	0.881936	0.873418		0.948276	0.84705	0.936149	0.948634	0.923599	0.930357		0.930365		0.848963	0.922624	0.917965	0.875842	0.86971	0.911111	0.941639	0.884806	0.880508
089	L	11.7	7.09	10.3	6.24	10.25	13.66	3.44	8.23	10.66	11.68		10.99	9.86	11.48	11.39	9.06	7.5	8.86	10.38	8.4	10.78	9.89	10.7	8.32	9.54	10.2	9.41
	Lc	10.27	6.89	9.49	5.97	9.67	12.81	3.38	7.44	8.95	10.84		10.85	9.49	10.83	9.81	8.23	7.01	8.4	8.71	8.22	9.87	9.41	9.72	7.61	8.71	9.12	8.49
	90 + angleB	119.48	118.77	106.23	103.64	115.87	109.24	101.39	110.85	120.63	120.31		121.25	114.76	105.53	101.67	122.24	112.95	104.87	93.32	108.72	112.7	115	103.78	112.38	115.33	110.75	113.53
	Ly	8.94032	6.03949	9.1118	5.80163	8.70093	12.0945	3.31343	6.95279	7.70125	9.35825		9.27579	8.61759	10.4346	9.60722	6.96111	6.45513	8.11869	8.69538	7.78515	9.10545	8.52836	9.44023	7.03681	7.87261	8.52843	7.78407
	Lx	5.05407	3.31612	2.6524	1.40785	4.21932	4.22123	0.667504	2.64806	4.55995	5.47071		5.62869	3.97459	2.89966	1.98431	4.39043	2.73339	2.15566	0.504418	2.63816	3.80889	3.97684	2.31525	2.89749	3.72641	3.23113	3.38946
	VGI	0.76413	0.851832	0.884641	0.929748	0.848872	0.885397	0.963207	0.844811	0.722444	0.80122		0.844021	0.873994	0.908937	0.843478	0.768334	0.860684	0.916331	0.837705	0.926803	0.844661	0.862321	0.882265	0.84577	0.825221	0.836121	0.827212
	HGI	0.431972	0.467718	0.257514	0.225617	0.411641	0.309021	0.194042	0.321758	0.427763	0.468383		0.512165	0.403102	0.252583	0.174215	0.484595	0.364452	0.243303	0.0485952	0.314066	0.35333	0.402107	0.216379	0.348256	0.390609	0.316778	0.360197
	AngleB	29.48	28.77	16.23	13.64	25.87	19.24	11.39	20.85	30.63	30.31		31.25	24.76	15.53	11.67	32.24	22.95	14.87	3.32	18.72	22.7	25	13.78	22.38	25.33	20.75	23.53
	Lc/L	0.877778	0.971791	0.921359	0.956731	0.943415	0.937775	0.982558	0.90401	0.839587	0.928082		0.987261	0.962475	0.94338	0.861282	0.908389	0.934667	0.948081	0.839114	0.978571	0.915584	0.951466	0.908411	0.914663	0.912998	0.894118	0.902232
090	L	7.49	9.11	7.05	10.07	6.76	12.18	13.82	11.07		12.57	11.91	7.88		9.42		10.4	10.94	9.17		10.8	8.33	7.26	11.19	12.64	10.44	9.53
	Lc	6.18	8.31	6.3	9.46	6.61	10.84	11.88	9.7		11.22	10.84	7.51		8.41		9.34	9.3	8.61		9.16	7.57	6.83	9.74	11.44	8.92	8.55
	90 + angleB	110.34	99.17	88.88	119.95	105.28	112.45	113	100.95		127.83	108.65	112.06		108.92		114.08	117.09	112.62		114.21	100.09	112.85	117.91	113.21	102.89	111.57
	Ly	5.79466	8.2038	6.2988	8.19672	6.37633	10.0185	10.9356	9.5234		8.86194	10.2708	6.9602		7.95563		8.5272	8.27972	7.94768		8.35436	7.45292	6.29401	8.60708	10.5141	8.69522	7.95124
	Lx	2.14811	1.32432	-0.123143	4.72285	1.74198	4.13955	4.64189	1.84254		6.88146	3.46648	2.82059		2.72692		3.81083	4.23512	3.31156		3.75635	1.32623	2.65223	4.55914	4.50853	1.98987	3.1433
	VGI	0.773652	0.900527	0.893446	0.813975	0.943245	0.822535	0.791288	0.860289		0.705007	0.862367	0.883274		0.844546		0.819923	0.75683	0.866705		0.773552	0.894708	0.866944	0.769176	0.831813	0.832875	0.834337
	HGI	0.286797	0.14537	-0.017467	0.469002	0.257689	0.339864	0.335882	0.166444		0.547451	0.291057	0.357942		0.289482		0.366426	0.387123	0.361129		0.34781	0.159211	0.36532	0.40743	0.356688	0.190601	0.329832
	AngleB	20.34	9.17	-1.12	29.95	15.28	22.45	23	10.95		37.83	18.65	22.06		18.92		24.08	27.09	22.62		24.21	10.09	22.85	27.91	23.21	12.89	21.57
	Lc/L	0.8251	0.912184	0.893617	0.939424	0.977811	0.889984	0.859624	0.876242		0.892601	0.91016	0.953046		0.892781		0.898077	0.850091	0.938931		0.848148	0.908764	0.940771	0.87042	0.905063	0.854406	0.897167
091	L	10.6	11.06		11.23	5.07			3.31	4.35	10.09	8.94		9.52	10.32				9.03			9.04				5.31	3.04
	Lc	10.04	10.23		10.72	4.61			3.05	4.04	9.54	8.34		8.96	10.02				8.51			8.71				4.78	2.58
	90 + angleB	139.3	125.13		126.5	111.01			130.78	115.43	126.19	115.28		125.55	133.37				127.13			115.51				99	132.88
	Ly	6.54707	8.36659		8.61735	4.30352			2.30953	3.64857	7.69938	7.54129		7.28993	7.28388				6.78475			7.86086				4.72115	1.89057
	Lx	7.61167	5.88669		6.3765	1.65283			1.99213	1.73481	5.63303	3.56153		5.20946	6.8808				5.13685			3.75112				0.747757	1.7556
	VGI	0.617648	0.756473		0.76735	0.84882			0.697743	0.838751	0.763071	0.843545		0.765749	0.705803				0.751357			0.869565				0.889106	0.621899
	HGI	0.718082	0.53225		0.567809	0.326001			0.601851	0.398807	0.558279	0.398382		0.547212	0.666745				0.568865			0.414947				0.14082	0.5775
	AngleB	49.3	35.13		36.5	21.01			40.78	25.43	36.19	25.28		35.55	43.37				37.13			25.51				9	42.88
	Lc/L	0.94717	0.924955		0.954586	0.90927			0.92145	0.928736	0.945491	0.932886		0.941176	0.97093				0.942414			0.963496				0.900188	0.848684
092	L	10.02	9.17					11.44		11.49		7.84	5.32	12.5	6.73	6.5				11.32	7.9	11.53					5.75
	Lc	9.19	8.14					10.45		10.11		6.71	4.61	11.55	5.97	6.24				10.35	7.24	10.71					5.32
	90 + angleB	97.79	112.15					92.76		88.53		105.75	111.01	104.55	109.39	111.79				110.63	95.24	104.79					95.39
	Ly	9.10519	7.53927					10.4379		10.1067		6.45807	4.30352	11.1796	5.63139	5.79416				9.68631	7.20974	10.3552					5.29648
	Lx	1.24564	3.06905					0.503193		-0.259357		1.82137	1.65283	2.90165	1.98202	2.31632				3.64663	0.661213	2.73402					0.499732
	VGI	0.908702	0.822167					0.912402		0.879606		0.823734	0.808932	0.894366	0.836759	0.891409				0.855681	0.912626	0.898105					0.921126
	HGI	0.124315	0.334683					0.0439854		-0.0225724		0.232317	0.310682	0.232132	0.294505	0.356358				0.322141	0.0836979	0.237122					0.0869099
	AngleB	7.79	22.15					2.76		-1.47		15.75	21.01	14.55	19.39	21.79				20.63	5.24	14.79					5.39
	Lc/L	0.917166	0.887677					0.913462		0.879896		0.855867	0.866541	0.924	0.887073	0.96				0.914311	0.916456	0.928881					0.925217
093	L			10.35	6.39	13.18		14.13	12.54		10.4		10.72	11.26		10.31		10.34		10.84	9.99	10.95			11.73	9.8	11.98	11.41
	Lc			9.55	6.22	12.64		13.34	12.02		10.39		10.12	11.04		9.9		10.19		10.27	9.51	10.85			11.4	9.62	11.34	10.96
	90 + angleB			111.93	86.89	111.51		91.46	92.78		98.7		93.33	93.46		95.28		90		90.69	97	91.79			101.32	100.96	109.6	98.23
	Ly			8.85897	6.21084	11.7597		13.3357	12.0059		10.2705		10.1029	11.0199		9.85799		10.19		10.2693	9.43911	10.8447			11.1782	9.44453	10.6829	10.8471
	Lx			3.56667	-0.337454	4.63463		0.339891	0.582983		1.5716		0.587838	0.666283		0.911028		0		0.123676	1.15898	0.338914			2.23769	1.82899	3.80402	1.56889
	VGI			0.855939	0.971962	0.892236		0.943784	0.957405		0.987543		0.942436	0.978675		0.956158		0.985493		0.947348	0.944856	0.990384			0.952961	0.963728	0.891731	0.950668
	HGI			0.344606	-0.0528097	0.351641		0.0240545	0.0464899		0.151115		0.0548356	0.0591725		0.0883635		0		0.0114093	0.116014	0.030951			0.190766	0.186632	0.317531	0.137502
	AngleB			21.93	-3.11	21.51		1.46	2.78		8.7		3.33	3.46		5.28		0		0.69	7	1.79			11.32	10.96	19.6	8.23
	Lc/L			0.922705	0.973396	0.959029		0.944091	0.958533		0.999038		0.94403	0.980462		0.960233		0.985493		0.947417	0.951952	0.990868			0.971867	0.981633	0.946578	0.960561
094	L		9.49		11.58		10.52	10.65	8.5		9.27	8.49	9.55				9.09			8.25				9.74	10.11	11.9	8.4
	Lc		8.75		10.72		9.15	8.9	7.56		7.61	7.52	8.12				7.37			7.88				8.93	9.44	10.96	6.75
	90 + angleB		139.2		134.16		132.11	128.55	114.56		128.37	110.65	113.4				128.17			108.94				118.26	132.55	122.96	123.41
	Ly		5.71743		7.6905		6.78801	6.96038	6.87602		5.96638	7.03686	7.45217				5.79415			7.45337				7.86562	6.95433	9.19599	5.63457
	Lx		6.62371		7.46824		6.13559	5.54646	3.14228		4.72381	2.65199	3.22484				4.55464			2.55767				4.22812	6.38364	5.96283	3.71673
	VGI		0.602469		0.664119		0.645248	0.653556	0.808944		0.643623	0.828841	0.780332				0.63742			0.903439				0.807558	0.687866	0.772773	0.670783
	HGI		0.697967		0.644926		0.583231	0.520794	0.36968		0.509581	0.312366	0.33768				0.50106			0.310021				0.434098	0.631419	0.501078	0.442468
	AngleB		49.2		44.16		42.11	38.55	24.56		38.37	20.65	23.4				38.17			18.94				28.26	42.55	32.96	33.41
	Lc/L		0.922023		0.925734		0.869772	0.835681	0.889412		0.820928	0.885748	0.850262				0.810781			0.955152				0.916838	0.933729	0.921008	0.803571
095	L	8.1		10.74	8.98	8.12	10.16			8.84	11.65		8.72	8.02	7.53	11.98		8.02	7.95		8.61	10.52			10.49	10.25	4.31	9.86
	Lc	7.43		9.9	8.28	7.52	8.99			7.92	10.64		7.91	7.13	7	11.06		6.98	7.25		7.6	9.38			9.93	9.59	3.54	8.53
	90 + angleB	112.3		117.64	109.86	101.33	130.17			111.45	123.51		107.74	120.8	115.9	109.37		119.96	108.45		108.45	119.07			114.64	117.27	106.48	119.07
	Ly	6.87431		8.77021	7.78755	7.37345	6.86956			7.37144	8.87152		7.53387	6.12438	6.2969	10.434		6.04729	6.87735		7.20936	8.19837			9.02583	8.52414	3.39457	7.45545
	Lx	2.81936		4.59275	2.81291	1.47738	5.79907			2.89626	5.87416		2.41016	3.65087	3.05761	3.66824		3.48578	2.29446		2.40522	4.55753			4.13997	4.39399	1.00423	4.14454
	VGI	0.84868		0.816593	0.867211	0.90806	0.676138			0.833873	0.761504		0.863976	0.763639	0.836242	0.870949		0.754026	0.865076		0.837324	0.779313			0.860422	0.831624	0.787604	0.756131
	HGI	0.348069		0.427631	0.313241	0.181943	0.570774			0.327631	0.50422		0.276395	0.45522	0.406057	0.306197		0.434636	0.288611		0.279352	0.433226			0.394659	0.428682	0.233	0.420339
	AngleB	22.3		27.64	19.86	11.33	40.17			21.45	33.51		17.74	30.8	25.9	19.37		29.96	18.45		18.45	29.07			24.64	27.27	16.48	29.07
	Lc/L	0.917284		0.921788	0.922049	0.926108	0.884843			0.895928	0.913305		0.90711	0.889027	0.929615	0.923205		0.870324	0.91195		0.882695	0.891635			0.946616	0.93561	0.821346	0.865112
096	L			9.25		9.47			9.1		7.53		10.27	8.64		3.62		9.54	7.58	10.14	9.74	8	10.19	9.38		8.36		10.08
	Lc			8.28		8.49			7.9		7.2		8.4	7.67		3.48		8.79	6.46	8.7	8.97	7.63	9.4	8.44		8		9.3
	90 + angleB			130.54		136.08			102.74		101.96		112.03	117.68		108.42		132.76	112.62	143.12	136.82	122.14	109.52	121.34		96.55		129.25
	Ly			6.29241		5.88912			7.70551		7.04371		7.7867	6.79221		3.3017		6.45365	5.96307	5.22123	6.1381	6.46071	8.85973	7.20857		7.94778		7.20185
	Lx			5.38182		6.11542			1.74216		1.49205		3.15077	3.56297		1.09961		5.96779	2.48463	6.95908	6.54099	4.05908	3.14088	4.38977		0.912562		5.88416
	VGI			0.68026		0.621871			0.846759		0.935419		0.758198	0.786136		0.912073		0.676484	0.786685	0.514914	0.630196	0.807589	0.869454	0.768504		0.950692		0.714469
	HGI			0.581819		0.645768			0.191447		0.198147		0.306794	0.412381		0.30376		0.625554	0.327788	0.6863	0.67156	0.507385	0.308231	0.467993		0.109158		0.583746
	AngleB			40.54		46.08			12.74		11.96		22.03	27.68		18.42		42.76	22.62	53.12	46.82	32.14	19.52	31.34		6.55		39.25
	Lc/L			0.895135		0.896515			0.868132		0.956175		0.817916	0.887731		0.961326		0.921384	0.852243	0.857988	0.920945	0.95375	0.922473	0.899787		0.956938		0.922619
097	L		10.1	6.88	11.14	8.34	9.24			5.46	7.09			10.63	11.4	11.81	9.28	6.01	9.77		8.2			11.05	11.77	8.98		6.91
	Lc		9.59	6.45	10.26	7.83	8.94			5	6.65			9.88	10.83	10.84	8.82	5.92	9.56		7.78			10.29	11	8.16		6.3
	90 + angleB		121.2	122.17	132.1	129.43	124.43			114.42	108.78			129.51	119.31	128.82	102.44	136.53	131.85		116.57			127.17	112.14	131.35		140.81
	Ly		8.20294	5.45974	7.61267	6.0479	7.37387			4.5527	6.29597			7.62255	9.44359	8.44565	8.61293	4.07281	7.12119		6.95834			8.19955	10.1889	6.12561		3.98093
	Lx		4.96788	3.43419	6.87858	4.97311	5.05467			2.06711	2.14087			6.28578	5.30166	6.79533	1.89998	4.29635	6.37827		3.47992			6.21703	4.14558	5.39096		4.88285
	VGI		0.812173	0.793568	0.683364	0.725168	0.798038			0.833827	0.888006			0.717079	0.828385	0.715127	0.928117	0.677672	0.728883		0.848578			0.742041	0.865669	0.68214		0.576112
	HGI		0.491869	0.499156	0.617467	0.596296	0.547042			0.378592	0.301956			0.591325	0.465058	0.575388	0.204739	0.714867	0.652842		0.424381			0.562627	0.352216	0.60033		0.706635
	AngleB		31.2	32.17	42.1	39.43	34.43			24.42	18.78			39.51	29.31	38.82	12.44	46.53	41.85		26.57			37.17	22.14	41.35		50.81
	Lc/L		0.949505	0.9375	0.921005	0.938849	0.967532			0.915751	0.937941			0.929445	0.95	0.917866	0.950431	0.985025	0.978506		0.94878			0.931222	0.934579	0.908686		0.911722
098	L	9.8	6.98		8.19	7.88		8.87	4.94	4.72		8.86	10.57	9.85							5.42	10.04	8.61		8.17	5.05	7.94
	Lc	8.78	6.56		7.34	7.7		8.5	4.66	4.51		8.37	9.61	8.92							4.93	9.33	8.22		7.52	4.95	6.74
	90 + angleB	117.55	116.09		115.37	116.98		119.86	96.24	97.52		125.72	134.46	125.18							117.2	131.8	104.61		110.65	110.53	117.88
	Ly	7.78441	5.89156		6.63213	6.86197		7.37158	4.63239	4.47121		6.79543	6.85904	7.29073							4.38482	6.95529	7.95421		7.03686	4.63562	5.95768
	Lx	4.06095	2.88497		3.14491	3.49333		4.232	0.506511	0.590234		4.88661	6.73095	5.13923							2.25349	6.21875	2.0734		2.65199	1.73595	3.15177
	VGI	0.794328	0.844064		0.809784	0.870808		0.831069	0.937731	0.94729		0.766979	0.648916	0.740175							0.809008	0.692758	0.923834		0.861304	0.917944	0.750338
	HGI	0.414382	0.41332		0.383994	0.443316		0.477114	0.102533	0.12505		0.551536	0.636798	0.521749							0.415774	0.619397	0.240813		0.324601	0.343753	0.396948
	AngleB	27.55	26.09		25.37	26.98		29.86	6.24	7.52		35.72	44.46	35.18							27.2	41.8	14.61		20.65	20.53	27.88
	Lc/L	0.895918	0.939828		0.896215	0.977157		0.958286	0.94332	0.955508		0.944695	0.909177	0.905584							0.909594	0.929283	0.954704		0.920441	0.980198	0.848866
099	L	11.17	9.35		12.41	9.14	4.34	4.15	8.47	8.74	6.76	7.91			10.77		10.74			11.26	9.49		10.66		9.91	12.3	8.99	9.56
	Lc	9.83	8.65		11.1	8.74	4.09	4	7.9	8.15	5.82	7.52			9.9		9.99			10.23	8.76		9.9		8.78	11.65	7.84	9.07
	90 + angleB	124.4	129.2		125.54	121.42	107.89	96.05	102.74	125.82	125.7	115.39			124.12		123.14			129.73	130.06		129.88		121.88	122.22	121.13	129.08
	Ly	8.11087	6.70327		9.03218	7.45844	3.89224	3.97772	7.70551	6.60851	4.72633	6.79364			8.19586		8.365			7.86753	6.70465		7.59715		7.45559	9.85598	6.71101	7.04074
	Lx	5.55363	5.46705		6.45211	4.55623	1.25641	0.421585	1.74216	4.76971	3.39621	3.22441			5.55319		5.4614			6.53872	5.63784		6.3477		4.63709	6.21145	4.05314	5.71777
	VGI	0.726129	0.716927		0.727815	0.816022	0.89683	0.958487	0.909741	0.756122	0.699161	0.858868			0.76099		0.778864			0.698715	0.706496		0.712678		0.75233	0.801299	0.746498	0.736479
	HGI	0.497191	0.584712		0.519912	0.498493	0.289495	0.101587	0.205687	0.545734	0.502398	0.407637			0.515616		0.50851			0.580703	0.594083		0.595469		0.46792	0.504996	0.450849	0.598093
	AngleB	34.4	39.2		35.54	31.42	17.89	6.05	12.74	35.82	35.7	25.39			34.12		33.14			39.73	40.06		39.88		31.88	32.22	31.13	39.08
	Lc/L	0.880036	0.925134		0.89444	0.956236	0.942396	0.963855	0.932704	0.932494	0.860947	0.950695			0.91922		0.930168			0.908526	0.923077		0.928705		0.885974	0.947154	0.87208	0.948745
100	L	8.21	7.69	10.21	4.13	8.65	6.36	8.12	8.21	3.87	5.85	7.49	6.92	6.71	8.57	7.47	7.49	6.77	7.21	8.16	9.77	12.17	8.54	4.33	8.06			7.65
	Lc	7.71	7.3	9.99	4.11	8.23	6.13	7.33	7.64	3.7	5.37	7.25	6.69	6.31	8.05	7.13	7.18	6.29	6.8	7.39	9.14	11.41	7.91	4.2	7.29			7.55
	90 + angleB	118.26	93.31	123.14	99.24	118.92	91.15	95.88	114.35	100.41	109.76	103.81	111.79	119.97	113.66	105.48	106.82	108.45	133.13	107.67	94.7	120.97	112.8	104.91	98.49			93.86
	Ly	6.79103	7.28782	8.365	4.05667	7.20368	6.12877	7.29143	6.96037	3.6391	5.0538	7.04042	6.212	5.46627	7.37334	6.87135	6.87283	5.9667	4.96267	7.04134	9.10927	9.78335	7.29194	4.05859	7.21011			7.53287
	Lx	3.65048	0.421489	5.4614	0.659944	3.97993	0.123029	0.750924	3.15004	0.668556	1.81549	1.7306	2.48337	3.15214	3.23053	1.90301	2.07765	1.99064	4.64886	2.24312	0.748918	5.87146	3.06525	1.08067	1.07627			0.508257
	VGI	0.827166	0.947701	0.819295	0.982245	0.832796	0.963642	0.89796	0.847792	0.940335	0.863897	0.939976	0.897688	0.814646	0.860367	0.919859	0.917601	0.881343	0.688304	0.86291	0.932371	0.803891	0.853857	0.937319	0.894555			0.984689
	HGI	0.444638	0.0548101	0.534907	0.159793	0.460107	0.0193441	0.0924783	0.383684	0.172753	0.310341	0.231054	0.358868	0.469767	0.376958	0.254754	0.27739	0.294038	0.64478	0.274892	0.0766549	0.482454	0.358928	0.249576	0.133533			0.0664388
	AngleB	28.26	3.31	33.14	9.24	28.92	1.15	5.88	24.35	10.41	19.76	13.81	21.79	29.97	23.66	15.48	16.82	18.45	43.13	17.67	4.7	30.97	22.8	14.91	8.49			3.86
	Lc/L	0.939099	0.949285	0.978452	0.995157	0.951445	0.963836	0.902709	0.930572	0.956072	0.917949	0.967957	0.966763	0.940387	0.939323	0.954485	0.958611	0.929099	0.943135	0.905637	0.935517	0.937551	0.92623	0.969977	0.904467			0.986928
101	L	9.59	8.98	7.71	9.82	6.89	6.14	7.68	6.61	8.26		4.71	9.31	8.3	9.96		7.15	6.42	7.93	9.06		9.02	9.52		11.08	10.38	9.71	9.09
	Lc	8.38	7.71	6.99	8.51	6	5.46	6.05	5.89	6.81		4.53	8.25	6.97	8.82		6.76	5.82	6.35	7.26		7.63	8.37		9.59	9.25	8.02	7.84
	90 + angleB	133.05	110.77	103.68	107.6	114.43	112.32	113.35	109.69	103.38		108.43	121.46	113.8	115.57		120.98	116.03	112.22	118.63		98.76	111.48		121.2	108.43	97.73	108.15
	Ly	6.12375	7.20894	6.79171	8.11165	5.4628	5.05092	5.55451	5.54561	6.62515		4.29766	7.03729	6.37727	7.95616		5.79567	5.22964	5.87844	6.37234		7.541	7.78867		8.20294	8.77557	7.94712	7.44991
	Lx	5.72049	2.7341	1.65313	2.57317	2.48149	2.07359	2.3979	1.98452	1.57589		1.43214	4.3057	2.81271	3.80683		3.47963	2.55406	2.40134	3.47864		1.16202	3.0649		4.96788	2.92435	1.07873	2.44221
	VGI	0.638556	0.802777	0.880896	0.826034	0.79286	0.822626	0.723244	0.838972	0.802077		0.912454	0.755885	0.768346	0.798811		0.810583	0.814586	0.741291	0.703348		0.836031	0.818137		0.740338	0.845431	0.818447	0.819573
	HGI	0.596506	0.304466	0.214413	0.262033	0.360158	0.337719	0.312226	0.30023	0.190786		0.304064	0.462481	0.338881	0.382212		0.486662	0.397828	0.302817	0.383956		0.128827	0.321943		0.448365	0.281729	0.111095	0.268669
	AngleB	43.05	20.77	13.68	17.6	24.43	22.32	23.35	19.69	13.38		18.43	31.46	23.8	25.57		30.98	26.03	22.22	28.63		8.76	21.48		31.2	18.43	7.73	18.15
	Lc/L	0.873827	0.858575	0.906615	0.866599	0.870827	0.889251	0.78776	0.891074	0.824455		0.961783	0.886144	0.839759	0.885542		0.945455	0.906542	0.800757	0.801325		0.845898	0.879202		0.865523	0.891137	0.825953	0.862486
102	L	12.68			10.33	10.85		10.46			10.1	12.76	6.31	9.61	11.31	10.4		11.95	8.36	7.79	6.96	6.88	7.2	10.63	9.42	9.37		8.45
	Lc	11.29			10.08	10.28		9.67			8.56	11.88	4.82	8.66	10.76	9.49		10.89	7.84	7	5.71	5.86	6.78	9.59	8.86	8.75		7.13
	90 + angleB	138.89			133.74	120.52		132.61			118.32	129.93	124.57	99.94	129.69	119.25		134.53	125.55	129.71	119.54	126.38	117.03	121.2	127.42	125.61		102.74
	Ly	7.42325			7.28265	8.85573		7.11692			7.53547	9.10993	3.96895	8.53001	8.27994	8.27999		7.7633	6.37869	5.38502	4.96777	4.71789	6.03941	8.20294	7.03663	7.11374		6.95447
	Lx	8.50644			6.96918	5.22059		6.54663			4.06083	7.62519	2.73493	1.49486	6.8717	4.63702		7.63697	4.55828	4.47231	2.81521	3.47579	3.08122	4.96788	5.38381	5.09482		1.57236
	VGI	0.58543			0.705	0.816196		0.680394			0.746086	0.713944	0.628994	0.887618	0.73209	0.796153		0.649649	0.763001	0.691273	0.71376	0.68574	0.838807	0.771679	0.746989	0.759204		0.823014
	HGI	0.670855			0.674654	0.48116		0.625873			0.402062	0.597586	0.433428	0.155553	0.607577	0.445867		0.639077	0.545249	0.57411	0.404484	0.505202	0.427947	0.467345	0.571529	0.543737		0.186078
	AngleB	48.89			43.74	30.52		42.61			28.32	39.93	34.57	9.94	39.69	29.25		44.53	35.55	39.71	29.54	36.38	27.03	31.2	37.42	35.61		12.74
	Lc/L	0.890379			0.975799	0.947465		0.924474			0.847525	0.931034	0.763867	0.901145	0.95137	0.9125		0.911297	0.937799	0.898588	0.820402	0.851744	0.941667	0.902164	0.940552	0.933831		0.843787
103	L		7.77	10.43	10.13						11.52				12.31			10.44	11.88	10.39	9.04	12.15	9.36		12.43	11.29	10.06	8.87
	Lc		7.15	9.29	9.04						10.26				11.55			10.44	10.48	9.46	8.12	11.05	8.61		11.8	10.19	9.41	8.23
	90 + angleB		94.67	93.61	110.93						111.8				108.78			0.68	99.09	103.66	106.6	109.23	112.62		102.59	118.68	111.12	106.99
	Ly		7.12626	9.27157	8.44352						9.52626				10.9351			0.123902	10.3484	9.19242	7.78158	10.4335	7.94768		11.5163	8.93983	8.77791	7.87081
	Lx		0.582129	0.584942	3.22933						3.81023				3.71835			-10.4393	1.65569	2.23407	2.31979	3.63944	3.31156		2.57208	4.89036	3.39063	2.40485
	VGI		0.917151	0.888933	0.833516						0.826933				0.88831			0.011868	0.871076	0.884737	0.860794	0.858721	0.849112		0.92649	0.791836	0.872556	0.887352
	HGI		0.0749201	0.0560827	0.318789						0.330749				0.302059			-0.99993	0.139368	0.215021	0.256614	0.299542	0.353799		0.206925	0.433158	0.337041	0.271121
	AngleB		4.67	3.61	20.93						21.8				18.78			-89.32	9.09	13.66	16.6	19.23	22.62		12.59	28.68	21.12	16.99
	Lc/L		0.920206	0.8907	0.892399						0.890625				0.938262			1	0.882155	0.910491	0.89823	0.909465	0.919872		0.949316	0.902569	0.935388	0.927847
104	L	8.37	11.32	8.04	9.68		10.94	11.93	6.06		7.49	7.3		9.05	6.1	4.66	6.73	8.93	10.06	9.53	5.11		3.57	7.72	2.84	3.73	10.34	7.45
	Lc	7.4	10.11	7.3	8.41		9.19	10.73	5.19		6.38	6.01		7.51	5.33	4.43	6.18	8.03	9.1	7.56	5.05		2.73	7.23	2.9	3.73	9.23	6.81
	90 + angleB	95.23	116.88	114.82	116.19		117.96	124.33	109.51		119.57	128.31		124.25	122.89	97.59	110.34	120.97	111.94	114.56	108.43		125.32	103.24	90	87.2	113.79	126.56
	Ly	7.36919	9.01767	6.62571	7.54659		8.1173	8.86087	4.89201		5.54903	4.71586		6.20769	4.47568	4.39119	5.79466	6.88522	8.44094	6.87602	4.79099		2.2275	7.03782	2.9	3.72555	8.44573	5.47002
	Lx	0.67454	4.57097	3.06431	3.71175		4.30878	6.05127	1.73331		3.14844	3.7257		4.22667	2.89434	0.585129	2.14811	4.13215	3.40008	3.14228	1.59654		1.57833	1.65589	0	-0.18221	3.72325	4.05647
	VGI	0.880429	0.796614	0.824093	0.779606		0.741983	0.742738	0.807262		0.740858	0.646008		0.685932	0.733718	0.942315	0.861019	0.771021	0.839059	0.721513	0.937571		0.623951	0.911635	1.02113	0.998806	0.816802	0.734231
	HGI	0.0805902	0.403796	0.381133	0.383445		0.393855	0.507232	0.286025		0.420353	0.510369		0.467035	0.474482	0.125564	0.319184	0.462727	0.33798	0.329725	0.312434		0.442109	0.214494	0	-0.0488498	0.360082	0.544493
	AngleB	5.23	26.88	24.82	26.19		27.96	34.33	19.51		29.57	38.31		34.25	32.89	7.59	20.34	30.97	21.94	24.56	18.43		35.32	13.24	0	-2.8	23.79	36.56
	Lc/L	0.88411	0.89311	0.90796	0.868802		0.840037	0.899413	0.856436		0.851802	0.823288		0.829834	0.87377	0.950644	0.918276	0.899216	0.904573	0.793284	0.988258		0.764706	0.936528	1.02113	1	0.89265	0.914094
105	L	11.99	12.52		11.41	12.82	12.72	12.78		8.76	12	11.98	14.1	14	13.63	13.13	12.1	13.01	12.47	13.17	14.32	13.88	12.87	11.55		13.09	10.67	9.42
	Lc	11.65	11.63		11.12	11.73	11.7	12.18		7.67	11.27	11.01	13.07	12.84	12.41	12.59	11.52	11.89	11.29	12.42	13.43	12.68	11.96	11.17		12.79	9.56	8.71
	90 + angleB	125.16	127.78		111.39	128.42	112.03	112.38		100.6	126.03	118.31	127.03	126.87	127.42	116.57	108.44	112.1	107.51	114.02	119.58	123.26	137.21	119.83		119.06	107.86	117.82
	Ly	9.52442	9.19199		10.354	9.19018	10.8458	11.2626		7.53911	9.11415	9.69314	10.434	10.272	9.85605	11.2604	10.9285	11.0164	10.7669	11.3445	11.6796	10.6029	8.12459	9.69003		11.1799	9.09929	7.70328
	Lx	6.70879	7.1249		4.05562	7.28927	4.38858	4.63751		1.41091	6.62911	5.2214	7.87119	7.70402	7.54098	5.63139	3.64391	4.47331	3.39685	5.05563	6.62956	6.95421	8.77683	5.55627		6.21243	2.93198	4.06492
	VGI	0.794364	0.734185		0.907454	0.716863	0.852654	0.881267		0.860629	0.759513	0.809111	0.740003	0.733713	0.723115	0.857605	0.903183	0.846766	0.863422	0.861387	0.815617	0.763897	0.631281	0.838964		0.854078	0.852792	0.817758
	HGI	0.559532	0.569082		0.355445	0.568586	0.345014	0.362872		0.161062	0.552426	0.435843	0.55824	0.550287	0.553263	0.428895	0.301149	0.343836	0.272402	0.383875	0.462958	0.501024	0.68196	0.481063		0.474593	0.274787	0.43152
	AngleB	35.16	37.78		21.39	38.42	22.03	22.38		10.6	36.03	28.31	37.03	36.87	37.42	26.57	18.44	22.1	17.51	24.02	29.58	33.26	47.21	29.83		29.06	17.86	27.82
	Lc/L	0.971643	0.928914		0.974584	0.914977	0.919811	0.953052		0.875571	0.939167	0.919032	0.92695	0.917143	0.910492	0.958873	0.952066	0.913912	0.905373	0.943052	0.937849	0.913545	0.929293	0.9671		0.977082	0.89597	0.924628
106	L	6.77	7.3		8.56	8.68	9.64	8.47	9.98	6.92	5.52	6.3		8.72	6.29	7.99	7.97	8.4	6.13	5.16	8.26	5.85		6.89	5.52		8.27	5.81
	Lc	6.27	6.82		8.14	7.86	9.02	8.3	9.38	6.55	5.22	6.05		8.12	6.2	7.69	7.75	7.61	5.82	4.53	7.67	5.59		6.57	5.23		7.57	5.65
	90 + angleB	119.29	117.53		99.34	106.55	100.6	102.09	103.76	106.19	88.66	109.11		104.26	98.46	104.39	96.19	112.38	114.42	99.51	100.6	96.87		109.06	94.59		100.09	94.28
	Ly	5.46841	6.04776		8.03209	7.53437	8.86608	8.1159	9.1108	6.29024	5.21857	5.7166		7.86981	6.13254	7.44874	7.70482	7.03681	5.29934	4.46774	7.53911	5.54986		6.20981	5.21323		7.45292	5.63424
	Lx	3.06747	3.15229		1.32106	2.23894	1.65924	1.73842	2.23108	1.82629	-0.122071	1.98067		2.00014	0.912137	1.91113	0.83565	2.89749	2.40612	0.748445	1.41091	0.668659		2.14549	0.418531		1.32623	0.421663
	VGI	0.807741	0.828461		0.938328	0.868015	0.919718	0.958194	0.912906	0.908995	0.945394	0.907396		0.902501	0.974966	0.932258	0.966727	0.837715	0.864493	0.865842	0.912726	0.948695		0.901279	0.944425		0.9012	0.969749
	HGI	0.453098	0.431821		0.15433	0.257942	0.17212	0.205244	0.223555	0.263915	-0.0221143	0.314391		0.229374	0.145014	0.23919	0.104849	0.344939	0.392515	0.145048	0.170812	0.114301		0.311391	0.0758207		0.160366	0.0725754
	AngleB	29.29	27.53		9.34	16.55	10.6	12.09	13.76	16.19	-1.34	19.11		14.26	8.46	14.39	6.19	22.38	24.42	9.51	10.6	6.87		19.06	4.59		10.09	4.28
	Lc/L	0.926145	0.934247		0.950935	0.90553	0.935685	0.979929	0.93988	0.946532	0.945652	0.960317		0.931193	0.985692	0.962453	0.972396	0.905952	0.949429	0.877907	0.928571	0.955556		0.953556	0.947464		0.915357	0.972461
107	L
	Lc
	90 + angleB
	Ly
	Lx
	VGI
	HGI
	AngleB
	Lc/L
108	L		7.18	7.35	10.35		5.84	6.65		6.15	7.7	9.61		11.21	8.63		7.61	10.28			7.04	9.8		3		5.37		3.19
	Lc		6.97	7.08	9.86		5.55	6.46		5.88	7.53	9.03		10.97	8.17		7.55	9.88			6.63	9.32		2.94		5.22		3.15
	90 + angleB		99.65	100.83	118.09		88.07	91.09		91.19	98.15	101.16		104.88	107.75		102.67	101.18			103	108.19		106.55		91.34		86.64
	Ly		6.87138	6.9539	8.69858		5.54685	6.45883		5.87873	7.45395	8.85925		10.6021	7.78107		7.36615	9.69251			6.46007	8.85425		2.8182		5.21857		3.14459
	Lx		1.16838	1.3303	4.64266		-0.186916	0.122888		0.122115	1.06749	1.74775		2.81705	2.49074		1.65598	1.91565			1.49143	2.90942		0.837465		0.122071		-0.18462
	VGI		0.957016	0.946109	0.840443		0.949803	0.971253		0.955891	0.968045	0.921878		0.945774	0.901631		0.967957	0.942851			0.917624	0.903495		0.9394		0.971801		0.985763
	HGI		0.162726	0.180993	0.448566		-0.0320061	0.0184794		0.0198562	0.138635	0.181868		0.251298	0.288614		0.217606	0.186347			0.21185	0.296879		0.279155		0.0227321		-0.0578745
	AngleB		9.65	10.83	28.09		-1.93	1.09		1.19	8.15	11.16		14.88	17.75		12.67	11.18			13	18.19		16.55		1.34		-3.36
	Lc/L		0.970752	0.963265	0.952657		0.950342	0.971429		0.956098	0.977922	0.939646		0.978591	0.946698		0.992116	0.961089			0.941761	0.95102		0.98		0.972067		0.987461
109	L	8.08	10.04	9.83	7.03	8.5	3.81	7.52	6.98	7.82	6.52	8.12		8.47	9.65	7.47		7.08	8.63			9.78		7.8		10.95	5.47
	Lc	7.05	8.8	8.05	6.16	7.46	3.68	7.22	6.04	6.05	5.41	7.16		7.02	7.03	6.54		6.16	7.24			7.63		6.35		10.08	5.21
	90 + angleB	139.73	142.25	139.56	123.39	102.18	82.07	130.86	132.28	138.86	117.45	113.85		139.85	105.06	112.38		96.25	123.28			118.51		105.18		123.99	107.69
	Ly	4.55705	5.38751	5.22164	5.14325	7.29207	3.64481	5.46056	4.46879	3.9803	4.80091	6.54859		4.52643	6.78855	6.0474		6.12339	6.05263			6.70474		6.12844		8.35768	4.96364
	Lx	5.3792	6.95807	6.12674	3.39006	1.57394	-0.507704	4.72342	4.06344	4.55628	2.49387	2.8951		5.3658	1.82661	2.49009		0.67062	3.97281			3.64189		1.66276		5.63521	1.58315
	VGI	0.563992	0.536605	0.531195	0.731615	0.857891	0.956643	0.726138	0.640228	0.50899	0.736335	0.806476		0.534408	0.703477	0.809558		0.864885	0.701348			0.685556		0.785697		0.763259	0.90743
	HGI	0.665742	0.693035	0.62327	0.482228	0.185169	-0.133256	0.628114	0.582154	0.582645	0.382496	0.356539		0.633507	0.189286	0.333345		0.0947203	0.460349			0.372382		0.213175		0.514631	0.289423
	AngleB	49.73	52.25	49.56	33.39	12.18	-7.93	40.86	42.28	48.86	27.45	23.85		49.85	15.06	22.38		6.25	33.28			28.51		15.18		33.99	17.69
	Lc/L	0.872525	0.876494	0.818922	0.876245	0.877647	0.965879	0.960106	0.86533	0.773657	0.829755	0.881773		0.828808	0.728497	0.875502		0.870056	0.838934			0.780164		0.814103		0.920548	0.952468
110	L			8.46		6.05	8.96	11.26	8.3	6.64	9.26	9.15			8.82	8.25		6.95	7.52			8.46		6.4				8.2
	Lc			8.16		5.93	8.82	10.96	7.81	6.52	8.63	8.72			8.68	7.94		6.27	6.99			7.94		6.06				8.03
	90 + angleB			119.15		116.57	115.57	132.26	111.09	107.82	139.25	120.22			122.9	119.09		119.29	100.25			108.43		79.76				127.47
	Ly			7.12652		5.30372	7.95616	8.1115	7.28686	6.20719	5.63332	7.53494			7.2879	6.93843		5.46841	6.87844			7.53276		5.96347				6.37319
	Lx			3.97472		2.65243	3.80683	7.37056	2.8103	1.9953	6.53779	4.38896			4.71475	3.86029		3.06747	1.24383			2.5102		-1.0773				4.88502
	VGI			0.842378		0.876649	0.887964	0.720382	0.877935	0.934817	0.60835	0.823491			0.826293	0.841021		0.786822	0.914687			0.890397		0.931793				0.777218
	HGI			0.469825		0.438419	0.42487	0.654579	0.338591	0.300497	0.706024	0.479668			0.534553	0.467914		0.441363	0.165402			0.296714		-0.168328				0.595734
	AngleB			29.15		26.57	25.57	42.26	21.09	17.82	49.25	30.22			32.9	29.09		29.29	10.25			18.43		-10.24				37.47
	Lc/L			0.964539		0.980165	0.984375	0.973357	0.940964	0.981928	0.931965	0.953005			0.984127	0.962424		0.902158	0.929521			0.938534		0.946875				0.979268
111	L	9.34		7.77	9.44	7.22	7.94	7.78	9.16	9.14	8.26	7.9	9.05				10.75	4.6	9.47		11.61	10.44	9.62		10.63	9.24	6.57	8.37
	Lc	8.15		7.04	8.63	6.63	7.12	7.2	7.7	7.89	7.12	6.81	8.6				10.02	4.08	8.36		10.45	9.79	8.85		9.66	8.3	6.07	7.57
	90 + angleB	127.59		118.1	139.25	126.89	125.55	113.06	124.09	129.06	113.2	126.56	118.8				125.91	113.92	123.7		109.42	113.96	137.61		135.02	108.44	115.79	120.21
	Ly	6.45803		6.21017	5.63332	5.3026	5.79289	6.62469	6.37682	6.12648	6.54424	5.47002	7.53624				8.11559	3.72958	6.95514		9.85546	8.94639	5.96644		6.82827	7.87384	5.4654	6.5419
	Lx	4.97156		3.31592	6.53779	3.97986	4.13966	2.8202	4.31581	4.97176	2.80487	4.05647	4.14308				5.87687	1.65428	4.6385		3.47452	3.97571	6.53637		6.83304	2.62538	2.6409	3.809
	VGI	0.691438		0.79925	0.59675	0.734433	0.729583	0.851502	0.696159	0.670293	0.792281	0.692408	0.832733				0.754939	0.810778	0.734439		0.848877	0.856934	0.620212		0.642358	0.852147	0.831872	0.781588
	HGI	0.532287		0.42676	0.692562	0.551227	0.521368	0.362494	0.471158	0.543956	0.339572	0.513478	0.457799				0.546685	0.359626	0.48981		0.29927	0.380815	0.679456		0.642807	0.284133	0.401963	0.455078
	AngleB	37.59		28.1	49.25	36.89	35.55	23.06	34.09	39.06	23.2	36.56	28.8				35.91	23.92	33.7		19.42	23.96	47.61		45.02	18.44	25.79	30.21
	Lc/L	0.872591		0.906049	0.914195	0.918283	0.896725	0.92545	0.840611	0.863239	0.861985	0.862025	0.950276				0.932093	0.886957	0.882788		0.900086	0.937739	0.919958		0.908749	0.898268	0.923896	0.904421
112	L	10.01	11.81	12	12.76	12.86	12.15	6.1	7.7	7.79	8.37		6.57		9.32	12.3	5.19	12.27	8.59		8.84			4.45	11.3	8.68	11.5
	Lc	9.77	11.29	11.83	11.96	12.44	11.76	5.59	7.11	6.39	7.59		6.13		8.54	11.78	4.98	11.64	8.37		8.43			3.67	10.83	8.53	10.8
	90 + angleB	97.33	104.54	103.36	82.02	101.91	106.8	102.24	98.15	86.19	103.82		91.15		92.82	114.94	86.07	95.3	118.32		109.48			83.53	111.03	119.07	113.04
	Ly	9.69016	10.9284	11.5098	11.8442	12.1722	11.2581	5.46293	7.03819	6.37588	7.37028		6.12877		8.52966	10.6815	4.96829	11.5902	7.36821		7.94745			3.64663	10.1086	7.45545	9.9385
	Lx	1.2465	2.83442	2.73354	-1.66038	2.5673	3.39901	1.18512	1.00795	-0.424603	1.81304		0.123029		0.420154	4.96726	-0.341318	1.07519	3.97069		2.81122			-0.413546	3.88642	4.14454	4.22684
	VGI	0.968048	0.925352	0.959154	0.928228	0.946517	0.926591	0.895562	0.914051	0.818469	0.880559		0.932841		0.915199	0.868416	0.957281	0.944599	0.857766		0.899033			0.819466	0.89457	0.858923	0.864218
	HGI	0.124525	0.240002	0.227795	-0.130124	0.199635	0.279754	0.194282	0.130903	-0.0545062	0.216612		0.0187258		0.045081	0.403842	-0.0657645	0.0876278	0.462246		0.318011			-0.0929318	0.343931	0.477481	0.367551
	AngleB	7.33	14.54	13.36	-7.98	11.91	16.8	12.24	8.15	-3.81	13.82		1.15		2.82	24.94	-3.93	5.3	28.32		19.48			-6.47	21.03	29.07	23.04
	Lc/L	0.976024	0.95597	0.985833	0.937304	0.967341	0.967901	0.916393	0.923377	0.820282	0.90681		0.933029		0.916309	0.957724	0.959538	0.948655	0.974389		0.95362			0.824719	0.958407	0.982719	0.93913
113	L	10.21		12.2								9.66		7.05	9.23						10.24				11.47		9.25
	Lc	9.11		11.26								8.92		6.26	8.14						9.29				10.85		8.91
	90 + angleB	117.09		122.98								131.29		115.82	128.4						129.97				125.98		120.15
	Ly	8.11056		9.44557								6.7023		5.63504	6.37926						7.11968				8.78006		7.7046
	Lx	4.1486		6.12934								5.88605		2.72651	5.05614						5.96777				6.37441		4.47519
	VGI	0.794374		0.774227								0.69382		0.799297	0.691145						0.695281				0.76548		0.832929
	HGI	0.406327		0.502405								0.609321		0.38674	0.547794						0.58279				0.555746		0.483804
	AngleB	27.09		32.98								41.29		25.82	38.4						39.97				35.98		30.15
	Lc/L	0.892262		0.922951								0.923395		0.887943	0.881907						0.907227				0.945946		0.963243
114	L		7.89	9.94		10.83	3.46	8.99	5.5			8.13	10.59		6.38					6.85				13.32				7.85
	Lc		7.5	9.67		10.57	3.4	8.65	5.49			7.79	10.32		6.39					6.3				12.71				7.14
	90 + angleB		106.09	106.41		127.69	85.56	129.2	101.34			128.09	110.18		103.7					122.64				117.59				124.65
	Ly		7.20621	9.27609		8.36436	3.3898	6.70327	5.38282			6.13106	9.68649		6.2082					5.30508				11.2647				5.87365
	Lx		2.0786	2.73186		6.46238	-0.263211	5.46705	1.0795			4.80564	3.5601		1.5134					3.39796				5.88653				4.05953
	VGI		0.913334	0.933208		0.772332	0.97971	0.745636	0.978695			0.754128	0.914683		0.973072					0.774464				0.845696				0.748236
	HGI		0.263448	0.274835		0.596711	-0.0760726	0.608126	0.196273			0.5911	0.336175		0.237209					0.496053				0.441931				0.517138
	AngleB		16.09	16.41		37.69	-4.44	39.2	11.34			38.09	20.18		13.7					32.64				27.59				34.65
	Lc/L		0.95057	0.972837		0.975993	0.982659	0.96218	0.998182			0.95818	0.974504		1.00157					0.919708				0.954204				0.909554
115	L		10.3			7.67		8.27	10.08	6.57	6.64		10.19	7.4	10.91	11.56	8.81		8.61	11.4	11.2	6.59	11.91	9.3	8.4	10.48	10.19
	Lc		9.52			6.64		7.9	9.59	6.5	6.4		9.77	7.29	10.2	11.05	8.12		7.63	10.56	10.01	6.26	11.15	8.86	8.07	9.82	9.4
	90 + angleB		118.57			94.37		102.74	99.98	101.11	94.46		108.43	90.97	92.36	107.93	90		105.14	109.71	106.36	96.87	103.31	103.52	100.03	114.43	99.14
	Ly		8.36078			6.6207		7.70551	9.44489	6.37818	6.38062		9.2689	7.28896	10.1913	10.5133	8.12		7.36517	9.94131	9.6047	6.21505	10.8505	8.61447	7.94666	8.94079	9.28065
	Lx		4.55277			0.505948		1.74216	1.66199	1.25251	0.497684		3.08874	0.123412	0.420017	3.4018	0		1.99279	3.56146	2.81953	0.748803	2.56695	2.07133	1.4055	4.06137	1.49317
	VGI		0.811726			0.863194		0.931742	0.936993	0.970804	0.960937		0.909608	0.984994	0.934129	0.909458	0.92168		0.85542	0.872045	0.857563	0.943104	0.911041	0.926288	0.946031	0.853129	0.910761
	HGI		0.442016			0.0659645		0.210661	0.16488	0.19064	0.0749524		0.303115	0.0166772	0.0384983	0.294273	0		0.231451	0.312409	0.251744	0.113627	0.215529	0.222724	0.167322	0.387535	0.146532
	AngleB		28.57			4.37		12.74	9.98	11.11	4.46		18.43	0.97	2.36	17.93	0		15.14	19.71	16.36	6.87	13.31	13.52	10.03	24.43	9.14
	Lc/L		0.924272			0.865711		0.95526	0.951389	0.989346	0.963855		0.958783	0.985135	0.934922	0.955882	0.92168		0.886179	0.926316	0.89375	0.949924	0.936188	0.952688	0.960714	0.937023	0.922473
116	L	9.85	4.55		7.82		5.78	9.05	6.29	9.71		10.21	5.94	7.78			5.7	9.54	9.77	8.25	11.09	12.19		9.86				10.39
	Lc	9.1	4.31		7.47		3.72	8.22	6.07	9.4		9.11	5.15	7.27			5	8.77	9.18	7.39	10.3	10.96		9.14				9.04
	90 + angleB	103.15	92.46		102.82		73.02	108.72	94.73	99.14		97.86	117.89	120.09			96.66	107.63	97.29	109.63	106.84	100.91		109.56				98.42
	Ly	8.86138	4.30603		7.28379		3.55783	7.78515	6.04933	9.28065		9.02441	4.55181	6.29029			4.96626	8.35809	9.10579	6.96051	9.85831	10.7619		8.61254				8.94256
	Lx	2.07026	0.184993		1.65751		-1.08638	2.63816	0.500534	1.49317		1.24582	2.40904	3.64489			0.579887	2.65616	1.16486	2.48263	2.98391	2.07436		3.06002				1.32371
	VGI	0.899632	0.94638		0.931431		0.615542	0.860237	0.961737	0.955783		0.88388	0.766299	0.80852			0.871274	0.87611	0.932016	0.843698	0.888937	0.882847		0.873483				0.860689
	HGI	0.210179	0.0406579		0.211958		-0.187955	0.291509	0.0795762	0.153776		0.12202	0.405563	0.468494			0.101735	0.278424	0.119229	0.300925	0.269063	0.170169		0.310346				0.127403
	AngleB	13.15	2.46		12.82		-16.98	18.72	4.73	9.14		7.86	27.89	30.09			6.66	17.63	7.29	19.63	16.84	10.91		19.56				8.42
	Lc/L	0.923858	0.947253		0.955243		0.643599	0.908287	0.965024	0.968074		0.892262	0.867003	0.934447			0.877193	0.919287	0.939611	0.895758	0.928765	0.899098		0.926978				0.870067
117	L		10.13	2.85			9.18	8.56			12.37	12.56				13.22	10.57	8.31	6.6	9.05		11.02	11.53				11.18	11.68
	Lc		8.89	2.74			8.48	7.86			10.24	11.56				11.81	9.96	7.47	6	8.05		9.66	10.64				10.03	10.63
	90 + angleB		117.78	84.54			99.61	110.33			108.82	115.45				104.63	109.91	111.42	114.43	110.44		112.17	110.98				109.78	116.27
	Ly		7.86537	2.72757			8.361	7.37038			9.69254	10.4382				11.4271	9.36468	6.95404	5.4628	7.54316		8.94582	9.93463				9.43822	9.53212
	Lx		4.14343	-0.260713			1.41566	2.73077			3.30338	4.9676				2.98292	3.39181	2.72806	2.48149	2.81127		3.64526	3.80957				3.39425	4.70486
	VGI		0.776443	0.957041			0.910784	0.861025			0.783552	0.831069				0.864379	0.885968	0.836827	0.827697	0.833498		0.81178	0.861633				0.844206	0.816106
	HGI		0.409026	-0.0914783			0.154211	0.319016			0.267048	0.39551				0.225637	0.320891	0.328286	0.375983	0.310638		0.330786	0.330405				0.3036	0.402813
	AngleB		27.78	-5.46			9.61	20.33			18.82	25.45				14.63	19.91	21.42	24.43	20.44		22.17	20.98				19.78	26.27
	Lc/L		0.877591	0.961404			0.923747	0.918224			0.827809	0.920382				0.893343	0.942289	0.898917	0.909091	0.889503		0.876588	0.92281				0.897138	0.910103
118	L			9.72		4.84	3.73								9.26		7.32							5.86		7.44	8.32	7.73
	Lc			9.3		4.67	3.73								8.75		7.12							5.68		7.23	7.61	7.32
	90 + angleB			107.65		97.19	93.04								108.7		107.65							97.57		80.06	104.53	120.66
	Ly			8.86222		4.63328	3.72475								8.28809		6.78484							5.6305		7.12147	7.3666	6.29673
	Lx			2.81977		0.584498	0.197814								2.80536		2.1588							0.748268		-1.24802	1.90925	3.73278
	VGI			0.911751		0.957289	0.998593								0.895042		0.92689							0.960836		0.957187	0.885409	0.814583
	HGI			0.2901		0.120764	0.0530331								0.302955		0.294917							0.127691		-0.167745	0.229477	0.482895
	AngleB			17.65		7.19	3.04								18.7		17.65							7.57		-9.94	14.53	30.66
	Lc/L			0.95679		0.964876	1								0.944924		0.972678							0.969283		0.971774	0.914663	0.94696
119	L	6.14	5.89	9.86	7.03	5.98	8.47	8.57	4.98	5.97	6.99	7.55	10.12	6.41	10.58	6.48		9.12	10.49	6.78	7.92	7.47		6.49	5.33	2.56	6.85	6.68
	Lc	5.88	5.63	9.38	6.55	5.46	7.86	7.48	4.82	5.28	6.58	7.23	9.07	5.71	9.72	6.08		8.49	9.45	6.49	7.65	7.33		5.97	5.02	1.59	6.26	6.11
	90 + angleB	91.19	107.16	110.68	103.16	99.71	108.41	99.64	95.02	99	120.98	119.48	124.84	99.17	122.47	117.7		110.55	121.75	127.8	112.98	103.71		88.22	98.54	129.03	117.65	102.53
	Ly	5.87873	5.37938	8.77562	6.37798	5.38178	7.45773	7.37438	4.80151	5.21499	5.64134	6.29391	7.44421	5.63703	8.2005	5.38319		7.94975	8.03583	5.12811	7.04291	7.12115		5.96712	4.96434	1.23514	5.5451	5.96448
	Lx	0.122115	1.66108	3.31253	1.49125	0.920891	2.4823	1.25258	0.421767	0.825974	3.38698	3.55803	5.18157	0.90997	5.21826	2.82624		2.9802	4.97272	3.97777	2.98663	1.73727		-0.185439	0.745469	1.00127	2.90507	1.32557
	VGI	0.957448	0.913307	0.890022	0.907252	0.899963	0.880488	0.860487	0.964159	0.873533	0.807059	0.833631	0.735594	0.879411	0.775094	0.83074		0.871683	0.766047	0.756358	0.889256	0.9533		0.919433	0.931396	0.482476	0.809504	0.892886
	HGI	0.0198885	0.282017	0.335956	0.212126	0.153995	0.29307	0.146159	0.0846921	0.138354	0.484547	0.471262	0.512013	0.141961	0.493219	0.436148		0.326776	0.474044	0.586691	0.3771	0.232566		-0.0285731	0.139863	0.39112	0.424098	0.198439
	AngleB	1.19	17.16	20.68	13.16	9.71	18.41	9.64	5.02	9	30.98	29.48	34.84	9.17	32.47	27.7		20.55	31.75	37.8	22.98	13.71		-1.78	8.54	39.03	27.65	12.53
	Lc/L	0.957655	0.955857	0.951318	0.931721	0.913043	0.927981	0.872812	0.967871	0.884422	0.941345	0.957616	0.896245	0.890796	0.918715	0.938272		0.930921	0.900858	0.957227	0.965909	0.981258		0.919877	0.941839	0.621094	0.913869	0.914671
120	L	9.01	9.66		6.58	7.39	9.1	10.1		9.14	9.82	5.76	10.42	7.92	7.9	9.76	9.48	9.89	9.99			8.55	9.28	10.06		9.98	9.59
	Lc	8.65	8.94		6.21	6.69	8.22	9.6		8.43	9.38	5.43	9.9	7.68	7.7	9.24	8.91	9.61	9.85			7.91	8.97	9.43		9.51	9.23
	90 + angleB	143.56	129.72		106.31	102.16	130.95	118.32		135	126.66	121.21	136.63	138.03	124.09	122.53	132.02	128.34	132.31			107.74	137.56	133.27		127.58	130.26
	Ly	5.13793	6.87644		5.96009	6.5399	6.20842	8.45099		5.96091	7.52457	4.64414	6.7984	5.13593	6.37682	7.79034	6.61934	7.53754	7.28421			7.53387	6.05312	6.86628		7.5367	7.04359
	Lx	6.95875	5.71298		1.74398	1.4092	5.38739	4.5542		5.96091	5.60047	2.8137	7.19665	5.71004	4.31581	4.96873	5.96426	5.96134	6.63044			2.41016	6.61972	6.46367		5.79985	5.96495
	VGI	0.570248	0.711847		0.905788	0.884966	0.682244	0.836732		0.652178	0.766249	0.806274	0.652438	0.648477	0.807192	0.79819	0.698242	0.762138	0.72915			0.881155	0.652275	0.682533		0.75518	0.734473
	HGI	0.772336	0.591406		0.265043	0.19069	0.592021	0.450911		0.652178	0.570313	0.488489	0.690657	0.720965	0.546305	0.509091	0.629142	0.602764	0.663708			0.28189	0.713332	0.642512		0.581147	0.621997
	AngleB	53.56	39.72		16.31	12.16	40.95	28.32		45	36.66	31.21	46.63	48.03	34.09	32.53	42.02	38.34	42.31			17.74	47.56	43.27		37.58	40.26
	Lc/L	0.960044	0.925466		0.943769	0.905277	0.903297	0.950495		0.922319	0.955193	0.942708	0.950096	0.969697	0.974684	0.946721	0.939873	0.971689	0.985986			0.925146	0.966595	0.937376		0.952906	0.962461
121	L	10.76	7.96	7.39	9.45		10.6	9.87	10.64	8.28	10.02	10.3	10.69	9.78	10.3	10.14	11.48	6.29	10.34	10.98	10.51	11.32	10.91		12.02		11.64	8.72
	Lc	9.38	6.91	6.68	8.84		9.79	8.75	8.77	7.66	9.63	9.56	9.59	8.48	9.6	9.12	10.39	5.77	9.35	9.49	9.89	10	9.65		10.5		10.54	7.86
	90 + angleB	125.63	112.55	127.44	112.03		113.96	118.32	107.63	121.26	116.57	125.54	121.2	121.82	105.02	124.28	127.89	102.4	114.3	140	116.25	121.45	122.73		127.94		122.81	108.44
	Ly	7.62403	6.3817	5.30386	8.19457		8.94639	7.70273	8.35809	6.54793	8.61296	7.77907	8.20294	7.20553	9.27202	7.53581	8.1997	5.6354	8.52162	6.10005	8.87007	8.53096	8.11785		8.28088		8.85858	7.45643
	Lx	5.46431	2.64991	4.06097	3.31581		3.97571	4.15096	2.65616	3.97495	4.30741	5.55695	4.96788	4.4711	2.4879	5.13673	6.38099	1.23902	3.84766	7.26976	4.37424	5.21754	5.21757		6.45578		5.71115	2.48621
	VGI	0.708553	0.801721	0.717707	0.86715		0.843999	0.780418	0.785535	0.790813	0.859577	0.755249	0.767347	0.736762	0.900196	0.743177	0.714259	0.89593	0.824141	0.555561	0.843965	0.753618	0.744074		0.688925		0.761046	0.855095
	HGI	0.507835	0.332904	0.549523	0.35088		0.375067	0.420563	0.249639	0.480066	0.429881	0.53951	0.464722	0.457168	0.241544	0.506581	0.555836	0.196983	0.372114	0.662091	0.416197	0.460914	0.478237		0.537086		0.490649	0.285116
	AngleB	35.63	22.55	37.44	22.03		23.96	28.32	17.63	31.26	26.57	35.54	31.2	31.82	15.02	34.28	37.89	12.4	24.3	50	26.25	31.45	32.73		37.94		32.81	18.44
	Lc/L	0.871747	0.86809	0.903924	0.93545		0.923585	0.886525	0.824248	0.925121	0.961078	0.928155	0.8971	0.867076	0.932039	0.899408	0.905052	0.917329	0.904255	0.864299	0.941009	0.883392	0.88451		0.873544		0.905498	0.901376
122	L	7.27	7.4		6.88	6.75	6.64	4.94	8.04	8.85	5.65	7.18				6.53		6.2		6.72		6.93			8.71	8.19	7.43	5.81
	Lc	6.58	6.76		6.71	5.91	6.45	4.81	7.68	8.34	4.98	6.58				5.91		5.88		6.14		6.61			7.99	7.56	6.67	5.83
	90 + angleB	111.35	107.14		108.1	112.26	114.27	101.05	113.51	110.97	108.46	100.95				101.34		99.79		111.34		105.28			95.97	122.47	116.57	84.24
	Ly	6.12844	6.45977		6.37796	5.46955	5.87994	4.72082	7.04249	7.78762	4.72375	6.4602				5.79462		5.79437		5.71903		6.37633			7.94667	6.37817	5.96557	5.80056
	Lx	2.39554	1.99222		2.08464	2.23877	2.65119	0.921911	3.06362	2.98471	1.57688	1.24989				1.16209		0.999821		2.23436		1.74198			0.831022	4.05865	2.98343	-0.585109
	VGI	0.842977	0.872942		0.927029	0.810304	0.885533	0.955632	0.875931	0.879958	0.836063	0.899749				0.887385		0.934576		0.851045		0.920106			0.912361	0.778775	0.802903	0.998376
	HGI	0.329511	0.269219		0.303	0.331669	0.399275	0.186622	0.381048	0.337256	0.279094	0.174079				0.177961		0.161261		0.332493		0.251367			0.0954101	0.495561	0.401538	-0.100707
	AngleB	21.35	17.14		18.1	22.26	24.27	11.05	23.51	20.97	18.46	10.95				11.34		9.79		21.34		15.28			5.97	32.47	26.57	-5.76
	Lc/L	0.905089	0.913514		0.975291	0.875556	0.971386	0.973684	0.955224	0.942373	0.881416	0.916435				0.905054		0.948387		0.91369		0.953824			0.917336	0.923077	0.897712	1.00344
123	L
	Lc
	90 + angleB
	Ly
	Lx
	VGI
	HGI
	AngleB
	Lc/L
124	L	9.58	8.03	9.41	8.47	9.53	6.25	9.11	6	9.83	8.73	7.05	9.84	8.2	7.17		8.38	8.63	7.43	8.86	7.69		10.21	5.04	7.28	9.58	8.62	8.56
	Lc	8.76	7.3	8.75	7.65	8.49	5.47	8.08	5.63	8.56	7.79	6.21	8.97	7.19	6.45		7.49	7.5	6.87	7.81	6.85		9.15	4.84	6.45	7.93	7.61	7.24
	90 + angleB	120.71	124.21	110.45	125.74	135.03	125.18	135.64	114.31	131.89	128.09	134.15	136.82	115.91	123.4		119.07	134.3	126.2	138.86	122.17		125.45	103.09	115.83	130.35	128.37	125.67
	Ly	7.53153	6.03697	8.19855	6.20932	6.00019	4.47088	5.64925	5.1308	6.3723	6.13106	4.45579	6.1381	6.46727	5.38477		6.54646	5.3677	5.54382	5.13821	5.79833		7.45379	4.71424	5.80559	6.04348	5.96638	5.8817
	Lx	4.47367	4.10426	3.05716	4.46843	6.00648	3.15152	5.77688	2.31772	5.71553	4.80564	4.32551	6.54099	3.14173	3.5506		3.63922	5.23811	4.05746	5.88174	3.64717		5.30693	1.09617	2.81028	5.13432	4.72381	4.22176
	VGI	0.786172	0.751802	0.87126	0.733096	0.629611	0.715341	0.620115	0.855133	0.648251	0.702298	0.632027	0.623791	0.788692	0.751014		0.781201	0.621981	0.74614	0.579933	0.75401		0.730048	0.935364	0.797471	0.630844	0.692156	0.687114
	HGI	0.46698	0.511116	0.324884	0.527559	0.630271	0.504244	0.634126	0.386287	0.581438	0.550474	0.613547	0.664735	0.383138	0.495202		0.434275	0.606966	0.546092	0.663854	0.474274		0.519778	0.217494	0.386028	0.535941	0.548006	0.493196
	AngleB	30.71	34.21	20.45	35.74	45.03	35.18	45.64	24.31	41.89	38.09	44.15	46.82	25.91	33.4		29.07	44.3	36.2	48.86	32.17		35.45	13.09	25.83	40.35	38.37	35.67
	Lc/L	0.914405	0.909091	0.929862	0.903188	0.890871	0.8752	0.886937	0.938333	0.870804	0.892325	0.880851	0.911585	0.876829	0.899582		0.893795	0.869061	0.92463	0.88149	0.890767		0.89618	0.960317	0.885989	0.827766	0.882831	0.845794
125	L			7.82	9.86	13.25	11.62	7.68						12.79	10.4	8.07	9.97			8.73		9.86	13.15	9.22	8.07	10.84		7.49
	Lc			7.52	9.15	12.95	10.74	6.98						12.11	9.2	7.21	8.74			8.01		9.34	12.31	8.34	7.37	10.34		6.22
	90 + angleB			97.63	102.02	112.97	116.57	112.33						103.82	113.3	105.28	117.11			114.43		118.62	132.3	122.47	111.03	115.12		115.16
	Ly			7.45342	8.94939	11.9232	9.60573	6.45658						11.7594	8.44971	6.95512	7.77976			7.29284		8.1988	9.10486	7.03623	6.8791	9.36205		5.62987
	Lx			0.998471	1.90552	5.05373	4.8039	2.65199						2.89275	3.63902	1.9001	3.98282			3.31279		4.47384	8.28478	4.4774	2.64477	4.38949		2.64442
	VGI			0.953123	0.907646	0.899863	0.826655	0.8407						0.919424	0.812472	0.861849	0.780317			0.835377		0.831521	0.692385	0.763149	0.852429	0.863658		0.751652
	HGI			0.127682	0.193257	0.381413	0.413417	0.345311						0.226172	0.349906	0.235452	0.39948			0.379471		0.453737	0.630022	0.485618	0.327729	0.404935		0.35306
	AngleB			7.63	12.02	22.97	26.57	22.33						13.82	23.3	15.28	27.11			24.43		28.62	42.3	32.47	21.03	25.12		25.16
	Lc/L			0.961637	0.927992	0.977358	0.924269	0.908854						0.946833	0.884615	0.893432	0.87663			0.917526		0.947262	0.936122	0.904555	0.913259	0.953875		0.830441
126	L	6.33	10.83	9.54	8.69	4.71	10.16	3.09	9.18	6.67		8.49	9.03	10.19	12.5	9.81		9.62	8.31	9.19	5.99	7.89	11.43	11.19	7.44	12.65	9.64	10.41
	Lc	6.07	9.57	8.13	8.29	4.56	8.88	2.57	8.69	5.84		7.55	8.03	9.26	11.28	8.8		8.32	7.68	8.72	5.66	7.33	10.37	10.31	7.18	10.27	9.09	9.44
	90 + angleB	101.1	101.97	119.98	98.62	92.36	109.58	85.81	112.38	108.43		127.89	111.8	125.55	119.96	127.75		135.62	101.32	120.22	108.04	117	108.22	103.46	106.82	131.45	108.44	120.94
	Ly	5.95645	9.36191	7.04221	8.19636	4.55613	8.36651	2.56313	8.03546	5.54047		5.95839	7.45574	7.53401	9.7727	6.95807		5.81912	7.53059	7.53494	5.38176	6.53108	9.85008	10.0268	6.87283	7.69771	8.62328	8.09675
	Lx	1.16861	1.98481	4.06254	1.24251	0.187772	2.97589	-0.187775	3.3087	1.84629		4.63681	2.98208	5.38389	5.63318	5.38751		5.94644	1.5075	4.38896	1.75279	3.32775	3.24235	2.39982	2.07765	6.79839	2.87527	4.85348
	VGI	0.940987	0.864443	0.738177	0.943194	0.967332	0.823475	0.829492	0.875322	0.830655		0.701813	0.825663	0.739354	0.781816	0.709283		0.604899	0.906209	0.819907	0.898457	0.827767	0.861774	0.896051	0.923767	0.608515	0.894531	0.777785
	HGI	0.184614	0.18327	0.425843	0.142981	0.0398667	0.292903	-0.0607685	0.360424	0.276805		0.54615	0.330242	0.52835	0.450654	0.549186		0.618134	0.181407	0.47758	0.29262	0.421768	0.28367	0.214461	0.279254	0.537422	0.298265	0.466233
	AngleB	11.1	11.97	29.98	8.62	2.36	19.58	-4.19	22.38	18.43		37.89	21.8	35.55	29.96	37.75		45.62	11.32	30.22	18.04	27	18.22	13.46	16.82	41.45	18.44	30.94
	Lc/L	0.958926	0.883657	0.852201	0.95397	0.968153	0.874016	0.831715	0.946623	0.875562		0.889282	0.889258	0.908734	0.9024	0.897044		0.864865	0.924188	0.948857	0.944908	0.929024	0.907262	0.921358	0.965054	0.811858	0.942946	0.90682
127	L	11.87	10.69	8.42	11.2		10.58	12.1	11.33	11.65	9.41	13.22	9.2	14.46	13.94	11.78	11.2	11.7		10.67	7.75	8.84	9.57	13.97	10.83	12.05	9.81	11.69
	Lc	11.56	10.51	8	10.85		10.08	11.5	10.96	11.03	9.33	12.93	8.96	14.08	13.47	11.16	10.83	11.16		10.23	7.24	8.55	9.23	12.84	10.47	11.51	9.52	11.3
	90 + angleB	115.45	130.87	115.73	121.25		114.26	128.29	133.53	131.37	131.8	115.41	98.49	126.87	112.78	123.87	113.41	118.87		129.73	123.28	125.55	114.96	125.04	129.9	122.65	126.88	118.45
	Ly	10.4382	7.94762	7.2068	9.27579		9.18984	9.02617	7.94615	8.27754	6.95529	11.6792	8.86181	11.264	12.4193	9.26619	9.93853	9.77301		7.86753	6.05263	6.95635	8.36794	10.5128	8.03222	9.69121	7.61499	9.93533
	Lx	4.9676	6.87717	3.47305	5.62869		4.14165	7.12588	7.54853	7.28994	6.21875	5.54817	1.32283	8.44802	5.2155	6.21958	4.30285	5.38832		6.53872	3.97281	4.97108	3.89493	7.37206	6.71598	6.20971	5.71334	5.38323
	VGI	0.879379	0.743463	0.855914	0.828196		0.868605	0.745965	0.701337	0.710519	0.739138	0.883446	0.963241	0.778975	0.890912	0.786604	0.887369	0.8353		0.737351	0.780985	0.786918	0.874393	0.752525	0.741664	0.80425	0.776248	0.8499
	HGI	0.418501	0.643327	0.412476	0.502562		0.39146	0.588916	0.666243	0.625746	0.660866	0.41968	0.143785	0.584234	0.374139	0.527978	0.384183	0.46054		0.612813	0.512621	0.56234	0.406993	0.527707	0.620127	0.515329	0.5824	0.460498
	AngleB	25.45	40.87	25.73	31.25		24.26	38.29	43.53	41.37	41.8	25.41	8.49	36.87	22.78	33.87	23.41	28.87		39.73	33.28	35.55	24.96	35.04	39.9	32.65	36.88	28.45
	Lc/L	0.973884	0.983162	0.950119	0.96875		0.952741	0.950413	0.967343	0.946781	0.991498	0.978064	0.973913	0.973721	0.966284	0.947368	0.966964	0.953846		0.958763	0.934194	0.967195	0.964472	0.919112	0.966759	0.955187	0.970438	0.966638
128	L	9.4		11.03	9.34	4.89	8.78	8.37		9.62	8.96	11.85	8.28	6.69		10.12	5.52	10.81	5.81	6.45	11.14	5.98	5.28	7.02	10.37	7.94	7.99	7.01
	Lc	8.7		10.08	8.83	4.7	7.97	7.85		9.03	8.19	11.05	7.44	6.4		9.6	5.31	9.79	5.37	5.69	10.54	5.72	4.8	6.28	9.54	7.33	7.6	6.08
	90 + angleB	109.46		118.48	126.25	104.43	110.7	97.32		101.28	118.38	113.86	110.85	111.22		105.02	100.87	122.2	116.57	106.15	113.19	92.62	122.35	98.32	114.35	103.71	119.36	107.51
	Ly	8.20301		8.86015	7.12091	4.55173	7.45549	7.78602		8.85557	7.20568	10.1056	6.95279	5.96606		9.27202	5.21473	8.28423	4.80287	5.46545	9.68841	5.71402	4.05502	6.21391	8.69136	7.12115	6.62383	5.79828
	Lx	2.89839		4.80667	5.22126	1.17123	2.81719	1.00018		1.7663	3.89285	4.46976	2.64806	2.31648		2.4879	1.00137	5.21686	2.40195	1.58269	4.15046	0.261471	2.56843	0.908726	3.93343	1.73727	3.72625	1.8293
	VGI	0.87266		0.803278	0.76241	0.930824	0.849145	0.93023		0.920537	0.804205	0.852796	0.83971	0.891788		0.916208	0.944697	0.766349	0.826655	0.847357	0.869696	0.955522	0.767996	0.885172	0.838125	0.896871	0.829015	0.827144
	HGI	0.30834		0.435781	0.559022	0.239515	0.320865	0.119495		0.183607	0.43447	0.377195	0.319815	0.34626		0.24584	0.181407	0.482596	0.413417	0.245378	0.372572	0.0437242	0.486445	0.129448	0.379309	0.218799	0.466364	0.260956
	AngleB	19.46		28.48	36.25	14.43	20.7	7.32		11.28	28.38	23.86	20.85	21.22		15.02	10.87	32.2	26.57	16.15	23.19	2.62	32.35	8.32	24.35	13.71	29.36	17.51
	Lc/L	0.925532		0.913871	0.945396	0.961145	0.907745	0.937873		0.938669	0.914062	0.932489	0.898551	0.956652		0.948617	0.961957	0.905643	0.924269	0.882171	0.94614	0.956522	0.909091	0.894587	0.919961	0.923174	0.951189	0.867332
129	L		3.51	6.34	7.74			8.77	9.32			9.76	7.3	9.67	7.62	7.89	9.48	8.15			6.38			7.75		6.45	7.24
	Lc		3.36	6.04	6.74			8.48	8.87			9.25	6.87	9.29	7.22	7.58	9.33	7.33			5.58			7.47		6.04	6.71
	90 + angleB		127.97	123.2	117.88			123.93	124.62			135.56	130.64	126.66	116.57	123.95	121.55	131.87			122.29			121.37		118.74	108.1
	Ly		2.6488	5.05406	5.95768			7.03603	7.29946			6.4765	5.21307	7.45237	6.45749	6.2878	7.95088	5.45837			4.71708			6.37806		5.29594	6.37796
	Lx		2.06724	3.30728	3.15177			4.73336	5.03932			6.60435	4.47446	5.54674	3.22944	4.2332	4.88185	4.89236			2.98086			3.8886		2.90425	2.08464
	VGI		0.754644	0.79717	0.769726			0.802284	0.783204			0.663576	0.714119	0.770669	0.847439	0.796933	0.8387	0.669738			0.739354			0.822976		0.821075	0.880934
	HGI		0.588956	0.521653	0.407205			0.539722	0.5407			0.676675	0.61294	0.573603	0.423811	0.536527	0.514963	0.600289			0.46722			0.501755		0.450271	0.287934
	AngleB		37.97	33.2	27.88			33.93	34.62			45.56	40.64	36.66	26.57	33.95	31.55	41.87			32.29			31.37		28.74	18.1
	Lc/L		0.957265	0.952681	0.870801			0.966933	0.951717			0.947746	0.941096	0.960703	0.947507	0.96071	0.984177	0.899387			0.874608			0.963871		0.936434	0.926796
130	L	14.44		16.33		15.38	14.08	14.87	11.66				11.91			11.45	14.34										6.27	14.05
	Lc	12.76		15.27		14.15	12.84	13.45	10.76				10.89			10.33	13.23										6.28	12.21
	90 + angleB	92.26		120.97		125	109.59	116.8	113.58				118.14			105.81	108.98										112.51	110.65
	Ly	12.7501		13.0931		11.591	12.0968	12.0053	9.86157				9.60278			9.93922	12.5107										5.80154	11.4255
	Lx	0.503181		7.85778		8.11611	4.30509	6.0643	4.30431				5.13602			2.81439	4.3029										2.40426	4.30596
	VGI	0.882969		0.80178		0.753641	0.859146	0.807349	0.84576				0.806279			0.868054	0.872435										0.925286	0.813205
	HGI	0.0348463		0.481187		0.527705	0.305759	0.407821	0.369152				0.431236			0.245798	0.300063										0.383455	0.306474
	AngleB	2.26		30.97		35	19.59	26.8	23.58				28.14			15.81	18.98										22.51	20.65
	Lc/L	0.883657		0.935089		0.920026	0.911932	0.904506	0.922813				0.914358			0.902183	0.922594										1.00159	0.869039
131	L		14.5	13.55				15.6	12.56	12.02		10.23			12.6	14.69		13.1						13.28		12.68
	Lc		13.64	12.49				13.94	12.11	11.47		8.57			10.83	12.9		11.81						12.77		12.01
	90 + angleB		114.4	121.14				110.16	115.5	130.91		95.55			96.17	102.62		112.25						97.07		83.21
	Ly		12.4217	10.6903				13.0859	10.9303	8.66833		8.52983			10.7673	12.5883		10.9306						12.6729		11.9258
	Lx		5.63474	6.45897				4.80432	5.21349	7.51139		0.828842			1.164	2.81844		4.47184						1.57176		-1.41995
	VGI		0.856671	0.78895				0.838843	0.870247	0.721159		0.833805			0.854545	0.856933		0.834399						0.954285		0.940518
	HGI		0.388603	0.476676				0.307969	0.415087	0.624908		0.0810207			0.0923806	0.191861		0.341362						0.118355		-0.111983
	AngleB		24.4	31.14				20.16	25.5	40.91		5.55			6.17	12.62		22.25						7.07		-6.79
	Lc/L		0.94069	0.921771				0.89359	0.964172	0.954243		0.837732			0.859524	0.878148		0.901527						0.961596		0.947161
132	L
	Lc
	90 + angleB
	Ly
	Lx
	VGI
	HGI
	AngleB
	Lc/L
133	L		7.88	12					7.56				5.08		4.15	11.77		9.63		5.35	3.16		15.35		15.71	5.85	11.08	11.57
	Lc		6.89	10.77					6.29				4.99		4.1	10.19		8.88		5.19	3.08		14.06		13.91	5.33	9.94	10.35
	90 + angleB		110.35	102.42					77				85.15		98.21	109.46		107.99		118.65	96.48		105.03		119.62	101.6	111.03	106.28
	Ly		6.45997	10.518					6.12879				4.97213		4.05798	9.60789		8.44586		4.55456	3.06032		13.579		12.0923	5.22114	9.27792	9.935
	Lx		2.39602	2.31637					-1.41494				-0.421892		0.585487	3.39479		2.7426		2.48839	0.347598		3.64611		6.87495	1.07175	3.56704	2.90143
	VGI		0.819793	0.876496					0.810686				0.978766		0.977827	0.816303		0.877036		0.85132	0.968457		0.884626		0.769718	0.892502	0.837358	0.858686
	HGI		0.304064	0.193031					-0.187162				-0.0830495		0.141081	0.288427		0.284797		0.465119	0.109999		0.237531		0.437616	0.183204	0.321935	0.250772
	AngleB		20.35	12.42					-13				-4.85		8.21	19.46		17.99		28.65	6.48		15.03		29.62	11.6	21.03	16.28
	Lc/L		0.874365	0.8975					0.832011				0.982283		0.987952	0.86576		0.922118		0.970093	0.974684		0.915961		0.885423	0.911111	0.897112	0.894555
134	L	7.8	5.99	8.92	8.4		7.02	7.68	7.62	7.39	4.55	8		7.46	4.22		8.71			8	7.55	4.87	9.2		7.44	8.13		7.46
	Lc	6.79	5.62	8.25	7.27		6.66	6.97	6.21	7.08	4.04	6.64		6.7	3.62		7.85			7.3	7.23	4.53	8.59		6.99	7.14		7.12
	90 + angleB	135	103.6	123.46	133.25		111.1	118.4	126.89	115.94	118.26	114.34		124.36	100.64		117.68			117.75	115.05	120.97	129.54		100.25	124.65		119.25
	Ly	4.80126	5.46242	6.88274	5.29526		6.21347	6.13115	4.96669	6.36671	3.55846	6.04981		5.5309	3.55776		6.95161			6.46041	6.54994	3.88419	6.62444		6.87844	5.87365		6.21217
	Lx	4.80126	1.3215	4.54868	4.98128		2.39758	3.3151	3.72774	3.097	1.91283	2.73668		3.78142	0.668388		3.64658			3.39899	3.06125	2.33109	5.46854		1.24383	4.05953		3.47898
	VGI	0.615546	0.911923	0.771607	0.630388		0.88511	0.798327	0.651797	0.86153	0.78208	0.756226		0.741408	0.843071		0.798119			0.807551	0.867541	0.797575	0.720048		0.924522	0.722467		0.832731
	HGI	0.615546	0.220617	0.509941	0.59301		0.341535	0.431654	0.489205	0.41908	0.420403	0.342085		0.506893	0.158386		0.418666			0.424873	0.405463	0.478663	0.594406		0.167181	0.499327		0.466352
	AngleB	45	13.6	33.46	43.25		21.1	28.4	36.89	25.94	28.26	24.34		34.36	10.64		27.68			27.75	25.05	30.97	39.54		10.25	34.65		29.25
	Lc/L	0.870513	0.93823	0.924888	0.865476		0.948718	0.907552	0.814961	0.958051	0.887912	0.83		0.898123	0.85782		0.901263			0.9125	0.957616	0.930185	0.933696		0.939516	0.878229		0.954424
135	L		7.79				8.91	6.16	7.75	10.08	7.38	12.14			12.35	12.22	9.37	12.27	8.33	7.88		8.34	9.77	5.28	5.88		11.24
	Lc		6.95				7.85	5.67	7.1	8.48	6.52	11.32			10.34	10.49	8.16	11.08	7.15	7.26		7.59	8.42	4.91	5.58		9.61
	90 + angleB		105.27				104.05	96.74	121.66	117.36	107.82	112.81			111.61	111.29	119.15	121.54	110.3	115.66		126.13	100.21	95.93	110.85		119.45
	Ly		6.70463				7.61516	5.63081	6.04336	7.5314	6.20719	10.4347			9.61322	9.77411	7.12652	9.44321	6.70591	6.54402		6.1303	8.28667	4.88373	5.2146		8.36824
	Lx		1.83041				1.90573	0.665454	3.72663	3.89724	1.9953	4.3885			3.80809	3.8088	3.97472	5.79588	2.48059	3.1438		4.47521	1.4925	0.507269	1.98605		4.72489
	VGI		0.860672				0.854676	0.914093	0.779789	0.747162	0.841082	0.859533			0.778399	0.799845	0.760567	0.769618	0.805031	0.830459		0.735048	0.848175	0.924948	0.886836		0.744506
	HGI		0.234969				0.213887	0.108028	0.480856	0.386631	0.270366	0.361491			0.308347	0.311686	0.424196	0.472362	0.29779	0.398959		0.536596	0.152764	0.0960736	0.337763		0.420364
	AngleB		15.27				14.05	6.74	31.66	27.36	17.82	22.81			21.61	21.29	29.15	31.54	20.3	25.66		36.13	10.21	5.93	20.85		29.45
	Lc/L		0.892169				0.881033	0.920455	0.916129	0.84127	0.883469	0.932455			0.837247	0.858429	0.870864	0.903015	0.858343	0.92132		0.910072	0.861822	0.929924	0.94898		0.854982
136	L		7.9	8.11	11.01			7.47	7.23	8.7	8.81	7.07	9.9	9.79			9.81	8.09		12.07	9.4		9.15		5.78	8.56	8.65	6.9
	Lc		7.38	7.28	10.17			6.52	6.51	7.72	7.4	6.48	8.66	8.22			8.75	7.22		9.13	8.56		8.17		4.78	6.71	7.12	6.14
	90 + angleB		114.51	131.36	113.03			115.52	101.7	112.73	111.62	100.34	111.95	117.64			114.6	126.59		97.71	95.11		126.71		104.06	115.56	107.65	111.34
	Ly		6.71498	5.46417	9.35945			5.88388	6.37474	7.12043	6.87939	6.37476	8.03224	7.28193			7.95582	5.79709		9.04746	8.52598		6.54965		4.6368	6.05332	6.78484	5.71903
	Lx		3.06161	4.81054	3.97864			2.80899	1.32015	2.98292	2.72652	1.16309	3.23708	3.81338			3.64246	4.30373		1.22487	0.762423		4.88374		1.16124	2.89507	2.1588	2.23436
	VGI		0.849997	0.673757	0.850087			0.787667	0.881707	0.818441	0.780862	0.901664	0.811337	0.743813			0.81099	0.716575		0.749583	0.907019		0.715809		0.802215	0.707163	0.784374	0.828844
	HGI		0.387545	0.593161	0.361366			0.376036	0.182593	0.342865	0.309481	0.16451	0.326978	0.389518			0.3713	0.531982		0.101481	0.0811089		0.533742		0.200907	0.338209	0.249572	0.32382
	AngleB		24.51	41.36	23.03			25.52	11.7	22.73	21.62	10.34	21.95	27.64			24.6	36.59		7.71	5.11		36.71		14.06	25.56	17.65	21.34
	Lc/L		0.934177	0.897657	0.923706			0.872825	0.900415	0.887356	0.839955	0.916549	0.874747	0.839632			0.891947	0.89246		0.756421	0.910638		0.892896		0.82699	0.783879	0.823121	0.889855
137	L	11.1	11.28	7.12	9.02	10.61	12.38	10.7		9.4	11.67	12.71	12.66		13.61		7.65	12.21	11.01	8.8	13.4	13.53	12.27	11.47		13.01	12.38	11.31
	Lc	10.67	10.85	6.73	8.48	10.2	11.88	10.12		8.56	10.95	11.97	12.34		13.08		7.41	11.74	10.5	7.89	13.16	12.17	11.78	11.16		12.08	11.69	10.44
	90 + angleB	131.87	116.86	103.52	99.61	113.43	120.15	114.66		117.13	120.45	123.13	121.54		128.85		118.03	124.39	124.09	118.21	124.49	129.74	136.38	130.8		117.82	124.05	120.97
	Ly	7.94553	9.67943	6.5435	8.361	9.35897	10.2728	9.19705		7.61818	9.43969	10.0241	10.5171		10.1866		6.54082	9.68799	8.69566	6.95283	10.8468	9.35816	8.1267	8.44806		10.6838	9.68574	8.95164
	Lx	7.12161	4.90216	1.57337	1.41566	4.05581	5.96691	4.2224		3.90345	5.54931	6.54209	6.45498		8.20487		3.48221	6.63102	5.88519	3.72964	7.45201	7.78034	8.52791	7.29217		5.63768	6.54542	5.37231
	VGI	0.715814	0.858105	0.919031	0.92694	0.88209	0.82979	0.859538		0.810445	0.808885	0.788676	0.830733		0.748463		0.855009	0.793447	0.789797	0.790095	0.809463	0.69166	0.662322	0.736536		0.821197	0.78237	0.79148
	HGI	0.641587	0.434589	0.220979	0.156947	0.382263	0.48198	0.394616		0.415261	0.475519	0.51472	0.509872		0.602856		0.455191	0.543081	0.534532	0.423823	0.55612	0.575044	0.695021	0.635761		0.433334	0.528709	0.475005
	AngleB	41.87	26.86	13.52	9.61	23.43	30.15	24.66		27.13	30.45	33.13	31.54		38.85		28.03	34.39	34.09	28.21	34.49	39.74	46.38	40.8		27.82	34.05	30.97
	Lc/L	0.961261	0.961879	0.945225	0.940133	0.961357	0.959612	0.945794		0.910638	0.938303	0.941778	0.974724		0.961058		0.968627	0.961507	0.953678	0.896591	0.98209	0.899483	0.960065	0.972973		0.928517	0.944265	0.923077
138	L	12.54	6.72	10.47		9.12	8.55	8.88	9.63	9.06		8.58		9.85			8.73	9.83	8.68	10.6	8.77	9.34	10.09	13.35	7.41		11.4	9.08
	Lc	11.16	6.31	9.52		8.56	7.78	8.37	8.46	8.23		7.77		9.05			8.12	8.6	8.17	9.49	8.07	7.83	9.13	12.5	6.88		10.78	7.45
	90 + angleB	123.87	103.65	126.88		138.11	106.72	117.14	104.25	122.24		104.27		130.54			131.26	118.8	139.5	146	121.54	129.43	128.79	106.17	111.43		136.83	115.67
	Ly	9.26619	6.13178	7.61499		5.71553	7.45108	7.44842	8.19969	6.96111		7.53026		6.87757			6.104	7.53624	5.30599	5.30674	6.87786	6.0479	7.11635	12.0055	6.40435		7.3753	6.71471
	Lx	6.21958	1.4891	5.71334		6.3723	2.23827	3.81811	2.08246	4.39043		1.91524		5.88231			5.35495	4.14308	6.21252	7.86757	4.22137	4.97311	5.71965	3.4811	2.51371		7.86214	3.22724
	VGI	0.738931	0.912467	0.727315		0.626703	0.871471	0.838786	0.851474	0.768334		0.877652		0.69823			0.699199	0.766657	0.611289	0.500636	0.784249	0.647527	0.705288	0.899288	0.864285		0.646956	0.739506
	HGI	0.49598	0.221592	0.545687		0.698718	0.261785	0.429968	0.216247	0.484595		0.223221		0.597189			0.613397	0.421473	0.715728	0.742223	0.481342	0.532453	0.566863	0.260757	0.339232		0.689662	0.355423
	AngleB	33.87	13.65	36.88		48.11	16.72	27.14	14.25	32.24		14.27		40.54			41.26	28.8	49.5	56	31.54	39.43	38.79	16.17	21.43		46.83	25.67
	Lc/L	0.889952	0.938988	0.909265		0.938596	0.909942	0.942568	0.878505	0.908389		0.905594		0.918782			0.930126	0.874873	0.941244	0.895283	0.920182	0.83833	0.904856	0.93633	0.928475		0.945614	0.820485
139	L	10.57					9.87		9.61				11.65	10	11.43	9.12	9.31	10.3			10.45	10.32	10.2	8.6			8.96
	Lc	8.46					6.76		7.14				9.54	8.25	9.48	8	7.81	8.89			9.15	8.63	8.27	7.21			6.34
	90 + angleB	110.04					126.03		124.65				126.19	125.55	143.53	121.85	138.86	115.33			111.2	116.93	127.69	102.64			125.95
	Ly	7.94778					5.46687		5.87365				7.69938	6.71227	5.63493	6.79546	5.13821	8.0353			8.53076	7.69417	6.5443	7.03526			5.13242
	Lx	2.89904					3.97629		4.05953				5.63303	4.79666	7.62351	4.22158	5.88174	3.80342			3.30886	3.90854	5.05619	1.57772			3.72208
	VGI	0.751918					0.553888		0.611202				0.660891	0.671227	0.492995	0.745116	0.551902	0.780127			0.816341	0.745559	0.641598	0.818054			0.572814
	HGI	0.274271					0.402866		0.422428				0.483522	0.479666	0.666974	0.462892	0.631766	0.369264			0.316638	0.378735	0.495705	0.183456			0.415411
	AngleB	20.04					36.03		34.65				36.19	35.55	53.53	31.85	48.86	25.33			21.2	26.93	37.69	12.64			35.95
	Lc/L	0.800378					0.684904		0.742976				0.818884	0.825	0.829396	0.877193	0.838883	0.863107			0.875598	0.83624	0.810784	0.838372			0.707589
140	L	5.59	7.41	6.7					9.95	6.8	8.64						7.07	8.21		6.16	11.03	9.39	5.63	10.88			7.9	12.01
	Lc	4.96	7.18	6.33					9.31	6.59	8.4						6.5	7.92		6.05	10.52	9.1	5.67	10.06			7.62	10.65
	90 + angleB	104.6	108.76	104.47					94.63	96.5	112.03						109.31	111.45		88.84	117.21	111.94	101.79	110.22			101.93	105.32
	Ly	4.79984	6.79856	6.1292					9.27962	6.54764	7.7867						6.13433	7.37144		6.04876	9.35582	8.44094	5.55038	9.44003			7.45541	10.2716
	Lx	1.25026	2.30912	1.5817					0.751511	0.746009	3.15077						2.14941	2.89626		-0.122479	4.8103	3.40008	1.15852	3.477			1.57518	2.81383
	VGI	0.858647	0.917484	0.914807					0.932625	0.962888	0.901238						0.867656	0.897861		0.981942	0.848216	0.898928	0.985858	0.86765			0.943723	0.85525
	HGI	0.223661	0.311622	0.236074					0.0755287	0.109707	0.364673						0.304019	0.352772		-0.0198829	0.436111	0.362096	0.205777	0.319577			0.19939	0.234291
	AngleB	14.6	18.76	14.47					4.63	6.5	22.03						19.31	21.45		-1.16	27.21	21.94	11.79	20.22			11.93	15.32
	Lc/L	0.887299	0.968961	0.944776					0.935678	0.969118	0.972222						0.919378	0.964677		0.982143	0.953762	0.969116	1.0071	0.924632			0.964557	0.886761
141	L	7.52	12.01		3.86		9.95	12.46		10.81		11.68	11.9			12.31		11.7	10.34	8.5	12.6	6.52	6.57	8.17	7.46	8.13		10.26
	Lc	7.25	11.01		3.79		9.14	11.64		9.56		10.59	11.2			11.81		10.73	9.56	7.19	11.82	6.21	6.51	8.29	7.46	7.8		9.47
	90 + angleB	96.55	135.47		100.12		133.61	115.45		98.98		129.3	119.22			125.54		132.84	131.85	128.45	110.09	103.09	82.64	92.36	105.05	112.47		129.68
	Ly	7.20268	7.72112		3.73103		6.61783	10.5105		9.44282		8.19497	9.77482			9.60991		7.86783	7.12119	5.63086	11.1008	6.04864	6.45636	8.28297	7.20412	7.20782		7.28832
	Lx	0.827009	7.84885		0.665942		6.30428	5.00198		1.49222		6.7075	5.46744			6.86481		7.2959	6.37827	4.47097	4.06012	1.40645	-0.833952	0.341367	1.93708	2.98116		6.04659
	VGI	0.957803	0.642891		0.966589		0.665109	0.843536		0.873527		0.701624	0.821413			0.780659		0.672464	0.688703	0.662454	0.881016	0.927705	0.982704	1.01383	0.9657	0.886571		0.710363
	HGI	0.109975	0.653526		0.172524		0.633596	0.401443		0.13804		0.574273	0.459449			0.557661		0.623581	0.616854	0.525996	0.322232	0.215713	-0.126933	0.0417829	0.259662	0.366686		0.589336
	AngleB	6.55	45.47		10.12		43.61	25.45		8.98		39.3	29.22			35.54		42.84	41.85	38.45	20.09	13.09	-7.36	2.36	15.05	22.47		39.68
	Lc/L	0.964096	0.916736		0.981865		0.918593	0.934189		0.884366		0.906678	0.941176			0.959383		0.917094	0.924565	0.845882	0.938095	0.952454	0.990868	1.01469	1	0.95941		0.923002
142	L	9.34	9.35		8.98	8.72	8.69		9.22		9.34	9.41	8.21	4.99	8.09	8.13	9.18	8.89	8.86	9.19		4.61			9.38	4.44	9.15	8.64
	Lc	8.88	9.07		8.45	8.41	8.37		8.24		8.97	9.07	7.96	4.78	7.76	7.48	8.56	8.43	8.14	8.34		4.45			8.52	4.03	8.93	7.43
	90 + angleB	126.64	123.91		97.93	124.19	111.48		102.78		133.18	109.93	116.57	81	101.14	116.15	127.54	123.34	121.24	115.28		114.14			122.32	99.53	117.09	112.3
	Ly	7.12532	7.52733		8.3692	6.95657	7.78867		8.03587		6.54099	8.5268	7.11933	4.72115	7.61379	6.71437	6.78746	7.04262	6.95972	7.54129		4.06084			7.20004	3.97438	7.95031	6.87431
	Lx	5.29945	5.06006		1.16579	4.72591	3.0649		1.82275		6.1381	3.09171	3.56044	-0.747757	1.49929	3.29661	5.21574	4.63318	4.2216	3.56153		1.81991			4.5552	0.667223	4.06663	2.81936
	VGI	0.762882	0.805062		0.931982	0.797772	0.896279		0.871569		0.70032	0.906142	0.867154	0.946122	0.941136	0.825876	0.739375	0.792196	0.785521	0.820598		0.880877			0.767595	0.895131	0.868886	0.795638
	HGI	0.567393	0.541183		0.129821	0.541962	0.352692		0.197696		0.657185	0.328556	0.433671	-0.149851	0.185326	0.405487	0.568163	0.521168	0.476479	0.387544		0.394774			0.485629	0.150275	0.44444	0.326315
	AngleB	36.64	33.91		7.93	34.19	21.48		12.78		43.18	19.93	26.57	-9	11.14	26.15	37.54	33.34	31.24	25.28		24.14			32.32	9.53	27.09	22.3
	Lc/L	0.950749	0.970053		0.94098	0.96445	0.963176		0.893709		0.960385	0.963868	0.969549	0.957916	0.959209	0.920049	0.932462	0.948256	0.918736	0.907508		0.965293			0.908316	0.907658	0.975956	0.859954
143	L	8.12	7.26		8.25			7.83	8.25		7.46	6.54	7.13	10.5	5.53	6.89	4.25	7.56	7.84	6.18	9.12	8.49	5.96		8.94	8.02	9.15	6.12
	Lc	7.89	6.78		7.74			6.93	7.82		6.8	6.06	6.53	10.17	5.22	6.25	4.16	7.12	7.17	5.6	8.57	7.61	5.8		8.34	7.48	8.56	6.01
	90 + angleB	126.03	117.03		127.65			116.11	115.7		137.88	111.58	120.5	127.09	125.94	124.73	125.38	113.2	143.9	113.5	119.54	120.81	111.79		124.49	116.15	127.54	128.31
	Ly	6.38071	6.03941		6.1282			6.2228	7.04642		4.56066	5.63522	5.62644	8.1125	4.22628	5.13654	3.39177	6.54424	4.22454	5.13554	7.456	6.536	5.38559		6.87404	6.71437	6.78746	4.71586
	Lx	4.64097	3.08122		4.72787			3.04986	3.39121		5.04384	2.22887	3.31423	6.13321	3.06381	3.56069	2.40863	2.80487	5.79329	2.23299	4.22528	3.89779	2.15299		4.72263	3.29661	5.21574	3.7257
	VGI	0.785802	0.831875		0.742812			0.794738	0.854112		0.611349	0.861655	0.789122	0.772619	0.764246	0.745506	0.798064	0.865641	0.538844	0.830993	0.817544	0.769847	0.903623		0.768908	0.837203	0.741799	0.770565
	HGI	0.571548	0.42441		0.573076			0.38951	0.411056		0.676119	0.340805	0.464828	0.584115	0.554035	0.516791	0.566735	0.371014	0.73894	0.361326	0.463298	0.459103	0.361241		0.528258	0.411048	0.570026	0.608774
	AngleB	36.03	27.03		37.65			26.11	25.7		47.88	21.58	30.5	37.09	35.94	34.73	35.38	23.2	53.9	23.5	29.54	30.81	21.79		34.49	26.15	37.54	38.31
	Lc/L	0.971675	0.933884		0.938182			0.885057	0.947879		0.911528	0.926606	0.915849	0.968571	0.943942	0.907112	0.978824	0.941799	0.914541	0.906149	0.939693	0.896349	0.973154		0.932886	0.932668	0.935519	0.982026
144	L	9.1		11.55				10.62		11.61	13.05	14.52	13.79	14.98	13.74	13.08	13.9	5.89	11.54	13.09	13.87	5.44	10.68	13.86	12.49		11.98	10.54
	Lc	8.98		10.66				10.22		11.07	12.19	13.85	13.34	14.53	13.19	12.63	13.1	5.63	10.88	12.12	13.1	5.04	10.23	12.95	11.72		11.42	9.65
	90 + angleB	122.94		136.18				130.42		111.98	121.07	123.83	130.25	125.96	128.9	115.22	124.7	90	120.69	129.45	139.33	104.4	125.13	137.32	132.74		133.58	124.52
	Ly	7.53638		7.38093				7.78061		10.2654	10.4412	11.5051	10.1815	11.761	10.265	11.4261	10.7701	5.63	9.35616	9.35881	8.53729	4.88166	8.36659	8.77885	8.60765		8.27279	7.95091
	Lx	4.88297		7.69139				6.6265		4.14331	6.29108	7.71072	8.61929	8.53231	8.28283	5.38158	7.45756	0	5.55307	7.7011	9.93603	1.2534	5.88669	9.52021	7.95404		7.87257	5.4686
	VGI	0.828174		0.639042				0.732637		0.884184	0.800091	0.792362	0.738326	0.785112	0.747091	0.873554	0.774826	0.955857	0.810759	0.714959	0.615522	0.897364	0.783389	0.633394	0.689163		0.69055	0.754356
	HGI	0.53659		0.665921				0.623964		0.356874	0.482075	0.531041	0.625039	0.56958	0.602826	0.411436	0.536515	0	0.481202	0.58832	0.716369	0.230404	0.551188	0.686884	0.636833		0.657143	0.518842
	AngleB	32.94		46.18				40.42		21.98	31.07	33.83	40.25	35.96	38.9	25.22	34.7	0	30.69	39.45	49.33	14.4	35.13	47.32	42.74		43.58	34.52
	Lc/L	0.986813		0.922944				0.962335		0.953488	0.9341	0.953857	0.967368	0.96996	0.959971	0.965596	0.942446	0.955857	0.942808	0.925898	0.944484	0.926471	0.957865	0.934343	0.938351		0.953255	0.91556
145	L	13.44					15.05				12.43	12.06		11.89		13.17	15.01	10.5	9.31	11.76
	Lc	11.87					14.3				11.49	10.76		10.98		11.97	14.23	9.37	8.82	10.56
	90 + angleB	130.48					104.75				118.42	108.81		109.38		108.44	110.42	117.92	118.02	116.57
	Ly	9.02871					13.8288				10.1053	10.1853		10.3579		11.3554	13.3358	8.27935	7.78615	9.44474
	Lx	7.7058					3.64081				5.46845	3.46936		3.64351		3.78625	4.96484	4.38739	4.14346	4.72339
	VGI	0.671779					0.918854				0.812973	0.844556		0.87114		0.862218	0.88846	0.78851	0.836321	0.803124
	HGI	0.573348					0.241914				0.43994	0.287675		0.306435		0.28749	0.330769	0.417847	0.445054	0.401649
	AngleB	40.48					14.75				28.42	18.81		19.38		18.44	20.42	27.92	28.02	26.57
	Lc/L	0.883185					0.950166				0.924377	0.892206		0.923465		0.908884	0.948035	0.892381	0.947368	0.897959
146	L	8.51	10.44			8.57	10.99		12.2	9.83	8.34	11.11	6.15	10.71	8.48		6.82	10.38	5.12	10.97	8.89		7.73	10.91	10.72	9.86	7.06	5.98
	Lc	7.41	9.85			8.18	9.7		11.45	9	4.37	10.49	5.74	9.85	8.12		6.39	9.76	4.6	10.1	8.34		7.45	10.3	9.43	9.23	6.52	5.83
	90 + angleB	115.11	123.69			96.99	107.01		130.62	117.99	99.89	103.69	123.19	117.05	118.7		106.58	113.51	103.53	120.57	105.58		118.56	114.7	120.64	111.03	117.3	104.85
	Ly	6.70972	8.1957			8.1192	9.27566		8.69105	7.94727	4.30506	10.192	4.80358	8.77251	7.12243		6.12432	8.94983	4.47234	8.69619	8.03356		6.54346	9.35763	8.11344	8.61521	5.79378	5.63528
	Lx	3.14449	5.46379			0.995474	2.83762		7.4544	4.22386	0.750579	2.48265	3.14217	4.47946	3.89941		1.82341	3.89335	1.07619	5.13677	2.23999		3.56169	4.30403	4.80593	3.31225	2.9904	1.49417
	VGI	0.788451	0.785029			0.947398	0.844009		0.712382	0.808471	0.516194	0.91737	0.781069	0.819095	0.839909		0.897994	0.862218	0.873504	0.792724	0.903662		0.846502	0.857712	0.756851	0.873754	0.820649	0.942354
	HGI	0.369505	0.523351			0.116158	0.258201		0.611016	0.42969	0.0899975	0.223461	0.510923	0.418251	0.459837		0.267362	0.375082	0.210193	0.468256	0.251967		0.460762	0.394503	0.448314	0.335928	0.423569	0.249861
	AngleB	25.11	33.69			6.99	17.01		40.62	27.99	9.89	13.69	33.19	27.05	28.7		16.58	23.51	13.53	30.57	15.58		28.56	24.7	30.64	21.03	27.3	14.85
	Lc/L	0.87074	0.943487			0.954492	0.882621		0.938525	0.915565	0.523981	0.944194	0.933333	0.919701	0.957547		0.93695	0.94027	0.898437	0.920693	0.938133		0.963777	0.944088	0.879664	0.936105	0.923513	0.974916
147	L	11.04	11.02	11.18	12.36	10.23	13.06	11.28	9.42	10.23	8.21	11.87	10.9	10.71	12.81	12	12.09	11.61	9.7	7.51	11.31	8.28	10.23	10.06	11.59	7.88	11.1	9.18
	Lc	9.96	9.7	10.67	11.26	8.53	12.05	10.75	8.56	9.2	6.76	10.96	10.25	9.81	11.48	10.46	11.19	10.96	8.88	6.83	9.69	7.26	8.8	9.13	9.86	7.65	9.53	8.49
	90 + angleB	126.22	124.92	128.39	132.06	119.07	121.5	123.69	127.54	128.42	126.03	122.96	143.87	125.06	134.55	130.51	140.99	124.55	126.64	125.56	130.5	117.22	104.24	128.79	127.88	107.9	124.4	107.04
	Ly	8.03527	7.95354	8.36317	8.35992	7.45545	10.2743	8.94455	6.78746	7.20798	5.46687	9.19599	6.0436	8.02998	8.18109	7.95266	7.04361	9.027	7.12532	5.55625	7.36833	6.456	8.52961	7.11635	7.78248	7.2797	7.86333	8.11729
	Lx	5.88524	5.55259	6.62619	7.54317	4.14454	6.29611	5.96302	5.21574	5.71708	3.97629	5.96283	8.27873	5.6352	8.05358	6.79461	8.69503	6.21569	5.29945	3.97202	6.29315	3.32078	2.16466	5.71965	6.05414	2.35128	5.38414	2.4879
	VGI	0.727833	0.721736	0.748047	0.676369	0.728783	0.786701	0.792956	0.720538	0.704593	0.66588	0.774726	0.554459	0.749765	0.638649	0.662722	0.582598	0.77752	0.734569	0.739847	0.651488	0.779711	0.833784	0.707391	0.671483	0.923819	0.708408	0.884237
	HGI	0.533083	0.503865	0.592682	0.610289	0.405136	0.482091	0.528636	0.553688	0.558854	0.484323	0.502344	0.759517	0.526162	0.628695	0.566218	0.719192	0.535374	0.546335	0.528898	0.556424	0.401061	0.211599	0.568554	0.522359	0.298386	0.485057	0.271013
	AngleB	36.22	34.92	38.39	42.06	29.07	31.5	33.69	37.54	38.42	36.03	32.96	53.87	35.06	44.55	40.51	50.99	34.55	36.64	35.56	40.5	27.22	14.24	38.79	37.88	17.9	34.4	17.04
	Lc/L	0.902174	0.880218	0.954383	0.911003	0.833822	0.922665	0.953014	0.908705	0.899316	0.823386	0.923336	0.940367	0.915966	0.896175	0.871667	0.925558	0.944014	0.915464	0.909454	0.856764	0.876812	0.860215	0.907555	0.850733	0.970812	0.858559	0.924837
148	L			11.79	11.93	12.06	9.83	10.86	9.44	10.8	9.91	10.78	11.59		8.63		8.8		7.59	12.11	11.13	12.68	11.58	10.23	8.71		9.65
	Lc			11.08	11.25	11.59	9.72	10.04	9.09	10.07	9.41	9.98	10.96		8.09		8.52		7.42	10.78	10.48	12.16	11.08	9.52	8.08		8.9
	90 + angleB			132.3	128.77	120.97	107.38	100.96	113.09	116.25	117.29	130.97	128.89		107.94		105.8		113.69	117.95	134.14	130.31	118.12	105.15	103		127.05
	Ly			8.19511	8.77124	9.93769	9.27623	9.85687	8.3618	9.03151	8.36264	7.53543	8.53075		7.69666		8.1981		6.79474	9.52259	7.52087	9.27267	9.77214	9.18913	7.87291		7.10318
	Lx			7.45698	7.0447	5.96409	2.90344	1.90884	3.56489	4.45385	4.31443	6.54352	6.88099		2.49189		2.31983		2.98127	5.0526	7.29842	7.86658	5.22222	2.48802	1.8176		5.36235
	VGI			0.69509	0.735226	0.824021	0.943665	0.907631	0.885784	0.836251	0.843859	0.699019	0.736044		0.891849		0.931602		0.895222	0.786341	0.67573	0.731283	0.843881	0.898253	0.903893		0.736081
	HGI			0.632483	0.590503	0.494535	0.295365	0.175768	0.377636	0.412393	0.435362	0.607006	0.5937		0.288747		0.263617		0.392789	0.417225	0.655743	0.620393	0.450969	0.243208	0.20868		0.555684
	AngleB			42.3	38.77	30.97	17.38	10.96	23.09	26.25	27.29	40.97	38.89		17.94		15.8		23.69	27.95	44.14	40.31	28.12	15.15	13		37.05
	Lc/L			0.939779	0.943001	0.961028	0.98881	0.924494	0.962924	0.932407	0.949546	0.925788	0.945643		0.937428		0.968182		0.977602	0.890173	0.941599	0.958991	0.956822	0.930596	0.927669		0.92228
149	L	7.51	8.66			9.21			7.86	7.3	8.11		9.25	5.62	8.57			5.13		8.79	11	6.93		8.05	4.77
	Lc	6.71	7.64			8.39			7.45	6.42	7.15		8.04	5.28	8.04			4.97		7.04	9.65	6.51		6.99	4.67
	90 + angleB	108.1	115.91			99.09			126.88	101.32	110.3		122.4	99	92.42			115.93		118.1	131.11	101.7		121.41	97.19
	Ly	6.37796	6.87204			8.28463			5.95921	6.29511	6.70591		6.7884	5.21499	8.03283			4.46966		6.21017	7.27078	6.37474		5.96568	4.63328
	Lx	2.08464	3.33837			1.3255			4.47105	1.26017	2.48059		4.30805	0.825974	0.339484			2.17325		3.31592	6.34494	1.32015		3.6429	0.584498
	VGI	0.849262	0.793538			0.899526			0.758169	0.862343	0.826869		0.733881	0.927935	0.93732			0.87128		0.706504	0.66098	0.919876		0.741079	0.971337
	HGI	0.277582	0.385493			0.14392			0.568836	0.172626	0.305868		0.465735	0.14697	0.0396131			0.423635		0.377238	0.576813	0.190497		0.452534	0.122536
	AngleB	18.1	25.91			9.09			36.88	11.32	20.3		32.4	9	2.42			25.93		28.1	41.11	11.7		31.41	7.19
	Lc/L	0.893475	0.882217			0.910966			0.947837	0.879452	0.881628		0.869189	0.939502	0.938156			0.968811		0.80091	0.877273	0.939394		0.868323	0.979036
150	L
	Lc
	90 + angleB
	Ly
	Lx
	VGI
	HGI
	AngleB
	Lc/L
151	L	10.01	10.57	9.52		9.73		9.9	9.46	8.72	9.64	9.48	11.6			7.58	10.73	11.18	9.23		7.16	8.84			8.47	8.25	9.6	8.64
	Lc	9.63	10.01	9.26		9.29		9.12	9.09	8	9.31	8.89	10.97			7.18	10.19	10.69	8.47		7.15	8.1			8.35	8.05	8.86	7.94
	90 + angleB	117.67	106.36	111.48		112.01		118.23	108.44	115.73	113.57	116.57	108.07			97.35	102.69	112.8	94.5		100.04	106.08			97.46	98.9	113.68	110.13
	Ly	8.52868	9.6047	8.61685		8.61293		8.03523	8.62328	7.2068	8.53329	7.95111	10.4289			7.121	9.94109	9.85472	8.44389		7.04051	7.78309			8.27932	7.95308	8.11401	7.45498
	Lx	4.47196	2.81953	3.39079		3.4816		4.31387	2.87527	3.47305	3.72278	3.97642	3.40266			0.918538	2.2385	4.14254	0.664549		1.2465	2.24353			1.08411	1.24542	3.55843	2.73256
	VGI	0.852016	0.908676	0.905131		0.885193		0.811639	0.911552	0.826468	0.885196	0.838725	0.899047			0.939446	0.926476	0.881459	0.914831		0.983311	0.880441			0.977488	0.964009	0.84521	0.862845
	HGI	0.44675	0.266749	0.356176		0.357821		0.435745	0.30394	0.398285	0.386181	0.419453	0.293333			0.121179	0.20862	0.370531	0.0719988		0.174092	0.253793			0.127995	0.15096	0.370669	0.316269
	AngleB	27.67	16.36	21.48		22.01		28.23	18.44	25.73	23.57	26.57	18.07			7.35	12.69	22.8	4.5		10.04	16.08			7.46	8.9	23.68	20.13
	Lc/L	0.962038	0.94702	0.972689		0.954779		0.921212	0.960888	0.917431	0.965768	0.937764	0.94569			0.94723	0.949674	0.956172	0.91766		0.998603	0.91629			0.985832	0.975758	0.922917	0.918981
152	L	7.5				13.82			10.5		6.8		8.98		10.35	7.47		3.64		12.13			8.6		5.53	4.72
	Lc	5.21				10.98			8.46		5.89		7.34		8.72	7.02		2.87		9.61			7.16		5.14	4.26
	90 + angleB	107.69				123.96			104.25		103.77		113.95		109.97	107.21		123.08		107.04			119.88		110.77	103.47
	Ly	4.96364				9.10712			8.19969		5.72072		6.70803		8.19568	6.70569		2.4048		9.18812			6.20823		4.80596	4.14282
	Lx	1.58315				6.13358			2.08246		1.40197		2.97959		2.97812	2.07704		1.56647		2.81611			3.56701		1.82273	0.992308
	VGI	0.661819				0.658981			0.780923		0.841282		0.746996		0.791853	0.897683		0.660659		0.757471			0.721887		0.86907	0.877715
	HGI	0.211086				0.443819			0.198329		0.206172		0.331803		0.287742	0.278051		0.43035		0.232161			0.414768		0.329608	0.210235
	AngleB	17.69				33.96			14.25		13.77		23.95		19.97	17.21		33.08		17.04			29.88		20.77	13.47
	Lc/L	0.694667				0.794501			0.805714		0.866176		0.817372		0.842512	0.939759		0.788462		0.792251			0.832558		0.929476	0.902542
153	L	8.07	6.29	7.34		6.34				4.95	10.14	10.09	8.79			11.58			8.05		8.98	7.29		10.7	10.64		6.17
	Lc	6.91	6.02	6.99		5.29				4.14	8.89	8.74	8.55			9.86			7.3		7.98	6.83		9.46	10.15		5.28
	90 + angleB	112.55	108.45	95.47		107.36				92.56	115.33	117.11	111.49			119.13			116.14		99.62	104.05		113.2	116.1		112.18
	Ly	6.3817	5.71057	6.95817		5.04903				4.13587	8.0353	7.77976	7.95562			8.61288			6.55336		7.86778	6.62568		8.69502	9.11498		4.88929
	Lx	2.64991	1.90519	0.666319		1.5784				0.184915	3.80342	3.98282	3.1322			4.79978			3.21613		1.33356	1.65811		3.72669	4.46538		1.99329
	VGI	0.790793	0.907881	0.947979		0.796378				0.835529	0.792436	0.771037	0.905076			0.743772			0.814082		0.876145	0.908872		0.812619	0.856671		0.79243
	HGI	0.328366	0.302892	0.0907791		0.248959				0.0373567	0.375091	0.394729	0.356336			0.414489			0.399519		0.148503	0.22745		0.348289	0.419679		0.323062
	AngleB	22.55	18.45	5.47		17.36				2.56	25.33	27.11	21.49			29.13			26.14		9.62	14.05		23.2	26.1		22.18
	Lc/L	0.856258	0.957075	0.952316		0.834385				0.836364	0.876726	0.866204	0.972696			0.851468			0.906832		0.888641	0.9369		0.884112	0.953947		0.855754
154	L	9.18	10.4	8.21	9.88	10.9		9.7	7.02		7.28	9.45	9.9	5.71	11.35		11.43	5.66	9.11	8.88	8.3	9.94		10.41	6.31		9.74	9.89
	Lc	8.85	9.55	7.75	9.42	9.18		8.73	6.79		7.07	8.58	8.85	5.41	10.37		10.75	5.47	8.17	8.39	7.93	9.22		9.56	6.07		8.61	9.3
	90 + angleB	136.84	132.6	118.77	147.53	120.97		134.97	109.96		126.34	130.31	136.84	119.3	134.98		123.69	125.18	126.71	138.54	124.4	131		131.85	85.27		133.13	129.25
	Ly	6.05374	7.02973	6.79333	5.0572	7.87127		6.17627	6.38213		5.69499	6.54273	6.05374	4.71789	7.33526		8.94455	4.47088	6.54965	5.55499	6.54315	6.95842		7.12119	6.04933		6.28362	7.20185
	Lx	6.4556	6.46417	3.73003	7.9474	4.72393		6.16981	2.31786		4.18951	5.5506	6.4556	2.64756	7.33014		5.96302	3.15152	4.88374	6.28762	4.48019	6.04886		6.37827	-0.500534		5.88628	5.88416
	VGI	0.659448	0.675935	0.827446	0.511863	0.722135		0.636729	0.909136		0.782279	0.692352	0.611489	0.826251	0.646278		0.78255	0.789909	0.718952	0.625562	0.788331	0.700042		0.684072	0.958689		0.645135	0.728195
	HGI	0.703224	0.621554	0.454328	0.804392	0.433388		0.636063	0.33018		0.575482	0.587365	0.652081	0.463671	0.645827		0.521699	0.556806	0.536086	0.708065	0.539782	0.608538		0.612706	-0.079324		0.604341	0.594961
	AngleB	46.84	42.6	28.77	57.53	30.97		44.97	19.96		36.34	40.31	46.84	29.3	44.98		33.69	35.18	36.71	48.54	34.4	41		41.85	-4.73		43.13	39.25
	Lc/L	0.964052	0.918269	0.943971	0.953441	0.842202		0.9	0.967236		0.971154	0.907937	0.893939	0.947461	0.913656		0.940507	0.966431	0.896817	0.94482	0.955422	0.927565		0.918348	0.961965		0.883984	0.940344
155	L	5.89	3.96	6.75			6.48	7.04	6.99	4.84	7.91	8.75	8.09		7.04	9.01		6.05	8.33	3.5	8.93	4.52	5.81			4.9	7.91	6.01
	Lc	5.45	3.84	6.53			5.77	6.3	6.57	4.72	7.24	7.72	7.03		6.69	8.38		5.64	7.76	3.41	8.32	4.22	5.6			4.77	7.46	5.72
	90 + angleB	114.22	103.64	113.95			111.02	116.57	113.05	92.22	132.26	101.34	105.06		111.79	113.2		100.2	106.15	104.09	132.64	109.43	113.5			110.26	130.95	121.34
	Ly	4.97027	3.7317	5.96777			5.38604	5.63465	6.04547	4.71646	5.35833	7.56929	6.78855		6.212	7.70235		5.55086	7.45377	3.30741	6.12039	3.97967	5.13554			4.47488	5.6344	4.88543
	Lx	2.23582	0.905551	2.65078			2.06966	2.81793	2.57238	0.182837	4.86887	1.51799	1.82661		2.48337	3.30123		0.998758	2.15847	0.83015	5.63588	1.4038	2.23299			1.65176	4.88929	2.97506
	VGI	0.84385	0.942348	0.884114			0.831179	0.800376	0.864875	0.974475	0.677412	0.865061	0.839128		0.882387	0.854867		0.917498	0.89481	0.944974	0.685375	0.880457	0.883913			0.913242	0.712314	0.812883
	HGI	0.379595	0.228675	0.392709			0.319392	0.400274	0.368009	0.0377762	0.615534	0.173484	0.225786		0.352751	0.366397		0.165084	0.25912	0.237186	0.631118	0.310576	0.384336			0.337094	0.618114	0.495018
	AngleB	24.22	13.64	23.95			21.02	26.57	23.05	2.22	42.26	11.34	15.06		21.79	23.2		10.2	16.15	14.09	42.64	19.43	23.5			20.26	40.95	31.34
	Lc/L	0.925297	0.969697	0.967407			0.890432	0.894886	0.939914	0.975207	0.915297	0.882286	0.868974		0.950284	0.930078		0.932231	0.931573	0.974286	0.931691	0.933628	0.963855			0.973469	0.94311	0.951747
156	L	4.17	7.87	8.62	6.56	9.49	8.67	8.6	6.58	8.08	8.86		8.91	6.74				8.09	7.42	6.77		7.11	6.72		4.11	7.57	5.89	8.01
	Lc	3.98	7.61	7.77	6.05	9.19	8.16	8	6.38	7.34	7.75		8.13	6.42				7.42	6.83	6.68		6.51	6.38		3.84	6.79	5.72	7.44
	90 + angleB	87.33	120.81	112.15	90	116.91	102.93	105.65	88.9	101.13	108.15		123.33	96.67				110.21	120.66	107.63		121.46	88.35		103.64	105.59	93.46	108.75
	Ly	3.97568	6.536	7.19657	6.05	8.19489	7.9531	7.70342	6.37882	7.20195	7.36439		6.79278	6.37655				6.96317	5.87522	6.36626		5.55306	6.37735		3.7317	6.54019	5.70957	7.04516
	Lx	-0.185402	3.89779	2.92954	0	4.15931	1.82589	2.15808	-0.12248	1.41688	2.41417		4.46711	0.745687				2.56333	3.48291	2.02316		3.39759	-0.183705		0.905551	1.82482	0.345212	2.39151
	VGI	0.9534	0.830496	0.834869	0.922256	0.863529	0.917312	0.895747	0.969426	0.89133	0.831196		0.762377	0.946075				0.860713	0.791809	0.940363		0.781021	0.949011		0.907956	0.863962	0.969367	0.879546
	HGI	-0.0444609	0.495272	0.339854	0	0.438283	0.210598	0.25094	-0.0186139	0.175357	0.27248		0.501359	0.110636				0.316851	0.469395	0.298843		0.477861	-0.0273371		0.220329	0.24106	0.0586098	0.298565
	AngleB	-2.67	30.81	22.15	0	26.91	12.93	15.65	-1.1	11.13	18.15		33.33	6.67				20.21	30.66	17.63		31.46	-1.65		13.64	15.59	3.46	18.75
	Lc/L	0.954436	0.966963	0.901392	0.922256	0.968388	0.941176	0.930233	0.969605	0.908416	0.874718		0.912458	0.952522				0.917182	0.920485	0.986706		0.915612	0.949405		0.934307	0.896962	0.971138	0.928839
157	L	7.75	8.61	6.53	6.29	11.86	8.83	6.5	7.07	12.49	11.75	11.9		17.06	5.28	15.95	8.55	5.4	13.18	7.5	9.14	7.25	6.89	6.57		8.66		5.28
	Lc	7.1	7.97	5.95	5.79	11.24	8.3	6	6.58	12.03	11.06	10.53		16.35	4.6	15.3	8.34	5.34	12.17	7.02	8.77	7.15	6.23	6.55		8.22		4.53
	90 + angleB	101.33	113.86	98.85	106.63	101.44	104.48	96.39	111.35	97.53	112.92	107.9		110.45	98.19	120.61	114.04	108.87	111.13	101.53	107.63	95.41	113.46	91.64		104.61		99.51
	Ly	6.96163	7.28886	5.87916	5.54782	11.0167	8.03635	5.96272	6.12844	11.9263	10.1868	10.0203		15.3196	4.55309	13.168	7.6166	5.053	11.3517	6.87834	8.35809	7.11815	5.71502	6.54732		7.95421		4.46774
	Lx	1.39486	3.22389	0.915397	1.65704	2.22936	2.07535	0.667773	2.39554	1.57647	4.30727	3.23647		5.71252	0.655298	7.79063	3.3975	1.72707	4.38711	1.40316	2.65616	0.674117	2.48022	0.187458		2.0734		0.748445
	VGI	0.898275	0.846557	0.900331	0.882006	0.928895	0.910119	0.917342	0.866823	0.954865	0.866962	0.842041		0.897982	0.862327	0.82558	0.89083	0.935741	0.861286	0.917112	0.914452	0.981814	0.829465	0.996547		0.9185		0.846163
	HGI	0.179982	0.374436	0.140183	0.26344	0.187973	0.235034	0.102734	0.338832	0.126219	0.366576	0.271972		0.334849	0.12411	0.488441	0.397369	0.319828	0.332861	0.187089	0.290608	0.0929816	0.359974	0.0285324		0.239422		0.141751
	AngleB	11.33	23.86	8.85	16.63	11.44	14.48	6.39	21.35	7.53	22.92	17.9		20.45	8.19	30.61	24.04	18.87	21.13	11.53	17.63	5.41	23.46	1.64		14.61		9.51
	Lc/L	0.916129	0.925668	0.911179	0.920509	0.947723	0.939977	0.923077	0.930693	0.963171	0.941277	0.884874		0.958382	0.871212	0.959248	0.975439	0.988889	0.923369	0.936	0.959519	0.986207	0.904209	0.996956		0.949192		0.857955
158	L	10.13		7.92	4.91	6.82					6.83	4.08	8.28		5.52	6.36									9.34	9.65
	Lc	8.43		7.19	4.57	6.13					6.05	3.44	7.22		4.3	5.01									8.31	8.45
	90 + angleB	112.52		114.43	112.39	92.42					103.44	105.35	116.57		120.12	106.44									106.85	116.94
	Ly	7.78718		6.54626	4.22548	6.12453					5.88431	3.31728	6.45749		3.7194	4.80517									7.95323	7.53302
	Lx	3.22874		2.97365	1.74075	0.258836					1.40618	0.910619	3.22944		2.15779	1.41789									2.4088	3.82833
	VGI	0.768724		0.826548	0.860586	0.898025					0.861539	0.81306	0.77989		0.673804	0.755531									0.851523	0.780624
	HGI	0.31873		0.375461	0.354532	0.0379524					0.205883	0.223191	0.390029		0.390905	0.222938									0.257901	0.396718
	AngleB	22.52		24.43	22.39	2.42					13.44	15.35	26.57		30.12	16.44									16.85	26.94
	Lc/L	0.832182		0.907828	0.930754	0.898827					0.885798	0.843137	0.871981		0.778986	0.787736									0.889722	0.875648
159	L	8.1		7.43	8.52	7.41						7.8			8.94	7.45	7.54					10.29	10.04	8.38		6.27	6.61
	Lc	7.41		7.17	8.42	7.13						7.14			8.27	7.29	6.67					9.81	9.91	7.56		5.75	6.29
	90 + angleB	129.58		104.24	129.02	109.69						124.65			119.41	102.43	118.19					125.06	131.96	155.44		126.25	121.29
	Ly	5.71115		6.94969	6.54172	6.7131						5.87365			7.20423	7.11912	5.87884					8.02998	7.36919	3.14228		4.63706	5.37512
	Lx	4.72132		1.76371	5.30116	2.40232						4.05953			4.06103	1.56915	3.15089					5.6352	6.62594	6.87602		3.40003	3.26684
	VGI	0.70508		0.935356	0.767807	0.905952						0.753032			0.805842	0.955587	0.779688					0.780368	0.733983	0.374974		0.739562	0.813179
	HGI	0.582879		0.237376	0.622202	0.324199						0.520453			0.454254	0.210624	0.41789					0.547638	0.659954	0.820527		0.54227	0.494226
	AngleB	39.58		14.24	39.02	19.69						34.65			29.41	12.43	28.19					35.06	41.96	65.44		36.25	31.29
	Lc/L	0.914815		0.965007	0.988263	0.962213						0.915385			0.925056	0.978523	0.884615					0.953353	0.987052	0.902148		0.917065	0.951589
160	L	10.4	13.42	10.47	6.19	11.62		10.14	11.19	6.45		9.74	14.23	9.09	10.45	10.37	12.67	8.49	12.78	10.78	11.84			11.3	10.12	6.93	9.09	11.1
	Lc	8.96	12.63	9.86	5.63	10.5		9.67	9.83	6.07		9.11	13	8.01	9.88	9.66	11.11	8.07	12.02	9.44	10.75			10.12	9.06	6.53	8.11	10.65
	90 + angleB	107.82	124.33	114.84	114.31	108.82		102.37	113.29	95.53		117.09	104.41	114.43	110.09	120.97	106.04	121.54	128.86	116.57	137.53			111.08	112.56	102.42	97.68	103.49
	Ly	8.53012	10.4299	8.9478	5.1308	9.93864		9.44551	9.02901	6.04175		8.11056	12.591	7.29284	9.27884	8.28284	10.6775	6.87786	9.35975	8.44303	7.25844			9.44276	8.36671	6.37718	8.03725	10.3562
	Lx	2.74201	7.1228	4.14205	2.31772	3.38726		2.07155	3.88664	0.584947		4.1486	3.23517	3.31279	3.39374	4.97093	3.06979	4.22137	7.54158	4.22243	7.92953			3.63987	3.47588	1.40445	1.08382	2.48439
	VGI	0.820204	0.77719	0.854613	0.828885	0.855304		0.93151	0.806882	0.936705		0.832707	0.884822	0.802293	0.887928	0.798731	0.842737	0.810113	0.732375	0.783212	0.613044			0.835643	0.82675	0.920228	0.884186	0.932989
	HGI	0.263655	0.53076	0.395611	0.37443	0.291503		0.204294	0.347331	0.0906895		0.425934	0.227348	0.364443	0.32476	0.479357	0.242288	0.497216	0.590108	0.391691	0.669724			0.322113	0.343466	0.202662	0.119232	0.223819
	AngleB	17.82	34.33	24.84	24.31	18.82		12.37	23.29	5.53		27.09	14.41	24.43	20.09	30.97	16.04	31.54	38.86	26.57	47.53			21.08	22.56	12.42	7.68	13.49
	Lc/L	0.861538	0.941133	0.941738	0.909532	0.903614		0.953649	0.878463	0.941085		0.935318	0.913563	0.881188	0.945455	0.931533	0.876875	0.95053	0.940532	0.875696	0.907939			0.895575	0.895257	0.94228	0.892189	0.959459
161	L	6.23	6.07	3.51	7.75	5.74			10.75	6.85	8.27	7.76	8.77	6.08	4.75	7.53	8.1	7.79		9.15	8.21		9.35	9.5	4.61	9.48	9.63
	Lc	5.95	5.42	3.1	7.3	5.49			9.24	5.68	7.08	7.4	7.46	5.54	4.44	6.97	7.59	7.19		7.93	7.63		8.86	8.53	4.06	8.01	8.98
	90 + angleB	121.88	108.46	99.2	114.82	113.18			126.26	113.19	122.55	126.34	112.89	112.03	116.57	136.3	121.6	117.52		117.4	117.19		118.5	126.3	88.28	129.16	127.52
	Ly	5.05248	5.14111	3.06012	6.62571	5.04681			7.45059	5.22108	5.96789	5.96081	6.87255	5.13551	3.97109	4.81545	6.46461	6.37645		7.04038	6.78686		7.78632	6.87457	4.05817	6.21084	7.1224
	Lx	3.14244	1.7162	0.495632	3.06431	2.16098			5.465	2.23668	3.80929	4.38506	2.90167	2.07801	1.98597	5.03908	3.97705	3.3222		3.64938	3.48647		4.22763	5.04987	-0.121862	5.05822	5.46916
	VGI	0.810992	0.846971	0.87183	0.85493	0.879235			0.693079	0.762201	0.721631	0.768146	0.783643	0.844656	0.836018	0.639502	0.7981	0.818543		0.76944	0.826657		0.832761	0.723639	0.880297	0.655152	0.739606
	HGI	0.504405	0.282735	0.141206	0.395395	0.376477			0.508372	0.326522	0.460616	0.565085	0.330863	0.341778	0.418099	0.669201	0.490994	0.42647		0.39884	0.424662		0.452153	0.531566	-0.0264342	0.533568	0.56793
	AngleB	31.88	18.46	9.2	24.82	23.18			36.26	23.19	32.55	36.34	22.89	22.03	26.57	46.3	31.6	27.52		27.4	27.19		28.5	36.3	-1.72	39.16	37.52
	Lc/L	0.955056	0.892916	0.883191	0.941935	0.956446			0.859535	0.829197	0.856106	0.953608	0.850627	0.911184	0.934737	0.925631	0.937037	0.922978		0.866667	0.929354		0.947594	0.897895	0.880694	0.844937	0.932503
162	L
	Lc
	90 + angleB
	Ly
	Lx
	VGI
	HGI
	AngleB
	Lc/L
Cvi#1	L	5.46	7.55	9.65	5.53	4.34	6.83	8.34	3	5.9	3.87		4.28	5.92	5.88	5.58	4.67	5.97	6.08	10.83	7.47	7.12	8.93	7.48	6.57		7.87	9.36
	Lc	5	7.19	9.01	4.83	4.25	6.63	8.04	2.99	5.69	3.31		4.2	5.45	5.46	5.42	4.32	5.45	5.7	10.43	7.12	6.79	8.42	7.1	6.27		7.42	9
	90 + angleB	116.57	128.45	119.14	129.45	110.92	126.89	117.68	86.46	111.33	103.02		112.09	118.2	99.71	124.44	106.78	134.93	115.74	141.1	123.09	134.23	126.21	121.66	132.43		123.13	129.41
	Ly	4.47194	5.63086	7.86963	3.72963	3.96984	5.3026	7.11987	2.98429	5.30024	3.2249		3.8917	4.8031	5.38178	4.46998	4.13606	3.85844	5.13441	6.54965	5.96524	4.86534	6.79374	6.04336	4.6279		6.21375	6.95361
	Lx	2.23645	4.47097	4.38738	3.069	1.51752	3.97986	3.73484	-0.184619	2.06967	0.745714		1.57946	2.5754	0.920891	3.06524	1.24717	3.84902	2.47544	8.11708	3.8872	4.7363	4.97409	3.72663	4.2303		4.05533	5.71379
	VGI	0.819037	0.745809	0.815505	0.674435	0.91471	0.77637	0.853701	0.994765	0.898346	0.833309		0.909275	0.811335	0.915269	0.801071	0.885665	0.646304	0.844476	0.60477	0.798559	0.683335	0.760777	0.807936	0.704399		0.789549	0.742907
	HGI	0.409607	0.592181	0.45465	0.554974	0.34966	0.582703	0.447823	-0.0615395	0.350792	0.192691		0.369033	0.435034	0.156614	0.549327	0.267061	0.644727	0.407145	0.749499	0.520375	0.665211	0.557008	0.498213	0.643881		0.51529	0.610447
	AngleB	26.57	38.45	29.14	39.45	20.92	36.89	27.68	-3.54	21.33	13.02		22.09	28.2	9.71	34.44	16.78	44.93	25.74	51.1	33.09	44.23	36.21	31.66	42.43		33.13	39.41
	Lc/L	0.915751	0.952318	0.933679	0.873418	0.979263	0.970717	0.964029	0.996667	0.964407	0.855297		0.981308	0.920608	0.928571	0.971326	0.925054	0.912898	0.9375	0.963066	0.953146	0.953652	0.942889	0.949198	0.954338		0.942821	0.961538
Cvi#2	L	9.54	8.32	7.57	6.8	6.27		6.46	7.43	5.14	8.22	7.55	8.93	8.76	4.87	8.99		6.82	7.34	5.9	12.53	8.26	7.37	7.38	7.9	7.75	9.35	10.55
	Lc	9.14	7.69	6.91	6.26	6.01		6.21	7.09	5.15	7.67	6.94	8.43	8.66	4.83	8.34		6.38	7.15	5.33	11.95	7.86	6.31	7.01	7.12	6.46	8.56	10.3
	90 + angleB	137.15	127.16	134.24	142.5	82.83		132.94	137.31	93.82	133.82	118.2	134.38	123.7	106.35	122.47		135.05	122.21	115.68	122.25	124.72	119.97	122.9	129.83	120.97	138.11	126.49
	Ly	6.21594	6.12856	4.95049	3.81085	5.963		4.54614	4.80724	5.13856	5.53405	6.11625	6.02506	7.20472	4.63467	7.03623		4.5074	6.04962	4.80355	10.1064	6.46049	5.46627	5.88574	5.46779	5.53904	5.71553	8.28079
	Lx	6.70087	4.64509	4.82087	4.96639	-0.750131		4.23045	5.21138	0.343104	5.31067	3.2795	5.89606	4.80495	1.35967	4.4774		4.51528	3.81112	2.30973	6.37669	4.47679	3.15214	3.80765	4.56044	3.32425	6.3723	6.12523
	VGI	0.651566	0.736606	0.653961	0.560419	0.951037		0.703737	0.647004	0.999719	0.673242	0.810099	0.674699	0.822457	0.951679	0.782673		0.660909	0.824198	0.814161	0.80658	0.782142	0.741692	0.797525	0.692126	0.714715	0.611287	0.784909
	HGI	0.702397	0.558304	0.636839	0.730352	-0.119638		0.654869	0.701398	0.0667518	0.646067	0.434371	0.660253	0.548511	0.279192	0.498042		0.662064	0.519226	0.391479	0.508914	0.541985	0.427699	0.515942	0.577271	0.428935	0.68153	0.58059
	AngleB	47.15	37.16	44.24	52.5	-7.17		42.94	47.31	3.82	43.82	28.2	44.38	33.7	16.35	32.47		45.05	32.21	25.68	32.25	34.72	29.97	32.9	39.83	30.97	48.11	36.49
	Lc/L	0.958071	0.924279	0.912814	0.920588	0.958533		0.9613	0.95424	1.00195	0.93309	0.919205	0.944009	0.988584	0.991786	0.927697		0.935484	0.974114	0.90339	0.953711	0.951574	0.856174	0.949864	0.901266	0.833548	0.915508	0.976303
Cvi#3	L	9.99	10.83	10.66	10.68	10.66	11.29	10.82	10.97	9.54	10.74		10.33	11.1	10.64	10.18	9.49		9.63	9.04	9.94	11.11	9.75	9.9	11.2	10.07	11.01	10.92
	Lc	9.85	10.44	10.04	10.54	10.06	10.77	10.78	10.74	8.79	10.46		10.02	11.02	10.42	9.94	9.15		9.2	8.49	9.64	10.09	9.37	9.55	10.48	9.56	10.57	10.76
	90 + angleB	129.51	131.82	142.35	133.8	129.3	120.53	126.26	121.08	132.76	130.51		137.3	133.22	126.58	129.95	116.22		135.99	110.55	130.15	131.72	123.9	135.02	121.42	142.05	142.31	113.58
	Ly	7.59941	7.78034	6.1328	7.60735	7.78483	9.27688	8.69236	9.19824	6.45365	7.95266		6.79516	8.0306	8.36753	7.62005	8.2085		6.39201	7.94975	7.36842	7.53124	7.77722	6.75051	8.94331	5.87915	6.46238	9.86157
	Lx	6.2667	6.96132	7.94924	7.29519	6.37181	5.47105	6.37584	5.54436	5.96779	6.79461		7.36384	7.54651	6.20974	6.38266	4.04264		6.61681	2.9802	6.21578	6.7148	5.22607	6.75523	5.4633	7.53852	8.36436	4.30431
	VGI	0.760702	0.718406	0.575309	0.712299	0.730284	0.82169	0.80336	0.838491	0.676484	0.740471		0.657808	0.723478	0.786422	0.748532	0.864963		0.66376	0.879397	0.74129	0.677879	0.797663	0.68187	0.798509	0.583828	0.586956	0.903074
	HGI	0.627297	0.642781	0.745707	0.68307	0.597731	0.484592	0.589264	0.505411	0.625554	0.632646		0.71286	0.679866	0.583622	0.626981	0.42599		0.687104	0.329668	0.62533	0.604393	0.536007	0.682346	0.487795	0.748611	0.759706	0.394168
	AngleB	39.51	41.82	52.35	43.8	39.3	30.53	36.26	31.08	42.76	40.51		47.3	43.22	36.58	39.95	26.22		45.99	20.55	40.15	41.72	33.9	45.02	31.42	52.05	52.31	23.58
	Lc/L	0.985986	0.963989	0.941839	0.986891	0.943715	0.953942	0.996303	0.979034	0.921384	0.973929		0.96999	0.992793	0.979323	0.976424	0.964173		0.955348	0.939159	0.969819	0.908191	0.961026	0.964646	0.935714	0.949355	0.960036	0.985348
Cvi#4	L	9.13	11.29	9.26	9.63	8.74	8.27	8.49	8.46	9.78	8.3	11.51	10.09	8.72		8.71		8.98	8.06	6.57	8.08	10.7	7.72		9.83	10.27		11.04
	Lc	8.75	10.97	8.86	9.47	8.46	7.83	8.21	8.03	9.15	7.6	11.31	9.97	8.15		8.37		8.63	7.67	6.21	7.72	10.37	7.44		9.28	9.99		10.88
	90 + angleB	119.48	121.39	127.42	129.68	113.08	109.77	106.62	111.8	125.45	113.73	136.44	111.43	132.18		111.48		130.75	134.96	111.02	144.56	134.98	133.77		145.17	123.14		120.69
	Ly	7.61712	9.36445	7.03663	7.28832	7.78285	7.36848	7.86701	7.45574	7.45379	6.95744	7.79388	9.28072	6.03947		7.78867		6.53779	5.42729	5.79676	4.47644	7.33526	5.37259		5.30021	8.365		9.35616
	Lx	4.30605	5.71384	5.38381	6.04659	3.31646	2.64846	2.34825	2.98208	5.30693	3.05845	8.19583	3.64268	5.47241		3.0649		5.63332	5.41972	2.22749	6.28966	7.33014	5.14673		7.61749	5.4614		5.55307
	VGI	0.834295	0.829446	0.759896	0.756835	0.890486	0.89099	0.926621	0.881293	0.762146	0.838245	0.67714	0.919794	0.6926		0.894221		0.728039	0.673362	0.882307	0.554015	0.685538	0.695932		0.539187	0.814508		0.847478
	HGI	0.471637	0.506098	0.581405	0.627891	0.379457	0.320249	0.27659	0.352492	0.542631	0.368488	0.712061	0.361019	0.627571		0.351883		0.627318	0.672422	0.339039	0.778424	0.68506	0.666675		0.774923	0.531782		0.502996
	AngleB	29.48	31.39	37.42	39.68	23.08	19.77	16.62	21.8	35.45	23.73	46.44	21.43	42.18		21.48		40.75	44.96	21.02	54.56	44.98	43.77		55.17	33.14		30.69
	Lc/L	0.958379	0.971656	0.956803	0.983385	0.967963	0.946796	0.96702	0.949173	0.935583	0.915663	0.982624	0.988107	0.934633		0.960964		0.961024	0.951613	0.945205	0.955446	0.969159	0.963731		0.944049	0.972736		0.985507
Ler2#1	L		8.47	8.98	5.96	9.07	7.16	3.55	7.81		9.39				4.87	5.79	8.76		8.46	5.41	9.4	4.17		5.88
	Lc		7.34	6.17	4.06	6.85	5.16	3.35	6.39		7.5				4.69	5.06	7.34		6.58	4.53	5.98	3.69		4.71
	90 + angleB		115.37	104.78	163.38	124.72	95.58	98.97	124		149.44				110.7	121.59	126.69		120.98	99.51	138.3	99.03		108.46
	Ly		6.63213	5.96585	1.16125	5.63033	5.13555	3.30903	5.29755		3.8133				4.38723	4.3102	5.8858		5.64134	4.46774	3.97808	3.64427		4.46765
	Lx		3.14491	1.57402	3.89038	3.90153	0.501735	0.522323	3.57324		6.45823				1.6578	2.65062	4.38554		3.38698	0.748445	4.4649	0.579151		1.49139
	VGI		0.783014	0.664349	0.194841	0.620764	0.717255	0.932121	0.678303		0.406103				0.900869	0.744422	0.671895		0.666825	0.825831	0.4232	0.873925		0.759804
	HGI		0.3713	0.17528	0.652749	0.430158	0.0700747	0.147133	0.457521		0.687777				0.34041	0.457792	0.500633		0.400352	0.138345	0.474989	0.138885		0.253637
	AngleB		25.37	14.78	73.38	34.72	5.58	8.97	34		59.44				20.7	31.59	36.69		30.98	9.51	48.3	9.03		18.46
	Lc/L		0.866588	0.687082	0.681208	0.755237	0.72067	0.943662	0.818182		0.798722				0.963039	0.873921	0.8379		0.777778	0.837338	0.63617	0.884892		0.80102
Ler2#2	L	10.49				11.17	13.15	12.66	9.82	11.51	6.79	11.6	12.08	9.1	5.67	12.28	7.06	14.37	4.8	11.59		13.55	4.65		8.18	11.08	5.95	11.2
	Lc	9.67				10.42	11.42	11.52	9.48	10.32	6.52	10.71	10.72	8.16	5.02	11.22	6.58	13.33	4.57	10.35		12.63	4.59		7.66	10.25	5.77	10.48
	90 + angleB	109.52				108.97	83.33	116.98	95.05	110.18	115.52	108.07	110.81	122.54	103.38	115.8	106.88	98.95	95.29	113.1		117.75	97.38		105.69	96.5	98.17	107.02
	Ly	9.11422				9.85408	11.3427	10.2662	9.4432	9.68649	5.88388	10.1818	10.0207	6.87901	4.88374	10.1016	6.2965	13.1677	4.55054	9.52015		11.1774	4.55198		7.37458	10.1841	5.71144	10.021
	Lx	3.23109				3.38726	-1.32644	5.22639	0.834478	3.5601	2.80899	3.32201	3.8085	4.38917	1.16167	4.88329	1.91062	2.07378	0.421339	4.06069		5.88071	0.589583		2.07151	1.16033	0.819979	3.06755
	VGI	0.868848				0.882191	0.862563	0.810918	0.961629	0.841572	0.86655	0.877738	0.829525	0.755935	0.86133	0.822604	0.891856	0.916333	0.948028	0.821411		0.8249	0.97892		0.901538	0.919144	0.959906	0.894732
	HGI	0.308017				0.303246	-0.10087	0.412827	0.0849773	0.309305	0.413695	0.286381	0.315273	0.482326	0.20488	0.397662	0.270626	0.144313	0.087779	0.350361		0.434001	0.126792		0.253241	0.104723	0.137812	0.273889
	AngleB	19.52				18.97	-6.67	26.98	5.05	20.18	25.52	18.07	20.81	32.54	13.38	25.8	16.88	8.95	5.29	23.1		27.75	7.38		15.69	6.5	8.17	17.02
	Lc/L	0.92183				0.932856	0.868441	0.909953	0.965377	0.896612	0.960236	0.923276	0.887417	0.896703	0.885362	0.913681	0.932011	0.927627	0.952083	0.893011		0.932103	0.987097		0.93643	0.92509	0.969748	0.935714
Ler2#3	L			5.98			8.08		8.72				5.99								4.16
	Lc			3.22			7.47		3.34				4.93								3.52
	90 + angleB			45.19			123.7		134.82				114.83								133.47
	Ly			2.28442			6.2147		2.36914				4.47426								2.55459
	Lx			-2.26932			4.14469		2.35431				2.07024								2.42167
	VGI			0.38201			0.769146		0.271691				0.746955								0.614083
	HGI			-0.379485			0.512956		0.269989				0.345616								0.582132
	AngleB			-44.81			33.7		44.82				24.83								43.47
	Lc/L			0.538462			0.924505		0.383028				0.823038								0.846154
Ler2#4	L	10.71	8.16	8.39	8.81	12.3	13.51	9.53				14.08	12.84	9.57	14.31		7.25			8.83	10.65	10.31	10.46	12.81		8.92	10.15	10.73
	Lc	10.03	7.8	7.79	8.05	11.43	12.35	8.5				13.14	11.81	9.12	12.64		6.35			8.04	9.57	9.32	9.77	11.43		8.6	9.15	9.92
	90 + angleB	108.43	99.17	92.52	113.66	113.05	111.21	125.1				100.53	103	92.15	114.39		97.53			108.44	106.1	108.19	109.79	110.79		118.8	118.69	96.72
	Ly	9.51557	7.70031	7.78247	7.37334	10.5175	11.5134	6.95427				12.9187	11.5073	9.11358	11.512		6.29524			7.62719	9.19466	8.85425	9.19298	10.6858		7.53624	8.02665	9.85185
	Lx	3.17094	1.24304	0.342512	3.23053	4.47524	4.46807	4.88754				2.40134	2.65667	0.342144	5.21963		0.832138			2.54314	2.6539	2.90942	3.30787	4.05701		4.14308	4.39264	1.16081
	VGI	0.888475	0.943666	0.927588	0.836929	0.855079	0.852215	0.729724				0.917522	0.896208	0.952307	0.804469		0.868309			0.863781	0.863348	0.858802	0.87887	0.834174		0.84487	0.790803	0.918159
	HGI	0.296073	0.152334	0.0408238	0.366689	0.36384	0.330723	0.512859				0.17055	0.206906	0.0357517	0.364754		0.114778			0.288012	0.249193	0.282194	0.316239	0.316706		0.464471	0.432773	0.108184
	AngleB	18.43	9.17	2.52	23.66	23.05	21.21	35.1				10.53	13	2.15	24.39		7.53			18.44	16.1	18.19	19.79	20.79		28.8	28.69	6.72
	Lc/L	0.936508	0.955882	0.928486	0.913734	0.929268	0.914138	0.89192				0.933239	0.919782	0.952978	0.883298		0.875862			0.910532	0.898592	0.903977	0.934034	0.892272		0.964126	0.901478	0.924511
